# Supplementary material for: Changes in the Transcriptome of the Human Endometrial Ishikawa Cancer Cell Line Induced by Estrogen, Progesterone, Tamoxifen, and Mifepristone (RU486) as Detected by RNA-Sequencing
Source: PLoS One. 2013 Jul 16;8(7):e68907. doi: 10.1371/journal.pone.0068907 (PMC3712916; doi:10.1371/journal.pone.0068907)
Supplement: Table S1 — (XLSX) [file pone.0068907.s005.xlsx]

## Sheet: Sheet1
Table S1. FPKM values of genes in active transcriptome of non-treated, E2, P4, TAM and RU486 treated Ishikawa cells and human endometrial biospy samples (n=2)
locus	gene_short_first	Ish_non-treated_FPKM	Ish_E2.3h_FPKM	Ish_E2.12h_FPKM	Ish_TAM.12h_FPKM	Ish_RU.12h_FPKM	Ish_P4.3h_FPKM	Ish_P4.12h_FPKM	patient I, age 34	patient II, age 38
chr1:779851-790074	LOC643837	8.07521	7.11432	5.61103	7.34243	7.31741	9.3754	7.40267	3.62265	4.61891
chr1:861120-879035	SAMD11	0.236195	0.427622	0.268894	0.151023	0.694251	0	0.15416	2.45376	2.79499
chr1:895966-901119	KLHL17	2.0982	3.54234	8.69961	2.98453	3.59918	3.84634	6.37623	4.51819	4.21332
chr1:955456-991501	AGRN	63.7398	49.8033	70.6242	49.0668	67.6128	45.5082	56.7632	10.994	9.26868
chr1:995680-1001974	-	4.90424	5.56696	8.79511	3.61298	5.78411	5.34817	5.60809	1.46151	2.39766
chr1:1103463-1105715	MIR429	1.62985	3.23303	8.03147	1.83504	1.80516	2.56886	5.06445	1.66467	1.70706
chr1:1152287-1167461	SDF4	142.985	156.412	146.989	142.434	131.386	136.525	134.481	41.4835	20.1663
chr1:1210200-1214757	-	0.49426	1.34226	2.66755	0.71112	0.968595	0.995493	3.62945	0.941317	2.3813
chr1:1243993-1260046	PUSL1	3.59577	3.14789	4.49419	2.83872	4.44144	3.09996	4.15052	2.76087	2.56597
chr1:1260949-1264340	GLTPD1	7.92601	8.79111	9.90627	10.4826	9.6458	7.47726	9.31168	3.49545	3.6177
chr1:1286803-1293976	MXRA8	0.178547	0.438577	0.577222	0.132692	0.174936	0.0898968	0.199034	1.70923	2.1349
chr1:1334909-1342777	LOC148413	4.78797	10.1904	8.9425	4.65732	5.34231	6.64911	7.32403	2.80311	5.85797
chr1:1370430-1380890	VWA1	3.08136	4.30356	5.2712	2.48031	2.80332	4.10012	5.19832	3.77296	1.73347
chr1:1384338-1470067	ATAD3A	15.2035	20.1817	21.6802	21.1643	22.2981	14.8101	20.8432	8.59662	6.88752
chr1:1549089-1565990	MIB2	4.91718	6.34925	8.95796	4.29385	6.36508	6.18364	8.61853	10.2707	9.53571
chr1:1981908-2111795	PRKCZ	28.3484	40.2365	31.3311	35.4018	34.6185	30.951	30.1822	3.51896	10.2288
chr1:2160133-2241652	SKI	18.5903	18.1032	22.1657	19.0181	21.1978	18.7992	19.7401	12.2525	8.51198
chr1:2323213-2344010	RER1	142.348	188.536	169.776	158.592	139.656	159.552	180.952	62.2205	38.3227
chr1:2517898-2564481	C1orf93	18.8278	21.4533	24.5346	21.5946	23.6159	18.7184	25.7408	1.41069	2.17902
chr1:3371146-3397822	ARHGEF16	5.83549	6.38047	8.18391	8.24999	8.79488	6.57745	7.30129	2.60865	1.31267
chr1:3541555-3546696	TPRG1L	21.188	20.5528	20.8436	21.4768	20.4816	19.6232	18.1072	7.28718	4.77977
chr1:3614609-3663937	TP73	1.88639	1.92428	2.25944	1.76238	2.20637	2.30852	2.07458	0.146248	0.186853
chr1:5922878-5924662	NPHP4	6.03225	5.75843	4.93278	2.62991	4.83586	5.15423	5.36906	0.696248	2.64208
chr1:6094347-6161253	KCNAB2	0.259094	0.58705	0.396521	0.315546	0.200571	0.260897	0.322099	0.730956	0.693485
chr1:6245076-6259683	RPL22	58.0463	37.1358	51.5568	41.351	42.0339	52.325	58.671	0	0
chr1:6266188-6296044	RNF207	0.158024	0.655019	1.09761	0.34239	0.480693	0.380947	0.536347	1.24459	1.82536
chr1:6324330-6410608	ACOT7	11.6539	45.0604	61.452	15.7226	28.3404	40.1911	46.6892	0	0
chr1:6484798-6580069	ESPN	25.0737	52.045	42.0147	58.1071	54.5432	28.3858	117.305	1.17137	2.96443
chr1:6640062-6649340	ZBTB48	5.81448	6.70944	5.93247	5.64463	4.16897	5.06987	6.94167	3.53478	4.10667
chr1:6684924-6693734	THAP3	5.60961	7.46676	7.53758	5.63397	7.91039	8.08107	8.55829	2.67221	4.41227
chr1:6845383-6948262	CAMTA1	88.3009	58.669	88.3918	89.987	65.3799	109.799	79.586	15.1893	14.8309
chr1:7831328-7841554	VAMP3	67.4367	64.3558	50.1418	59.4592	56.1561	58.9535	55.8207	11.399	14.5285
chr1:7844733-7905237	PER3	3.45494	4.89909	3.34626	3.52472	2.98554	4.49297	3.01869	1.29189	3.54937
chr1:8021713-8045527	PARK7	220.488	257.127	236.349	242.607	235.356	247.134	246.588	11.1292	20.7648
chr1:8412463-8877699	RERE	0	0	0	0	0	0	0	1.11168	0
chr1:8921057-8939151	ENO1	0	9.69593	21.5938	25.3782	69.37	27.6286	23.8293	15.6327	26.9054
chr1:9302958-9331394	H6PD	3.67571	5.20939	5.4532	1.89822	3.12869	5.09467	5.06394	25.1481	12.1801
chr1:9599527-9645256	SLC25A33	5.93246	14.4393	5.94121	6.58667	6.45548	8.70229	8.9884	0.799546	0.970694
chr1:9648931-9674981	TMEM201	5.66126	7.43088	7.26721	5.88208	7.27996	5.06726	6.96647	1.54767	2.08354
chr1:9711789-9884550	PIK3CD	0.979126	0.872454	0.94838	1.03026	0.941209	0.850716	0.996153	2.9988	1.83013
chr1:10003485-10045624	NMNAT1	14.1764	13.1676	13.8253	12.2718	9.51972	12.553	11.415	1.16627	7.65248
chr1:10093040-10241299	UBE4B	28.418	20.1258	21.4146	29.8069	31.6783	21.8798	21.0865	10.785	19.6466
chr1:10270763-10480570	KIF1B	230.323	189.883	193.997	225.359	224.896	190.048	200.239	16.2232	15.6721
chr1:10490158-10512060	APITD1-CORT	18.8967	21.8277	18.2103	15.5961	18.1986	24.5825	23.1746	13.8017	18.1582
chr1:10535002-10601297	PEX14	3.25921	7.96592	4.39753	11.726	12.7773	5.77951	5.58579	0	0
chr1:11072678-11088985	TARDBP	48.921	48.8697	51.3339	55.2674	46.6744	46.9401	49.0103	10.3556	13.6288
chr1:11714377-11723384	FBXO44	2.19612	3.84948	8.21599	2.5371	2.73848	3.81972	6.15687	0.380194	1.6833
chr1:11796141-11811031	AGTRAP	20.1689	22.8003	23.2531	13.9435	18.0538	18.7243	22.6674	12.3341	4.67647
chr1:11866206-11908024	CLCN6	4.15073	4.8577	4.67501	3.90532	3.67938	3.27841	5.20869	8.07007	7.05126
chr1:11995975-12035862	PLOD1	38.0917	40.3495	46.0761	35.5958	38.4814	39.3136	46.6889	17.5068	23.0981
chr1:12040237-12073572	MFN2	64.2144	49.4886	55.6894	69.6206	59.5746	49.9303	45.5166	15.9961	8.48819
chr1:12290108-12572098	VPS13D	5.53479	4.15717	3.62826	4.64814	5.60554	3.64765	4.00295	17.5698	20.0841
chr1:12639320-12640694	DHRS3	4.0148	52.3343	5.41702	0	1.9684	8.09227	25.5696	168.341	29.0145
chr1:14026734-14151574	PRDM2	16.9621	12.1578	16.7585	14.0381	13.0131	14.0038	12.6267	15.741	18.7146
chr1:14925212-15444544	KAZN	41.5729	94.0858	49.5343	41.6816	50.8968	38.2702	97.5496	2.31611	5.15528
chr1:15736390-15756839	EFHD2	15.9086	16.1442	14.5453	15.3917	20.6911	13.2793	15.5064	4.25199	4.37018
chr1:15943952-15995539	DDI2	12.0783	10.6537	8.56968	12.1701	12.8917	11.303	9.54267	12.7609	13.7924
chr1:16010826-16061265	PLEKHM2	20.06	21.4821	27.3784	19.9854	18.93	19.8104	21.2116	14.5242	10.8843
chr1:16084825-16113084	FBLIM1	8.56829	9.83475	12.8904	9.70719	9.16252	9.84818	8.96438	11.0903	8.57681
chr1:16160054-16267570	SPEN	15.1984	10.427	11.773	14.2001	14.3281	12.9194	12.943	13.012	12.4317
chr1:16693582-16724640	C1orf144	69.3949	68.5845	69.2455	76.9973	72.261	70.2854	70.2881	9.06444	6.28154
chr1:16767166-16786686	NECAP2	26.0783	28.3282	28.1062	27.6806	28.7446	28.7422	30.5907	9.79141	8.04421
chr1:17248444-17299515	CROCC	2.36986	3.14256	4.57371	2.55047	3.3409	1.90195	3.40567	4.98182	3.76324
chr1:17575592-17610727	PADI3	1.00179	0.300156	0.775603	1.06691	0.812171	0.166945	0.16231	0	0
chr1:17846885-18024370	ARHGEF10L	1.82507	2.4479	1.70984	1.38419	1.65544	2.05962	1.88399	4.05368	4.05864
chr1:19400997-19536767	UBR4	17.796	20.8861	29.1311	30.0205	27.5178	22.0285	21.0504	14.604	0
chr1:19400997-19536767	UBR4	29.7506	13.6182	19.1832	21.7443	13.0314	26.3297	35.5989	0	27.7202
chr1:19638739-19655890	PQLC2	7.95396	10.9894	10.5653	9.407	8.1216	8.25156	9.52059	2.91494	4.67379
chr1:19665200-19811201	CAPZB	130.121	105.144	138.627	118.74	124.552	153.586	128.173	39.2876	30.4989
chr1:19923403-19956315	C1orf151	15.9804	18.8779	13.8505	13.8141	19.0096	14.9495	15.9668	0.560433	2.30779
chr1:20208887-20239439	OTUD3	9.71622	10.5292	11.0984	9.90344	8.5448	10.021	11.4841	2.79252	4.18091
chr1:20825943-20828685	MUL1	17.5912	21.529	21.8696	19.7942	21.0738	20.112	19.1023	6.1441	3.33091
chr1:20959947-20988063	PINK1	9.20545	6.56556	10.6672	4.59551	6.1537	7.91242	9.8922	3.56644	4.75877
chr1:21543743-21548336	ECE1	14.7593	12.3372	13.6292	16.6152	13.9478	13.123	13.1685	37.0772	9.5821
chr1:21766599-21811393	NBPF3	7.76131	7.70297	12.5469	9.52978	6.79078	10.6356	9.74625	1.57591	7.41264
chr1:22148736-22260268	HSPG2	15.7115	13.0758	14.9468	0	27.7786	10.4212	6.6773	61.3057	60.5471
chr1:22148736-22260268	HSPG2	9.7382	0	5.96222	3.83282	7.19878	2.95091	0.527744	5.22123	36.3524
chr1:22351993-22357719	NCRNA00339	20.2597	24.5898	25.0701	15.8436	18.4146	21.9033	22.8419	10.8649	6.78112
chr1:22379119-22419444	CDC42	219.989	229.642	179.155	214.061	206.425	226.513	201.05	53.7639	44.7464
chr1:22778343-22857650	ZBTB40	9.334	9.22083	9.48466	8.34777	6.88712	9.28202	8.09915	5.4303	6.84285
chr1:23345902-23410373	KDM1A	72.5896	67.7626	66.739	72.7419	72.3473	66.2565	65.6851	14.0145	14.6272
chr1:23633138-23670853	HNRNPR	0.536051	0.200406	0.190217	0.192039	0.689142	0.553377	0.16863	0	4.83596
chr1:23685982-23689697	ZNF436	18.1559	20.1419	17.3955	14.727	14.8552	20.6163	14.0874	3.86207	15.3544
chr1:24018268-24023009	RPL11	1630.4	2065.69	2530.25	1697.74	1459.66	2099.82	2566.01	210.544	209.674
chr1:24069855-24078776	TCEB3	26.6534	28.953	23.9278	35.9299	27.5539	26.6284	24.0398	9.5921	14.6614
chr1:24104875-24114770	PITHD1	44.0595	51.1845	46.65	52.5289	47.9652	44.9836	46.83	5.04988	5.40515
chr1:24286221-24290011	PNRC2	92.1523	80.7536	83.1123	78.3577	81.8662	96.5929	81.5585	15.2915	11.5969
chr1:24645811-24737311	GRHL3	0.132887	0.0857421	0.426244	0	0.0771825	0.158945	0.077209	0.0629615	0.473128
chr1:24740187-24801355	NIPAL3	13.8631	15.1194	15.341	14.1344	15.1546	14.2066	17.3775	3.42522	9.97253
chr1:24828877-24867528	RCAN3	17.6562	19.8434	17.134	16.6109	18.4519	20.4705	20.0777	2.76168	3.49354
chr1:24969593-24999815	SRRM1	43.5742	41.8086	40.0688	47.2995	44.0685	36.8925	39.0037	15.0548	22.7361
chr1:25757387-25826698	TMEM57	18.4146	13.492	15.6531	15.6824	13.4659	16.8179	14.3304	8.55404	6.57626
chr1:25870075-25895377	LDLRAP1	16.3411	13.9509	16.2065	18.8634	17.2912	13.1808	17.3785	1.90985	3.72142
chr1:26126666-26145278	SEPN1	25.4263	24.9712	30.1507	19.9192	25.5953	24.6228	26.5041	10.6718	7.33714
chr1:26146396-26159495	FAM54B	23.3708	30.1336	25.8494	22.8028	18.6696	26.0167	28.5669	6.62284	13.072
chr1:26503980-26516377	CNKSR1	7.89094	7.63353	9.5586	7.03287	7.24734	8.13477	7.48315	4.98239	2.73712
chr1:26560692-26605300	CEP85	19.1502	20.2148	18.227	15.1574	18.5865	16.9133	18.9227	1.88733	4.78515
chr1:26606212-26607534	SH3BGRL3	30.3756	28.9143	24.9289	25.2315	25.1616	21.4451	26.9819	2.38565	6.03494
chr1:26758801-26797954	DHDDS	16.0233	15.4123	17.0819	18.6154	16.9243	15.9427	16.4794	7.34152	9.79505
chr1:26798901-26803133	HMGN2	417.196	447.331	343.198	389.9	405.189	452.002	321.366	20.1495	34.0648
chr1:26857354-26901520	RPS6KA1	23.2156	24.3199	26.7195	26.1338	24.5694	20.9302	23.3863	1.93758	1.55686
chr1:27022521-27108634	ARID1A	27.6084	18.0244	20.6298	23.4638	24.614	21.287	15.8867	10.6861	13.2214
chr1:27114260-27124894	PIGV	8.9428	8.73342	10.4422	5.83465	5.87272	8.54942	11.1093	5.15201	5.0689
chr1:27227108-27273330	NUDC	51.9049	57.6608	54.3473	64.0496	59.0972	47.0408	55.5537	7.68946	8.52353
chr1:27320187-27328019	TRNP1	0.970157	1.84425	1.71806	1.91909	1.5446	2.13701	2.56743	2.30938	1.16853
chr1:27561006-27635110	WDTC1	2.04674	2.015	2.68426	1.45399	1.36167	1.93914	2.47317	5.3608	4.11277
chr1:27668394-27680428	SYTL1	8.65829	11.421	17.2994	7.2711	10.7198	11.5263	14.7474	2.50846	2.49472
chr1:27739001-27741458	WASF2	61.2545	64.4561	72.3129	64.2781	53.4688	57.85	48.7412	40.2029	27.6657
chr1:28052489-28089623	FAM76A	15.2191	25.4003	21.5744	21.5168	17.6075	24.593	20.8658	3.34361	2.48054
chr1:28099693-28150963	STX12	23.9983	29.6774	25.7158	25.2666	22.4453	26.6078	22.7532	7.23274	7.49018
chr1:28157251-28178183	PPP1R8	36.4539	42.8025	34.9089	39.522	34.9966	36.907	35.7646	7.67604	6.16135
chr1:28261503-28284355	SMPDL3B	61.3039	54.4975	36.8076	58.7029	62.5519	47.939	54.4737	8.70393	0
chr1:28562601-28564687	ATPIF1	115.622	114.386	104.066	100.596	100.304	116.572	95.1746	9.56197	8.06354
chr1:28696092-28826956	PHACTR4	42.9555	32.7885	35.5994	39.9458	38.5859	38.0867	28.4054	9.12053	19.6824
chr1:28832454-28865966	RCC1	34.9928	31.4988	27.6782	44.8764	45.1627	28.6485	30.3021	3.44079	5.63292
chr1:28879528-28908371	TRNAU1AP	13.6361	15.4692	13.2592	13.7846	14.9526	14.6302	9.88047	3.31283	5.23771
chr1:28919006-28922731	RAB42	3.55595	3.06598	4.72206	4.54746	2.98627	3.80807	3.92338	0.877815	1.90358
chr1:28929477-28974766	TAF12	40.8676	29.825	41.5445	44.2558	50.0276	41.1254	29.2454	3.58842	17.6117
chr1:28995239-29043847	GMEB1	7.81341	7.65503	5.04927	6.3847	7.04141	7.08824	5.20856	2.98658	3.11898
chr1:29063132-29096289	YTHDF2	97.2083	103.659	88.7895	98.733	90.0456	96.29	85.7571	17.16	17.8313
chr1:29213602-29450421	EPB41	17.0233	16.2162	16.6113	16.4637	15.5438	16.4504	17.7723	8.23483	4.62773
chr1:29563027-29653325	PTPRU	3.23256	4.44789	6.2727	3.20871	3.75656	3.90543	5.17811	9.09766	6.77145
chr1:31404350-31538617	PUM1	0	6.01317	0	0	0	6.13644	0.132747	1.36186	0
chr1:31404350-31538617	PUM1	28.7539	9.32124	19.3471	15.5985	23.2173	6.05682	6.38709	11.5208	3.26682
chr1:31732414-31734567	SNRNP40	50.0269	51.3996	31.6855	30.8707	39.0872	29.3486	48.8601	0	6.86328
chr1:31769816-31838257	ZCCHC17	47.4152	48.3459	39.7957	47.1753	42.2896	41.7587	40.6662	4.71466	6.7751
chr1:32479384-32526454	KHDRBS1	212.979	191.179	177.042	168.959	183.364	212.784	163.465	30.5737	26.761
chr1:32538502-32568467	TMEM39B	7.92513	7.06284	9.64939	9.55053	7.50275	6.92153	7.57069	4.17363	3.83154
chr1:32573643-32642220	KPNA6	26.5056	22.4907	22.677	26.2165	27.7862	21.4309	21.8673	8.96666	12.1607
chr1:32645303-32663886	TXLNA	33.5997	33.4044	34.0996	34.8626	32.6007	33.3292	34.1062	13.6625	12.3912
chr1:32680161-32683335	DCDC2B	0.548505	0.375861	1.01288	0.390289	0.434296	0.961681	1.02168	5.81481	10.1253
chr1:32687471-32700123	EIF3I	148.197	155.327	130.365	181.547	175.059	152.889	154.864	15.791	19.5324
chr1:32757697-32799373	HDAC1	96.9968	99.3021	102.001	83.5147	92.2781	106.046	102.435	13.674	10.8189
chr1:33004771-33071611	ZBTB8A	8.11725	8.62394	7.36225	6.32465	7.31779	9.43127	7.39272	2.80405	9.00838
chr1:33085212-33151812	RBBP4	120.949	139.581	122.008	111.84	100.654	139.467	123.874	22.0714	22.1846
chr1:33219583-33240724	KIAA1522	57.2619	46.4374	56.7071	62.3802	50.9079	47.3693	46.8514	11.9977	11.1396
chr1:33263212-33324476	S100PBP	22.4787	19.2503	16.0471	18.8811	17.3834	19.1517	19.6281	16.0709	18.5533
chr1:33938231-33966175	ZSCAN20	2.946	2.76825	2.29229	2.61743	2.85091	2.6389	2.17636	1.65205	1.74155
chr1:35544971-35887659	ZMYM1	43.5358	40.9655	35.8101	41.3458	40.4855	41.8582	38.1475	15.1113	19.613
chr1:36024058-36032416	NCDN	11.3575	12.0689	16.1389	15.3663	13.4452	9.47032	10.9533	1.78782	4.47973
chr1:36273827-36395255	EIF2C1	22.1239	18.9469	21.4073	19.8337	19.5063	19.8257	20.5459	10.5794	14.1857
chr1:36396682-36522430	EIF2C3	8.7769	8.38657	5.85988	9.67486	9.61224	8.44572	7.14762	10.1099	10.0982
chr1:36549675-36551919	TEKT2	4.24167	13.7329	18.75	4.10375	6.83243	8.5268	11.5362	6.04535	2.7123
chr1:36554452-36559535	ADPRHL2	22.5106	26.5788	29.3621	28.411	28.2217	24.0703	24.4139	3.10881	5.08222
chr1:36621802-36646444	MAP7D1	8.9878	6.98914	11.7902	13.4055	9.36802	8.12393	7.24832	6.95415	8.79693
chr1:36690016-36770960	THRAP3	145.792	100.185	130.695	128.077	145.401	126.01	111.048	38.5595	34.2719
chr1:36771993-36786948	SH3D21	1.40019	3.27015	4.912	2.14867	2.12639	2.25594	3.90681	3.99968	13.1547
chr1:36805224-36857085	STK40	22.3677	24.605	29.1252	18.3521	19.285	22.7661	26.696	11.8055	0.204227
chr1:37940118-37949981	ZC3H12A	0.981261	0.95613	0.715141	1.2816	0.629513	1.05726	1.3777	5.64703	4.08315
chr1:38158098-38175394	CDCA8	47.3046	34.0869	30.3719	41.0517	46.479	34.7786	29.6027	0.511842	1.29494
chr1:38259773-38325292	MANEAL	5.91089	10.9179	7.50064	7.77773	5.51083	8.57831	8.5392	1.15012	1.31803
chr1:38259773-38325292	C1orf122	2.3537	3.6761	4.18001	4.5161	4.65005	3.29509	4.67564	0	0
chr1:38478380-38490497	UTP11L	36.2128	32.0166	28.4837	40.6501	34.1279	34.4215	32.5119	3.40172	5.47664
chr1:39325605-39341706	GJA9-MYCBP	3.3018	5.55187	2.99529	4.22428	5.50833	4.01604	4.09498	2.90413	7.34705
chr1:39491928-39508411	NDUFS5	159.358	159.179	154.466	160.807	154.399	149.152	163.249	10.4686	22.0625
chr1:39547088-39952810	MACF1	21.6399	10.6747	12.4714	18.972	19.4513	12.4643	10.8851	62.5216	62.6245
chr1:40204516-40254533	PPIE	39.3262	46.5508	38.759	46.9564	44.5423	39.2475	41.6896	6.13412	6.68653
chr1:40204516-40254533	PPIE	8.46926	12.6132	11.089	8.73649	5.39456	10.6422	8.43858	0	4.17457
chr1:40506254-40563142	CAP1	55.6565	50.0263	50.63	61.8974	54.682	49.4709	48.9527	16.4199	19.1533
chr1:40627040-40706593	RLF	13.2684	13.6466	9.89385	12.6994	13.5398	14.9659	12.2856	5.13841	8.93198
chr1:40728593-40759856	ZMPSTE24	77.6611	75.078	58.7385	88.5116	78.6181	68.6147	62.4981	16.384	12.7116
chr1:40839377-40889090	SMAP2	13.0237	12.5744	17.63	17.7036	14.6871	12.2908	16.1545	4.09855	6.90769
chr1:40915822-40932578	ZNF643	8.28304	7.91634	6.04348	6.4568	6.19406	8.17344	6.8479	1.54288	1.84558
chr1:40943243-40962058	ZNF642	4.26315	4.63258	4.23178	4.85568	4.53761	5.44082	5.03435	2.62764	5.15563
chr1:40974416-40983719	DEM1	7.09603	7.41669	7.84825	6.34143	7.41223	8.78666	7.75232	1.63884	2.28435
chr1:41154751-41237275	NFYC	40.9668	35.357	37.921	37.5715	35.2867	35.0847	36.8245	5.33414	5.62047
chr1:41445006-41478302	CTPS	21.842	26.2917	20.527	30.6345	24.2196	25.9761	26.072	8.07363	6.61122
chr1:42846467-42889900	RIMKLA	3.23279	4.55124	3.90215	4.5773	3.10267	4.26903	5.04092	0.273354	0.560193
chr1:42923029-42926130	PPCS	59.306	79.0227	59.3911	68.6458	54.487	72.5803	63.3276	6.3991	10.5227
chr1:43124047-43144434	PPIH	43.1969	35.3582	36.4009	46.1337	54.8178	44.1788	44.43	1.22715	6.98492
chr1:43148041-43168227	YBX1	246.678	226.065	225.917	293.521	303.693	229.535	259.746	28.7279	52.1116
chr1:43232915-43244868	C1orf50	4.12723	4.29096	4.1411	3.95701	4.00528	4.5453	4.69571	1.49254	2.22447
chr1:43312243-43318223	ZNF691	12.4121	16.9774	17.9041	10.4776	8.26551	15.6095	15.3404	2.83855	10.3028
chr1:43630190-43638241	EBNA1BP2	61.6023	56.1676	67.0338	72.4736	94.4519	61.1116	48.9946	0	6.58437
chr1:43736601-43739674	TMEM125	13.4762	16.3992	19.3337	13.4976	11.3651	14.0856	15.0305	2.69247	2.08033
chr1:43824578-43828874	CDC20	74.3021	50.9544	54.8603	62.8743	82.7824	50.6229	47.0529	1.83051	1.38932
chr1:43855555-43919918	SZT2	2.73916	2.15774	2.67898	2.03845	2.4439	2.35587	2.51335	6.25511	7.48089
chr1:43996546-44089343	PTPRF	126.128	109.122	127.699	88.6605	114.529	111.757	101.146	31.7123	22.7635
chr1:44115796-44171266	KDM4A	33.0289	27.043	29.1733	29.6284	31.4417	26.6615	28.6781	7.72204	12.0342
chr1:44173735-44396831	ST3GAL3	3.94013	5.83646	4.22885	2.14716	3.24628	5.32025	4.90952	2.04639	3.88293
chr1:44398991-44400163	ARTN	3.28596	1.90533	5.31745	4.84764	2.53744	2.59352	4.33502	0	0.603616
chr1:44412477-44433694	IPO13	8.47135	11.4374	15.3795	13.0117	12.0693	11.2124	14.3218	2.57076	3.36995
chr1:44435652-44439043	DPH2	12.9802	14.1304	15.2741	18.6285	15.7007	13.6254	15.5918	3.68464	4.66036
chr1:44440934-44443972	ATP6V0B	113.895	124.475	116.893	128.745	120.88	114.465	113.775	13.1995	11.1306
chr1:44444873-44456946	B4GALT2	28.3783	34.3893	39.1487	28.0563	34.3915	29.5245	44.4484	1.52242	3.08132
chr1:44457279-44497198	CCDC24	1.72033	2.80344	4.21386	1.44895	2.08287	2.60524	2.67536	0.396103	0.569859
chr1:44679124-44686351	DMAP1	11.2479	13.8191	18.6201	16.6721	13.766	13.0311	16.8773	4.99463	5.28674
chr1:44870959-45140135	RNF220	34.107	33.299	35.9427	34.6249	33.9177	34.3209	35.2349	5.32571	7.81666
chr1:45205426-45233487	KIF2C	86.2062	58.4073	61.979	63.8129	82.4559	62.999	60.2078	1.41503	1.14558
chr1:45241203-45244749	RPS8	488.763	510.463	572.788	461.033	538.985	505.748	585.595	50.482	53.4958
chr1:45266035-45271667	PLK3	0.501914	1.24621	0.773958	0.618922	0.632261	0.794223	0.631776	6.82728	2.07272
chr1:45469609-45477027	HECTD3	28.0096	28.6148	25.3577	37.1412	30.2428	27.0411	14.6524	16.1225	0
chr1:45477804-45479256	UROD	36.6423	41.9748	29.664	33.8746	33.9517	32.8814	36.5354	2.53812	0
chr1:45805341-45956840	TOE1	6.27748	7.05165	7.91548	10.0884	7.77004	6.51008	4.46589	0	3.00134
chr1:45965855-45987684	MMACHC	3.24478	3.54799	2.61444	3.10465	4.12493	3.0239	3.39026	0	2.56994
chr1:46016454-46035821	AKR1A1	84.5197	100.017	102.432	70.6186	73.4287	89.8091	103.396	15.5873	11.476
chr1:46049659-46084578	NASP	123.481	128.925	138.704	126.026	118.983	132.605	123.472	11.4081	13.304
chr1:46153846-46216485	TMEM69	31.1527	28.6647	30.7415	36.4708	37.1986	28.0865	35.1631	2.88168	4.89439
chr1:46269284-46501866	MAST2	12.7601	14.7532	21.1387	14.0502	12.7601	14.3088	19.0499	29.3854	30.222
chr1:46640748-46651654	TSPAN1	97.6442	116.27	106.308	88.1327	83.2788	105.292	92.3048	63.9987	11.167
chr1:46713366-46769099	RAD54L	9.17521	10.5018	10.7387	7.7823	11.4796	10.4927	10.0391	0.528611	6.87785
chr1:46769319-46782450	UQCRH	374.423	452.35	484.446	384.749	370.393	447.441	452.591	29.77	86.3462
chr1:46859938-46879594	FAAH	5.55852	7.94073	11.875	5.48104	5.87158	5.6739	7.34229	1.98364	1.22902
chr1:46956418-46981397	DMBX1	3.20844	3.07302	4.09628	1.80886	2.67026	2.57072	4.25563	0	0.166215
chr1:47469874-47516426	CYP4X1	4.59207	3.90747	4.4404	1.46808	2.09961	5.3948	4.34587	0	2.21242
chr1:48761147-48771553	SPATA6	6.42768	8.88217	8.84962	4.27754	5.14086	9.55455	7.2773	1.16575	6.32
chr1:51731689-51739402	RNF11	7.90451	11.5234	9.70701	9.56607	8.00158	13.227	10.0917	5.96429	2.14556
chr1:51819934-52026672	EPS15	1.15702	0	0	0	0	0	0	4.50818	22.5356
chr1:52082545-52344609	OSBPL9	45.9613	42.9277	41.5896	35.723	30.8306	44.0475	38.283	14.0027	16.9898
chr1:52520934-52555857	BTF3L4	21.4223	23.4308	18.1751	19.0793	19.116	22.6449	20.6471	2.91647	6.75467
chr1:52870218-52886497	PRPF38A	22.5245	24.386	21.9048	24.0246	21.6519	26.5466	22.0524	4.07212	9.51509
chr1:53067987-53074723	GPX7	26.2159	36.5099	31.9256	31.7204	29.3745	36.5531	33.3006	6.14469	5.8295
chr1:53192130-53360551	ZYG11A	21.602	19.1926	17.146	21.0044	20.4976	20.3405	16.8927	4.79475	9.76801
chr1:53392900-53517289	SCP2	90.7182	113.164	93.0977	83.7806	93.7411	116.911	92.7613	2.78754	13.5126
chr1:53662100-53686312	CPT2	19.9017	17.7959	16.6906	17.5784	17.8408	16.4492	15.9835	2.89121	2.66486
chr1:53692510-53793821	MAGOH	57.1834	124.527	85.2966	63.8205	92.4628	125.439	83.3032	0	6.00139
chr1:53692510-53793821	LOC100507564	0.94862	1.20687	1.57666	1.24934	1.32158	1.43164	1.20909	0	0
chr1:54378247-54433938	LRRC42	53.7599	59.2742	46.7929	55.5872	51.6354	56.2613	47.5187	3.80938	9.84333
chr1:54665839-54684152	MRPL37	74.2166	68.9713	60.5395	78.3555	73.9614	61.6648	67.8266	11.2856	10.1968
chr1:55107426-55208328	HEATR8-TTC4	12.1644	17.9998	12.4365	14.1635	14.0344	14.8706	13.1291	2.7823	5.51235
chr1:57111638-57181090	PRKAA2	8.90131	8.7547	8.49527	9.16852	9.13005	8.61578	9.14883	2.1296	2.13369
chr1:59762624-60228402	FGGY	4.94853	6.53104	5.35018	2.95434	5.1599	7.49971	6.10457	1.49003	3.76967
chr1:60280532-60342050	HOOK1	26.4225	26.7706	25.113	26.2868	24.9697	27.6701	27.0214	10.4913	6.89553
chr1:61542945-61928460	NFIA	8.29882	5.78681	7.48344	8.54131	9.24317	7.09409	9.32379	3.27904	11.3036
chr1:62208148-62629591	INADL	28.1863	27.3371	20.5535	29.2155	30.3187	22.8004	26.1969	32.7187	59.6914
chr1:63249776-63330952	ATG4C	11.3387	15.0175	11.6992	13.7244	12.4162	13.5548	13.4752	1.38563	2.04493
chr1:63833260-63988999	ALG6	28.4148	29.7895	22.6275	28.2091	25.3469	29.0712	25.0881	6.19306	8.17287
chr1:64018971-64038364	EFCAB7	6.69366	10.0858	13.6929	9.52687	9.30906	9.13268	10.5704	0.822445	3.12092
chr1:64119248-64125918	PGM1	45.6836	50.6225	56.0638	52.4055	48.5864	48.5485	53.7187	3.71965	2.21206
chr1:64239689-64645458	ROR1	1.10894	0.803079	0.897752	1.41809	1.37622	0.93055	0.977089	0.703926	4.3338
chr1:65210777-65432220	RAVER2	14.8791	20.1101	22.9782	18.6134	17.0354	17.1871	16.3221	0.629467	6.53847
chr1:65613231-65697828	AK4	16.8793	19.1459	18.4016	16.0171	16.8602	20.4663	24.3524	3.18816	10.8375
chr1:65983139-66091917	LEPR	38.2741	44.1657	38.0948	31.294	34.3277	46.9127	38.2928	46.197	27.5496
chr1:67391193-67454302	MIER1	19.2726	22.3088	18.0574	20.364	18.8714	24.0068	19.3359	7.7586	8.87906
chr1:68150859-68154021	GADD45A	7.34665	22.4905	14.4183	12.8115	7.45996	13.3166	26.4168	85.9809	9.65333
chr1:68563986-68698780	LOC100289178	1.36719	2.13437	2.43311	1.94075	1.12473	2.6394	1.17699	2.52819	8.506
chr1:70671364-70718737	SRSF11	83.1705	92.0679	101.541	83.1495	73.4634	94.6752	92.8119	31.8318	40.1766
chr1:70724684-70833705	HHLA3	24.8608	19.847	19.9747	17.3089	18.928	17.9019	17.9917	2.0236	7.9864
chr1:74663895-74674332	FPGT-TNNI3K	15.6514	19.5352	16.242	15.861	12.6064	20.0049	15.3912	3.19244	5.78743
chr1:75171088-75232970	TYW3	19.622	20.1386	18.2522	21.7586	19.0853	19.1495	17.6009	2.90971	4.23704
chr1:76190042-76229363	ACADM	60.8108	70.3786	64.0437	52.8039	56.823	76.2778	61.2326	3.35742	3.34195
chr1:76251885-76260942	RABGGTB	58.4622	63.1988	50.8536	79.66	50.7519	57.6625	70.1151	17.6811	10.6421
chr1:78027982-78149093	ZZZ3	17.9166	10.7443	12.1711	14.0664	12.9209	16.3658	12.847	10.1599	19.3352
chr1:78245308-78345353	FAM73A	9.88625	10.598	8.94033	11.1099	11.5453	9.97254	9.36313	5.51244	6.26655
chr1:78444945-78490771	DNAJB4	21.5343	23.9834	25.8892	16.4084	17.7375	24.467	29.4525	6.13993	14.0599
chr1:79086087-79111830	IFI44L	0.674376	0.771932	0.855945	0.485611	0.257713	0.791448	0.592964	1.10944	1.13199
chr1:79115476-79129799	IFI44	1.71386	3.7859	2.77758	1.63876	1.27069	2.40577	1.53303	6.5965	6.27839
chr1:82266081-82458157	LPHN2	17.4545	12.7213	17.8197	16.21	16.9121	13.7784	18.0621	47.041	23.6604
chr1:84630064-84670979	PRKACB	13.4334	14.3626	15.9844	12.6812	13.9909	14.8055	14.6015	2.01435	7.13459
chr1:85483702-85514213	MCOLN3	8.70113	40.8137	77.6816	13.1665	3.73257	17.0017	32.0598	0	0
chr1:87170252-87213868	SH3GLB1	50.1261	38.3567	41.2676	47.0321	44.2605	42.9243	39.1844	14.2811	15.4655
chr1:87380334-87575681	HS2ST1	32.8583	36.2468	30.792	30.9398	29.87	38.2629	33.1008	3.57805	5.76444
chr1:87797243-87814607	LMO4	18.0888	15.3786	21.6486	14.1568	15.3691	23.2035	17.4283	4.19061	15.6815
chr1:89149921-89301938	PKN2	22.9431	22.636	19.668	18.7276	21.5614	24.2279	21.8569	11.1879	13.2532
chr1:89990396-90063420	LRRC8B	18.7353	15.2324	12.9695	16.5474	16.7132	16.9207	15.495	3.02718	2.24433
chr1:90098643-90185094	LRRC8C	4.47644	5.79866	4.14002	3.86997	3.70629	4.71919	4.42356	2.6414	2.83511
chr1:90287174-90401992	LRRC8D	29.2528	28.5651	23.1404	25.5672	25.3038	27.3487	27.4095	2.59519	3.06049
chr1:90460677-90499113	ZNF326	11.6625	11.7055	12.6147	15.0123	12.3384	12.3454	11.4553	3.81775	7.42997
chr1:91966403-91991321	CDC7	36.8467	45.7998	33.5546	29.5768	27.1598	38.2364	31.7223	0.675847	3.26579
chr1:92632608-92649229	KIAA1107	1.93922	2.14106	2.48784	1.61595	1.52619	2.30484	1.99186	1.45294	4.90124
chr1:92711365-92854515	RPAP2	14.4689	16.8708	14.7642	19.6321	19.2546	17.2348	13.2431	4.92587	15.8154
chr1:93297572-93309831	RPL5	218.705	220.093	227.05	204.645	198.703	222.461	230.105	23.2273	19.821
chr1:93544791-93604696	MTF2	18.652	18.7002	18.6419	18.4509	16.1996	18.3071	17.8181	6.72191	8.10549
chr1:93646280-93736455	CCDC18	4.76248	4.08455	3.80489	4.21827	4.25307	4.59909	3.14697	5.91982	7.88128
chr1:93811467-93830498	DR1	42.8244	37.2877	37.0701	44.5695	47.3207	39.9606	46.6793	7.28334	4.62189
chr1:93913687-94020262	FNBP1L	88.1038	69.23	76.1099	82.1123	75.4912	70.3885	64.325	22.9521	26.0096
chr1:94883932-94984437	ABCD3	59.7292	61.7081	44.0039	64.2385	52.9167	57.3494	46.5095	8.03763	15.9934
chr1:95285900-95360802	SLC44A3	5.38739	8.97902	9.47159	9.94551	7.11172	9.46386	6.50063	11.4676	21.8958
chr1:95558072-95712840	RWDD3	39.7776	43.0784	38.7548	33.6499	33.0241	53.0594	45.608	7.68537	18.2442
chr1:96526398-96548853	-	0	0	0	0	0	0	0	0	0
chr1:97187174-97280605	PTBP2	13.8247	16.8028	13.7691	13.2712	11.3871	16.967	12.8664	10.9003	14.9979
chr1:98164908-98187230	DPYD	4.60809	2.96632	6.14076	5.24001	5.35294	10.0863	3.56589	10.4044	26.3127
chr1:99127172-99226058	SNX7	44.6323	56.2147	55.7255	58.1825	48.5493	55.392	49.3017	5.33137	10.9671
chr1:100315631-100389579	AGL	29.8528	24.5123	17.8572	30.1947	26.8204	26.6314	21.187	3.01913	5.57022
chr1:100435539-100492430	SLC35A3	36.0692	49.1374	40.3234	33.45	33.1901	50.1576	40.6043	8.28066	17.0073
chr1:100503607-100549012	HIAT1	70.8136	72.1981	61.3062	67.8436	66.6338	82.7751	71.7441	11.7731	12.4421
chr1:100549101-100616077	CCDC76	6.49605	8.79394	9.76668	8.62336	8.71858	9.05599	8.79242	5.09857	7.35957
chr1:100731713-100758391	RTCD1	16.8784	18.07	18.8936	18.4542	18.7607	18.4589	17.8895	3.66739	7.48256
chr1:100818022-100985890	CDC14A	4.52364	4.80962	5.16894	3.76288	4.10943	5.17164	5.2234	2.56633	11.9482
chr1:101361631-101491362	SLC30A7	14.9133	18.4227	15.7262	17.9222	16.7284	18.3176	16.6982	18.1385	12.416
chr1:101491416-101552885	-	7.59859	12.2695	10.5847	7.14161	9.01535	7.23198	7.10539	0.846335	4.28164
chr1:104068465-104122149	RNPC3	5.65023	6.98453	10.5697	6.15843	4.33538	6.63124	7.18561	9.09051	15.8507
chr1:106774115-106868256	-	0	0	0	0	0	0	0	0	1.3515
chr1:107078405-107297107	-	0	0	0	0	0	0	0	0	6.39037
chr1:107380746-107383860	-	0	0	0	0	0	0	0	0	0
chr1:107420227-107421587	-	0.0626969	0	0	0	0	0	0	0	0.604137
chr1:107682628-108024812	NTNG1	10.9537	13.8906	16.3703	7.02149	8.376	14.8932	11.1202	0.325589	1.4214
chr1:108113780-108507545	VAV3	84.9823	34.3414	76.6678	83.4187	40.1148	57.6958	32.5794	9.70593	6.87594
chr1:108992903-109014476	NBPF6	0	0.146324	0.260471	0.107091	0.157578	0.185846	0.203272	0.175728	0.290346
chr1:109234927-109245249	PRPF38B	28.3199	29.4557	35.125	35.7021	31.2753	31.2278	28.1368	10.4059	9.131
chr1:109289284-109352249	STXBP3	40.9131	38.6023	37.9932	37.6189	34.7984	42.4292	31.4229	7.2195	9.89782
chr1:109419567-109506111	GPSM2	35.0659	22.2508	26.7627	26.1706	32.1131	30.3989	27.3054	3.38953	5.59861
chr1:109631541-109639569	TMEM167B	30.6001	37.4023	31.137	25.1016	27.3086	38.134	34.3502	8.2565	7.21532
chr1:109656584-109745565	KIAA1324	0.211559	0.247203	0.285449	0.228268	0.0518188	0.239663	0.233009	11.876	31.0149
chr1:109792323-109818397	CELSR2	14.7664	11.2695	13.3237	15.7413	15.0989	11.3989	12.6667	3.67402	4.41236
chr1:110026560-110035420	ATXN7L2	1.19189	2.21879	1.72247	1.22438	2.06377	1.41405	0.937357	1.45865	0.922584
chr1:110036657-110043148	CYB561D1	4.55154	6.03562	6.42591	3.81597	5.14316	5.09914	5.19954	2.18122	3.48536
chr1:110091463-110138947	GNAI3	42.0957	41.0086	32.7745	45.9772	41.2432	41.9881	36.4195	10.603	8.25403
chr1:110162458-110174677	AMPD2	4.52391	5.27827	7.30146	7.67634	5.37939	4.6722	7.79791	3.16662	3.72578
chr1:110198697-110257764	GSTM2	18.4331	21.7846	32.2275	13.9806	16.3181	23.3243	22.7168	6.54619	34.3039
chr1:110263649-110321873	EPS8L3	0.459744	0.0108146	0.0329433	0	0.00812182	0	0	0.131536	2.00839
chr1:110527386-110566423	AHCYL1	76.5336	76.2491	80.1214	77.9239	82.1918	75.7976	115.991	24.3037	22.9111
chr1:110577240-110613322	FAM40A	7.79318	7.24221	7.90343	7.24597	7.84236	7.22221	7.34494	3.64666	5.44567
chr1:110753335-110769189	KCNC4	0.572421	0.791392	0.772346	0.648821	0.61182	0.733612	1.27365	2.77475	3.00859
chr1:110881944-110890333	RBM15	6.17681	5.22103	4.16707	7.07181	7.37866	5.22848	4.70536	7.29032	10.4313
chr1:111659785-111747146	CEPT1	22.9927	24.7186	19.9264	27.0451	22.5944	18.6454	21.1924	15.9081	15.4407
chr1:111889179-111895668	C1orf88	13.1194	25.1365	22.4862	6.43952	6.89293	24.0284	18.0763	1.69893	3.72267
chr1:111982407-112005533	ATP5F1	63.0078	65.0796	55.362	66.3589	57.1574	60.6897	56.3657	5.83182	4.7969
chr1:112162404-112257799	RAP1A	50.1992	47.5145	37.081	46.2589	36.5583	46.7539	44.4466	2.51234	7.62571
chr1:112298189-112311112	DDX20	21.3654	18.3894	15.9093	18.7629	18.7232	17.0827	15.9059	3.33961	3.16173
chr1:113065914-113214241	CAPZA1	117.315	119.651	100.407	125.178	110.071	125.778	101.867	17.9509	15.503
chr1:113217047-113250025	MOV10	13.727	14.452	16.0377	14.4432	14.9443	12.8866	14.3113	5.80156	12.8611
chr1:113455051-113456794	SLC16A1	78.8574	78.2211	61.5505	89.5839	81.3259	69.6167	66.8071	7.89757	41.3229
chr1:113459864-113460571	SLC16A1	81.5552	81.105	61.2191	96.4064	85.5405	65.6478	67.4802	7.65684	47.0405
chr1:113465971-113467295	AKR7A2P1	4.94045	5.20238	5.67524	6.14553	5.32629	5.3439	4.18112	2.46454	2.494
chr1:113615816-113670010	LRIG2	8.21465	6.83935	4.95236	5.57991	6.43982	6.80418	5.76727	4.26265	11.226
chr1:113933093-114230524	MAGI3	4.31974	3.58937	4.54833	3.98679	4.70184	3.92187	3.91559	4.01315	5.15722
chr1:114437446-114456708	DCLRE1B	12.1025	11.6972	9.83449	13.1542	11.54	10.2395	10.2899	1.12481	2.9105
chr1:114471995-114520491	HIPK1	28.3756	27.3444	24.4422	28.2565	27.6518	26.1014	26.7372	9.82064	12.2477
chr1:116205718-116240845	VANGL1	16.417	15.6337	13.9297	17.5312	19.521	14.5831	14.1605	3.7185	4.87815
chr1:116908666-116961244	ATP1A1	675.926	445.998	523.18	396.957	456.96	493.956	386.519	50.1155	108.163
chr1:117452515-117533079	PTGFRN	57.2662	49.9839	52.4762	56.1687	59.1326	47.0548	48.5514	8.89321	9.44875
chr1:117602941-117646345	TTF2	17.8191	12.2137	10.6023	19.3399	21.323	13.8289	12.5934	1.61261	4.6576
chr1:117909919-118071487	MAN1A2	26.1417	26.7316	22.1785	28.0313	26.8693	30.0353	25.0459	8.63375	13.0728
chr1:118472409-118503528	WDR3	22.8991	26.2464	15.3333	29.569	26.0798	21.0653	21.4159	3.52861	3.78948
chr1:119573684-119683408	WARS2	2.24753	2.93562	0.0733408	3.67997	0.579874	0.731062	1.56247	1.40459	3.04797
chr1:120254403-120272137	PHGDH	194.087	157.296	189.665	133.287	197.892	140.453	182.568	2.90293	1.22395
chr1:142618813-142621057	-	5.27166	21.5355	18.0644	15.1658	22.1644	12.6803	11.7573	0	0
chr1:142801670-142891005	-	3.8959	4.98561	5.08147	4.51055	4.44053	6.7024	5.43983	4.20482	13.5983
chr1:143119053-143167010	-	3.60971	5.5127	5.22386	3.53654	3.12794	5.21764	5.51935	6.09781	5.70388
chr1:143913384-144094477	SRGAP2P2	23.3797	24.6281	24.9198	22.3566	26.4249	22.9721	21.749	25.1223	41.8596
chr1:144593739-144828810	NBPF9	25.0578	26.8381	27.1863	16.708	22.4091	23.6086	24.5366	25.9995	39.647
chr1:145096404-145119476	SEC22B	46.2782	47.8832	48.7927	44.5634	44.0575	52.0961	50.6481	9.83951	12.5832
chr1:145209098-145368684	NBPF10	10.6773	8.70411	10.3666	7.64622	9.5274	10.6545	10.4626	70.5104	105.739
chr1:145470507-145501709	ANKRD34A	14.7418	12.7571	14.8844	14.4475	14.6968	13.7029	16.1505	3.43015	3.8715
chr1:145507556-145523777	RBM8A	34.473	34.7335	31.712	33.0413	34.3469	34.327	31.6025	3.65667	3.36505
chr1:145507556-145523777	PEX11B	24.0551	25.0244	27.3779	27.5396	20.3849	25.1318	23.2744	5.22235	13.3797
chr1:145524989-145543868	ITGA10	0.636941	0.224544	1.01878	0.339859	0.710949	0.178412	0.710404	0.562343	3.211
chr1:145549208-145568526	ANKRD35	0.915481	0.557792	0.374049	0.31777	0.143528	0.0386064	1.08836	0.438064	25.3314
chr1:145575214-145691245	PIAS3	19.7125	19.5465	18.8261	16.8208	16.8964	19.5582	21.2617	10.7245	17.5721
chr1:145575214-145691245	RNF115	23.788	19.8476	15.9968	26.5077	23.7136	25.2228	17.699	8.2645	20.7083
chr1:145727665-145764206	PDZK1	1.15217	1.25158	1.22146	0.552524	0.967599	0.828724	1.45029	3.1345	3.96505
chr1:146374170-146386322	-	6.94109	5.57829	5.05519	4.79191	3.1747	5.75416	7.21897	11.6353	28.1178
chr1:146644340-146697230	PDIA3P	121.96	130.027	109.48	126.873	116.991	123.321	143.492	35.1844	17.9584
chr1:146714290-146767488	CHD1L	17.817	21.0393	23.2426	20.4859	20.6429	22.5934	23.2237	5.02216	7.1793
chr1:147013181-147098096	BCL9	10.7502	7.39983	11.2172	10.6357	11.0516	8.88072	8.60027	3.80129	6.41477
chr1:147400505-147404727	GPR89B	9.34945	30.4683	25.2297	31.4385	36.704	28.2925	4.58449	17.8352	67.5673
chr1:148556018-148596267	NBPF15	23.3982	30.3701	28.8628	25.5591	26.2318	26.2351	27.6538	46.4556	53.8115
chr1:148930404-148951595	LOC645166	5.08132	8.61559	8.98918	11.5658	4.04128	11.1849	5.59589	14.5014	15.2849
chr1:149279475-149291742	LOC388692	0.685116	0.808941	1.00478	0.619949	0.757556	0.780168	1.07932	5.84555	9.69488
chr1:149813599-149859466	HIST2H2AA4	6.67994	5.52106	6.60388	8.1132	7.43351	6.736	4.92206	1.96364	3.97239
chr1:149813599-149859466	HIST2H2AC	31.1251	22.5202	26.5049	17.9622	24.2156	23.3858	20.2977	4.13201	5.30695
chr1:149871083-149872372	BOLA1	6.39552	10.8879	12.3904	7.36496	9.23505	10.0648	11.2622	1.13428	0.717394
chr1:149895208-149900144	SF3B4	25.1791	11.7712	23.8697	25.9345	19.6347	8.55316	18.6887	4.56914	4.8086
chr1:150090817-150117507	VPS45	61.9515	62.2106	67.9084	67.0227	64.8612	68.0456	58.485	12.3039	17.3321
chr1:150122169-150132014	PLEKHO1	18.5382	24.2849	24.0297	16.7857	18.6562	25.5781	23.1949	8.49848	3.82279
chr1:150230217-150254754	CA14	1.19254	1.5484	1.93165	1.22965	1.42587	2.16761	0.699196	0	1.90364
chr1:150230217-150254754	C1orf54	10.653	10.5998	14.3014	5.88116	2.78909	12.7375	8.02474	0	12.8592
chr1:150254980-150259501	C1orf51	6.07896	8.84776	8.91827	6.75471	5.42318	6.0375	5.80246	0	0.740141
chr1:150266264-150281578	MRPS21	32.1023	40.9528	35.8325	33.2933	36.438	40.2788	38.2412	22.2067	15.8525
chr1:150293927-150325767	PRPF3	25.4152	20.2441	22.6104	27.6333	19.7526	20.0593	21.1872	17.9099	16.4251
chr1:150336595-150449121	RPRD2	20.9771	16.4265	18.2109	20.1837	20.715	18.1375	16.819	8.61439	8.33507
chr1:150459914-150480063	TARS2	14.9455	12.2924	11.9648	12.5018	12.685	10.513	11.0849	2.25465	3.1361
chr1:150898776-150937280	SETDB1	18.6874	17.5568	17.0458	16.8863	15.7246	17.9384	15.527	8.96378	14.1618
chr1:150953906-151008190	ANXA9	7.97128	6.33713	6.72506	6.90015	7.24387	4.84043	3.87383	0	1.35659
chr1:150953906-151008190	PRUNE	25.3204	21.8884	22.8339	23.27	22.99	23.8287	22.1646	2.87479	3.31817
chr1:151008959-151040973	BNIPL	1.55727	2.32579	1.8583	2.2544	1.456	1.98431	1.88682	0.751258	3.57172
chr1:151008959-151040973	MLLT11	6.5333	7.43125	9.25344	6.25764	5.8463	8.80191	10.9366	0.575874	1.50655
chr1:151043079-151092118	GABPB2	4.34993	4.70966	4.16382	2.89027	4.66209	4.40898	4.24426	4.03855	5.14928
chr1:151122559-151142773	SCNM1	14.2852	12.4084	15.9469	14.0331	13.8818	13.5034	13.3609	3.54574	7.40535
chr1:151148796-151222007	PIP5K1A	36.7279	35.2725	31.6916	39.3577	37.0644	37.824	33.4584	10.5523	13.0603
chr1:151227196-151240008	PSMD4	57.5435	73.1319	92.426	88.5993	72.6228	78.2046	89.8409	9.47361	16.3108
chr1:151254099-151300191	ZNF687	12.7567	9.11482	15.7896	10.9392	11.0497	11.236	12.7237	4.63183	5.3029
chr1:151313113-151319677	RFX5	6.72607	3.19052	9.77055	8.15267	7.87542	5.87375	7.84108	1.78622	3.9661
chr1:151372025-151374436	PSMB4	337.189	369.838	375.591	375.934	360.374	366.407	411.446	32.1319	36.3363
chr1:151483861-151511168	CGN	18.0623	17.0514	24.4639	21.2165	18.9716	21.1402	15.0274	7.26339	8.63317
chr1:151534307-151556059	TUFT1	11.7115	9.54144	10.0388	11.9922	8.30209	11.3422	8.95331	3.93575	4.97867
chr1:151584661-151671559	SNX27	14.7611	11.727	15.6494	13.7083	15.6662	12.8499	13.9227	4.59211	6.123
chr1:151732063-151763010	OAZ3	3.66518	3.6943	2.13692	1.20116	2.11027	1.79475	2.53081	0	1.69488
chr1:151778632-151783975	RORC	3.23416	2.96426	5.45467	1.26015	1.98048	3.86741	3.76003	7.31388	15.5819
chr1:151810944-151815789	LOC100132111	0.591148	0.210618	0.341834	0.323983	0.165483	0.510235	0.082678	0.321645	4.9994
chr1:153352295-153352620	-	685.6	762.77	604.26	595.081	575.34	496.484	677.958	105.498	26.638
chr1:153533584-153539202	S100A2	178.894	145.198	75.3061	1469.48	105.836	182.206	137.637	0	46.2203
chr1:153577415-153585626	S100A16	15.5429	7.51473	18.8492	32.971	19.0006	16.7572	14.3885	0.317818	2.73935
chr1:153591167-153621234	CHTOP	152.979	145.171	147.258	252.393	141.904	164.032	132.477	65.1533	46.7691
chr1:153591167-153621234	S100A13	159.892	198.071	165.634	304.61	162.446	148.928	140.327	41.4706	63.3306
chr1:153591167-153621234	CHTOP	84.5234	91.9138	84.4419	75.7297	76.6081	86.3514	76.7092	13.681	15.8232
chr1:153631142-153643517	SNAPIN	14.6823	15.754	17.6943	12.6502	13.9802	13.4513	12.9506	3.10007	4.70648
chr1:153700539-153752633	INTS3	20.1718	18.9262	22.2173	22.7623	20.5347	17.3754	21.3116	13.6281	32.6886
chr1:153931505-153947444	CREB3L4	38.1152	40.5118	36.6868	35.8698	36.3931	43.0985	40.4777	5.50322	5.90313
chr1:154179182-154490684	UBAP2L	137.673	106.022	110.877	138.673	123.626	110.159	105.346	27.2761	41.4057
chr1:154179182-154490684	HAX1	28.4355	35.9273	29.7522	38.3249	34.4731	34.1497	40.2339	15.3758	6.40211
chr1:154179182-154490684	ATP8B2	12.7349	16.5519	20.1115	12.877	12.859	14.8726	20.9721	8.07032	7.80946
chr1:154934678-154947618	SHC1	373.55	220.52	344.482	277.353	288.341	349.63	186.241	41.8125	276.336
chr1:154955710-154965613	FLAD1	19.3443	21.3595	20.6729	23.9591	22.877	21.1817	19.4876	5.64076	6.69932
chr1:154975111-155006257	ZBTB7B	10.25	7.15064	9.87173	11.0033	9.12316	8.89227	9.75819	3.48754	4.3908
chr1:155006281-155036467	ADAM15	18.8825	21.2528	25.0583	21.8868	25.0303	20.6306	29.0482	4.71938	6.46236
chr1:155036880-155042029	EFNA4	16.8342	13.8083	12.284	11.6979	12.1183	14.7036	12.9499	3.2714	4.13806
chr1:155051347-155060016	EFNA3	3.89412	8.57266	10.3575	4.20695	3.57715	6.74859	11.0768	0.122602	1.40501
chr1:155102323-155107386	EFNA1	8.84841	13.6936	13.7378	12.4394	4.75045	13.9148	12.579	12.9267	7.00782
chr1:155108214-155111334	SLC50A1	47.1975	60.7889	52.9334	44.9743	52.6759	54.3665	66.0238	10.8083	11.2543
chr1:155165378-155214653	THBS3	0.740564	0.881281	1.02364	0.490646	0.75399	0	0.509452	3.70969	14.6247
chr1:155165378-155214653	MTX1	3.10804	2.38335	4.20645	2.67348	3.14668	3.17191	2.70425	3.46517	5.67572
chr1:155247373-155259638	HCN3	1.36595	1.71708	3.19245	1.37361	1.26449	1.97518	2.66305	2.2533	1.8108
chr1:155278538-155300976	FDPS	115.904	119.981	114.123	119.997	109.345	107.175	125.203	13.7773	17.9744
chr1:155305051-155826976	DAP3	77.7803	78.7829	89.5066	80.3985	74.5083	82.1859	89.9192	17.5815	18.3386
chr1:155305051-155826976	MSTO1	18.1287	24.6441	23.8756	20.6164	19.1953	19.2305	24.4206	11.2048	11.7831
chr1:155916629-155955156	ARHGEF2	50.9363	11.3806	40.5058	32.593	41.9456	33.2552	35.8401	104.059	9.15527
chr1:156003024-156030837	LAMTOR2	53.7545	65.9779	65.8169	51.7807	55.3374	47.886	64.9261	3.55451	2.95383
chr1:156030913-156040340	RAB25	84.0295	110.535	89.3332	93.0283	83.3029	78.4508	88.4417	4.38429	11.428
chr1:156076478-156109878	LMNA	37.4111	31.8653	42.92	50.5417	44.5763	29.7768	37.0826	11.3465	13.061
chr1:156123321-156147762	SEMA4A	9.3089	10.1409	11.1884	5.14189	8.05346	10.3777	6.50113	1.43738	1.00184
chr1:156163729-156182644	SLC25A44	11.5523	13.4903	10.4848	13.3547	8.05691	12.8944	13.4679	1.44273	2.29488
chr1:156182778-156213123	PMF1-BGLAP	21.3527	21.6371	17.4183	21.0251	24.0554	22.6258	17.3172	9.55967	7.06196
chr1:156213170-156265477	TMEM79	2.56924	3.23335	4.67477	2.73507	2.08648	3.56591	2.6169	0.404795	1.17746
chr1:156495194-156542396	IQGAP3	14.6714	17.8689	9.3527	15.0511	13.547	14.8091	15.0623	0	0
chr1:156561553-156571358	APOA1BP	63.7851	71.9888	72.9459	78.2184	75.839	71.0118	70.3149	13.4837	5.94003
chr1:156612120-156623264	BCAN	1.63981	1.51438	1.62156	2.48968	1.71911	2.17831	1.71779	0.457725	1.04586
chr1:156691617-156706752	RRNAD1	9.59319	12.3178	11.7324	8.00296	10.4464	11.0524	11.9355	2.8197	4.81901
chr1:156737273-156770669	PRCC	49.3599	58.5482	55.3092	58.049	58.0552	53.8096	62.985	10.9233	9.4904
chr1:157148591-157153022	-	0	0	0	0	0	0	0	0	0
chr1:157154978-157157107	-	0	0	0	0	0	0	0	0	1.83727
chr1:157963062-158070050	KIRREL	17.7462	15.5256	19.6576	17.2396	17.8334	17.7736	18.8867	4.79014	9.96563
chr1:159898885-159915756	IGSF9	1.9307	9.55169	12.3125	8.20029	5.9357	8.22757	8.93221	0	16.4809
chr1:160176990-160185203	PEA15	91.4609	83.0371	87.1466	122.73	97.6606	93.5229	92.113	15.9081	21.4208
chr1:160258372-160328742	NCSTN	91.6092	85.1339	81.5511	75.0326	79.3469	85.0564	80.0163	19.2092	16.8594
chr1:160964125-161008774	F11R	74.5224	98.8215	83.4203	63.3366	91.6813	81.9283	92.9774	14.3238	14.8268
chr1:161070265-161102478	NIT1	6.49869	7.9787	10.0602	5.13052	4.12045	7.46122	7.4395	1.81832	5.62905
chr1:161103356-161128733	UFC1	94.4491	104.827	90.8047	109.894	97.2922	105.3	85.1161	13.1226	13.5382
chr1:161129253-161135516	USP21	15.7445	13.1441	18.645	13.0512	15.9159	13.5036	17.5186	3.15141	4.15811
chr1:161136180-161141010	PPOX	2.6887	4.38102	6.34859	1.71915	3.36606	3.23391	5.11834	4.26686	2.15899
chr1:161169104-161189038	NDUFS2	61.6895	60.0859	61.227	62.238	69.2019	58.9725	53.729	12.8984	13.8823
chr1:161195818-161200873	TOMM40L	11.4214	10.9273	13.273	12.4842	12.9995	13.1733	9.91365	0.801665	1.58455
chr1:161229549-161255811	PCP4L1	0.740569	1.40781	0.999222	1.06543	0.634893	1.11861	0.996924	0.352579	0.891999
chr1:161284165-161356294	SDHC	63.6765	58.9111	45.9888	58.2788	68.2356	58.8956	61.8865	10.9706	10.8427
chr1:161719561-161726953	DUSP12	29.5871	33.0973	31.7799	33.6782	30.6309	36.7342	28.8386	3.48745	5.08193
chr1:161736033-161933864	ATF6	30.5454	23.855	22.1047	32.2734	27.6422	27.1421	28.1887	9.41	9.47416
chr1:162039580-162356608	NOS1AP	4.08444	3.89057	4.31452	5.3605	3.92278	3.68443	4.9457	1.24523	2.95083
chr1:162467594-162499460	UHMK1	59.6787	49.8427	43.0624	58.136	60.8358	57.9592	49.4784	8.80055	13.3091
chr1:162531295-162569896	UAP1	23.1447	26.9868	25.8367	28.2232	26.8409	28.296	27.9616	8.54966	28.0183
chr1:162760495-162782710	HSD17B7	25.8535	22.457	18.9633	20.2058	17.8138	21.4075	18.7135	4.03587	1.5697
chr1:163291722-163325553	NUF2	47.945	40.2449	32.7591	36.4402	40.84	40.3023	35.955	0.692369	3.48568
chr1:164528322-164821067	PBX1	38.2198	27.7458	31.9396	23.6906	30.2576	32.4756	21.9545	4.56661	15.6786
chr1:165600109-165625372	MGST3	40.4638	50.38	49.5191	40.2057	44.2561	51.7581	50.0592	5.00674	10.243
chr1:165796731-165880917	UCK2	17.7521	19.4219	18.0222	21.1025	20.094	16.6015	19.8015	3.22259	9.56224
chr1:166808686-166823851	POGK	46.687	46.2599	46.764	52.5432	45.7069	45.6337	44.1147	7.13692	8.25306
chr1:167691182-167761156	MPZL1	49.7185	50.6027	50.506	56.8151	48.4327	54.4438	54.9655	11.843	11.6317
chr1:167905796-168045083	DCAF6	34.0726	32.1908	34.7561	29.8234	29.103	35.9725	32.0969	15.9398	16.7995
chr1:168148150-168168512	TIPRL	55.4697	54.2987	49.8006	60.4868	47.9445	60.9577	49.3532	8.83683	5.08077
chr1:168195196-168222662	SFT2D2	20.694	14.3368	12.4775	22.0636	25.6979	16.4689	14.1354	14.1322	10.1904
chr1:169083083-169363641	ATP1B1	61.2655	64.3301	61.1757	59.9985	51.4479	70.4497	56.3765	4.24406	17.2236
chr1:169083083-169363641	BLZF1	24.2124	24.4319	21.2567	27.6199	20.7043	27.4087	26.0471	8.78865	10.8461
chr1:169764212-169863076	C1orf112	9.68755	8.80646	7.54615	9.8913	9.57691	9.21904	8.58243	0.859937	3.47511
chr1:170502681-170522974	GORAB	8.42163	11.5559	10.9477	10.2842	9.70885	10.2452	11.0962	5.06688	4.55144
chr1:171283349-171311350	FMO4	11.4939	9.03134	9.296	12.4531	11.326	9.57259	9.85807	2.64926	2.39664
chr1:171454651-171562650	PRRC2C	38.1243	21.9376	23.6518	35.1942	38.4445	24.0536	22.3913	38.4028	43.3949
chr1:171639613-171773989	METTL13	3721	3310.55	3496	4119.08	3831.08	3490.19	4299.62	382.214	276.83
chr1:171639613-171773989	METTL13	33.0694	37.275	35.0214	49.24	42.1448	28.5619	32.3354	5.43032	8.95372
chr1:172502162-172580976	C1orf9	29.2094	29.8955	22.2859	27.5746	26.1071	29.5903	24.6313	11.2065	13.1332
chr1:173684079-173755896	KLHL20	12.8761	12.6087	11.775	10.5396	10.9094	11.5267	10.4131	3.34693	6.84473
chr1:173764062-173828312	DARS2	31.0788	23.7728	20.3771	25.6055	28.5823	24.2332	21.2734	3.33979	5.5547
chr1:173830927-173837130	LOC100506046	4.05726	5.08448	6.11818	5.19245	5.18358	4.6442	6.25937	8.51836	18.1572
chr1:173837492-173861983	ZBTB37	1.66267	1.40683	1.39322	1.0071	1.57751	1.37459	1.30216	5.13248	5.05919
chr1:174128633-174964453	RABGAP1L	34.4328	25.1293	23.6017	33.2353	32.7286	30.6345	22.0512	15.8405	28.6475
chr1:174968567-174992662	CACYBP	83.3731	82.9339	73.4657	104.805	78.4202	79.255	75.0366	7.70779	5.68767
chr1:178062863-178448648	RASAL2	5.89592	4.44202	4.97966	6.18352	5.33572	4.75924	4.75704	3.68899	6.63354
chr1:178694299-178891004	RALGPS2	21.1843	19.4564	18.9415	17.2996	19.2945	20.9219	23.5855	1.91388	4.0981
chr1:178995073-179045758	FAM20B	19.1358	21.1105	14.4199	20.4603	18.8986	19.8792	19.3477	6.52909	8.48229
chr1:179051111-179065132	TOR3A	37.0166	42.5431	35.8767	50.594	39.5849	40.0404	33.2205	5.67453	11.1837
chr1:179262863-179327798	SOAT1	41.7691	39.7963	36.5552	47.099	43.4597	44.9989	41.1678	21.7283	11.5916
chr1:179560747-179660407	TDRD5	0.878711	0.717516	0.667817	0.792842	0.649382	1.01051	1.09409	1.23204	1.31081
chr1:179809101-179846955	TOR1AIP2	19.261	19.1536	19.0532	20.4949	17.5072	20.027	19.6721	8.45215	0.381547
chr1:179850746-179889960	TOR1AIP1	29.5719	35.612	28.4949	36.7559	31.5324	35.4471	31.7434	8.07295	9.49333
chr1:179923907-180084015	CEP350	20.3081	12.1934	10.5602	14.4078	19.6828	13.5332	11.394	8.95286	13.6438
chr1:180123967-180170921	QSOX1	25.7988	26.3943	27.6142	24.5058	29.0489	23.3594	32.6468	11.126	7.27506
chr1:180199432-180472022	LHX4	0.295498	1.60884	0.69371	0.526163	0.616367	0.886196	2.28072	2.40163	7.86254
chr1:180601145-180859415	XPR1	16.2143	12.207	12.4383	16.023	16.7301	13.051	15.5466	10.5156	13.3023
chr1:180933896-181031074	MR1	2.12546	2.537	2.23646	1.10064	1.25747	2.37292	1.81267	1.20203	2.8384
chr1:182758583-182799519	NPL	1.13144	2.02535	1.77996	2.03849	0.955331	2.13699	2.10893	0.885291	1.4141
chr1:182809021-182857117	DHX9	98.6606	77.6181	80.2329	106.254	96.0233	81.0366	82.2506	18.579	14.612
chr1:182992402-183114814	LAMC1	92.4324	61.4147	70.9629	72.1526	87.8572	64.2387	79.8467	68.495	25.4722
chr1:183155173-183214262	LAMC2	12.0005	11.3997	12.9602	17.0491	10.7357	12.6417	13.7822	9.64968	4.07069
chr1:183441505-183523447	SMG7	32.4159	27.5468	30.2859	37.0358	30.486	26.566	29.603	9.05781	17.7201
chr1:184020780-184064974	TSEN15	47.4596	49.8312	42.0311	38.3546	46.5749	54.2147	49.6405	3.8614	7.82926
chr1:184356149-184569736	C1orf21	6.5411	10.8864	17.1815	8.48963	7.59508	12.0715	12.0422	4.46354	19.7447
chr1:185014550-185071740	RNF2	18.7639	23.217	19.2487	19.4927	16.8108	24.5831	22.681	3.22116	3.31948
chr1:185087217-185249088	SWT1	2.71911	3.08003	3.28126	2.93941	1.81434	4.07658	3.22794	3.41133	3.94126
chr1:185703585-186160085	HMCN1	0.303097	0.236844	0.25023	0.180934	0.168834	0.269278	0.208684	1.74639	3.11603
chr1:186265404-186344457	PRG4	0.0288933	0	0.0391908	0.026682	0.084035	0	0.0547955	0.4288	1.22412
chr1:186344853-186390509	C1orf27	17.3258	18.4694	19.6738	16.5483	15.8977	20.0526	20.2792	6.79083	8.47464
chr1:186839867-186958198	PLA2G4A	25.7284	28.5892	28.3448	30.2789	24.2827	30.0672	38.4758	1.3485	6.82333
chr1:187061963-187085408	-	5.93068	19.3271	24.0061	11.3999	11.6456	23.9379	17.4549	0	0
chr1:187387043-187456220	-	2.14817	3.82993	3.20125	1.70096	1.19241	2.93873	2.54527	0	0.364845
chr1:192981440-193064657	TROVE2	16.1749	15.6578	14.976	15.6627	16.9786	17.6377	14.6753	5.32245	6.29297
chr1:193091579-193224177	CDC73	23.6492	22.6729	21.4464	25.7698	22.0092	24.7021	21.4122	7.16282	10.6741
chr1:196743929-196758791	CFHR3	0.200165	0	0.810225	0	0.196126	0.201573	0.195976	0	0
chr1:197053100-197115824	ASPM	13.6029	11.0245	9.93601	12.5101	13.1476	11.767	4.65667	0	0.134293
chr1:197872227-197876609	C1orf53	10.2941	6.21237	6.94474	11.5211	7.28586	8.64021	5.04019	0	2.75535
chr1:198126107-198291552	NEK7	37.8093	37.2801	34.5439	38.0397	34.6396	41.4732	38.6195	6.54253	6.67385
chr1:200380950-200443438	-	0	0	0	0	0	0	0	0	0
chr1:200708082-200829831	CAMSAP1L1	14.9909	12.8789	13.4214	14.7826	12.7232	15.8116	11.8024	10.7509	12.6188
chr1:200860626-200884864	C1orf106	3.67863	4.42112	5.91388	3.71577	3.45078	5.28058	5.1722	2.98097	0.754184
chr1:201159952-201198080	IGFN1	1.28982	2.43209	5.85784	1.07465	1.81757	2.08943	2.01829	0.378345	0.399241
chr1:201354825-201356300	LAD1	15.0983	18.6561	15.2787	28.42	17.7524	11.9735	15.891	3.59425	5.45569
chr1:201367737-201374608	LAD1	2.48895	4.04432	3.71731	2.10757	2.21515	3.90049	3.33168	0.664683	0.420413
chr1:201617449-201796102	NAV1	2.05324	1.28155	1.95918	1.99097	2.00053	1.37073	1.3993	2.16021	4.24487
chr1:201798287-201853422	IPO9	24.5494	23.8399	22.5612	22.6731	21.7647	25.504	21.312	5.15569	9.46551
chr1:201857796-201859495	SHISA4	27.5083	29.8816	24.2681	10.1518	16.593	28.7782	17.6165	0	0
chr1:201862815-201869734	LMOD1	4.54464	3.22019	7.00148	3.37355	1.74532	4.63918	2.89473	10.8697	14.4454
chr1:201924618-201927991	TIMM17A	176.892	179.512	188.427	245.787	221.411	211.138	216.679	0	33.6415
chr1:201951741-201952242	RNPEP	76.2728	70.0167	86.2624	91.6863	92.6443	69.3707	71.7792	13.1029	11.1099
chr1:201979021-201986316	ELF3	30.019	32.7819	26.6818	35.3583	29.9293	25.8125	16.8066	25.9835	6.65367
chr1:202053780-202101797	GPR37L1	0.0804058	0.103415	0.330788	0.212315	0.268881	0.0306763	0.159065	0.637992	0.587101
chr1:202780096-202781104	-	0.240984	0	3.64801	1.04018	0.944505	1.7015	1.65426	0	3.25597
chr1:202976407-202993944	TMEM183A	33.729	33.0232	28.2711	35.2892	34.6999	32.0979	32.2576	4.30171	5.00186
chr1:203096835-203136533	ADORA1	2.43648	4.42915	5.30017	7.05807	3.65381	3.30464	5.93898	0.189382	0.479132
chr1:203595914-203713209	ATP2B4	27.1979	23.2162	26.0926	21.4232	22.3071	29.0531	18.9997	39.0581	37.1189
chr1:203764728-203823726	ZC3H11A	49.0577	50.1654	56.4254	50.6352	51.4294	52.4741	54.7776	24.7189	33.2177
chr1:203830726-203840280	SNRPE	29.9152	28.9594	22.5058	28.8594	24.2235	31.8849	26.5142	1.74539	5.16174
chr1:204042245-204097283	SOX13	6.54096	5.34502	8.62727	7.73466	5.16467	6.50382	6.40956	5.49679	9.50664
chr1:204391747-204463898	PIK3C2B	1.54026	2.05869	0.211725	1.78969	0	0	0	0	4.39599
chr1:204485505-204527248	MDM4	9.31196	9.02434	10.6372	9.43514	9.33143	9.2286	12.5667	28.9342	48.8731
chr1:204586367-204590310	LRRN2	0.673743	1.25464	1.29865	0.646192	1.03733	0.872293	1.69615	1.46635	1.85488
chr1:205271187-205274445	NUAK2	14.4437	8.04955	18.5459	11.5671	12.8027	8.7516	10.3792	1.17379	2.09113
chr1:206516004-206637783	SRGAP2	32.8483	27.637	33.9174	24.0522	27.782	27.101	26.6786	11.8039	20.8119
chr1:206643585-206670223	IKBKE	1.33543	0.978023	1.33312	1.79546	1.22153	1.20319	1.06084	0.970843	2.28492
chr1:206808880-206823657	DYRK3	3.06707	5.48362	5.43216	3.12252	3.65132	4.70277	5.49587	1.29362	3.65273
chr1:206858364-206907637	MAPKAPK2	41.6387	51.389	52.2301	40.6891	41.1627	46.1605	52.8174	10.5556	15.2833
chr1:207226513-207254368	PFKFB2	12.6574	13.6767	13.3399	14.5437	11.617	12.9552	12.6774	1.90395	6.47437
chr1:207494816-207558586	CD55	19.1098	22.3454	24.7988	16.8109	17.8888	23.6561	23.5951	216.038	41.6365
chr1:207826507-207968861	CD46	116.389	132.73	115.229	105.095	112.955	128.408	116.33	46.6286	49.1706
chr1:209929393-209957924	TRAF3IP3	0	0.434836	0	0	0	0	0	2.38209	2.1349
chr1:210404803-210419788	SERTAD4	0.634574	0.472403	0.625475	0.6062	0.49433	0.796052	0.552062	0.43942	1.10938
chr1:210502249-210849704	HHAT	2.64898	2.62788	2.58515	1.55666	2.4137	3.35688	2.14646	4.11007	6.81341
chr1:211432666-211489820	RCOR3	22.4039	21.3675	21.7229	16.1613	17.4911	23.1449	18.8886	5.186	16.1823
chr1:211499956-211548315	TRAF5	1.86172	2.97102	4.08888	1.42575	1.706	2.34189	4.26474	14.1786	10.2105
chr1:211556096-211608919	C1orf97	43.7449	34.6075	24.8457	25.2725	23.1828	37.6564	34.8096	4.11042	1.43883
chr1:212113713-212278347	DTL	26.4288	22.6565	19.9216	23.0167	23.8692	23.7036	18.0278	1.48568	1.53986
chr1:212458763-212535205	PPP2R5A	29.8241	31.0435	31.1123	33.1607	30.8405	32.3446	31.811	12.1564	7.86783
chr1:212606212-212619722	NENF	44.5064	58.4653	55.0234	39.1149	36.7124	59.829	54.925	3.94237	2.99202
chr1:212780433-212794116	ATF3	1.35491	2.55114	2.43751	9.96285	2.12402	1.81917	3.00672	8.66349	1.3859
chr1:212965169-212990167	TATDN3	10.8151	12.1172	10.4655	9.73436	8.85999	10.638	10.3909	1.2597	2.64566
chr1:213037833-213072707	FLVCR1	16.7755	18.4208	14.9872	16.5088	17.2047	19.8259	18.6739	1.34443	3.4014
chr1:213123886-213164961	VASH2	14.2714	14.9015	14.3913	10.8176	9.42938	16.8978	10.9292	1.13458	1.95375
chr1:213165437-213189226	ANGEL2	16.1768	14.8787	9.49767	10.1951	5.34002	12.7194	12.5639	4.80476	12.7816
chr1:213224587-213447940	RPS6KC1	12.6503	11.0016	11.0509	13.1533	11.632	12.3454	11.9217	11.6018	9.01191
chr1:214454532-214511948	SMYD2	24.1075	25.3668	25.569	29.8662	25.7656	21.6397	21.0893	11.6219	21.2554
chr1:214776531-214839481	CENPF	59.3551	29.4841	28.9055	37.0246	59.8648	35.4376	26.32	2.7057	2.64722
chr1:215740734-215795151	KCTD3	28.6347	31.7746	27.9312	34.6448	30.7806	34.7049	28.9768	11.5371	16.6959
chr1:217804682-218041201	SPATA17	7.22159	10.0303	12.7994	2.63408	9.25157	11.8104	10.8921	1.80441	2.52217
chr1:219347191-219386207	LYPLAL1	0.38221	0.64873	0.358061	0.36658	0	0.356305	0.346412	8.42285	5.57952
chr1:220267443-220445843	IARS2	43.0889	37.269	32.7514	46.5867	43.4927	38.8405	35.006	5.20026	8.60933
chr1:220701567-220837799	MARK1	28.8296	14.1753	19.9361	16.7721	15.9828	25.9541	23.7682	10.0692	17.8499
chr1:220921503-220987813	MOSC1	35.9184	37.2845	31.8573	39.336	35.7761	37.8413	35.3002	2.04016	21.1288
chr1:222728197-222763275	TAF1A	0	9.08106	4.57904	12.1753	5.44608	8.77534	0	0.167277	0
chr1:222763327-222766805	-	1.23258	2.43298	2.99296	1.15307	0.377621	0.647629	1.49789	0	1.22411
chr1:222791441-222908509	MIA3	35.6588	29.6428	29.4253	33.3259	30.1526	30.8381	32.7115	16.0738	19.9726
chr1:222791441-222908509	BROX	42.6245	38.8271	34.7158	38.4607	38.0016	44.0927	32.184	11.2134	10.054
chr1:222988358-223010728	DISP1	12.2173	13.2887	10.5316	13.7246	8.13304	13.9721	9.24007	8.06463	10.5359
chr1:223889294-223963720	CAPN2	17.6505	18.4077	26.8798	31.8426	17.4962	24.2898	24.7969	14.9009	27.6028
chr1:223967594-224033674	TP53BP2	5.58922	1.58383	2.96668	0.386434	3.49823	2.74414	2.37522	3.00356	5.67072
chr1:224191236-224197863	-	3.00119	2.02323	3.43597	2.19792	2.38184	2.41362	2.93048	3.68221	17.1796
chr1:224343517-224349749	FBXO28	6.87577	4.9365	4.46141	9.22586	6.12075	7.49709	8.27444	0	3.16868
chr1:224370916-224381166	DEGS1	77.3577	96.9143	84.0228	78.2774	81.1015	90.0884	84.8622	37.5789	25.3983
chr1:224544530-224567215	CNIH4	91.2673	84.6861	73.8629	86.8893	88.8421	89.192	76.9268	11.2165	10.538
chr1:224622631-224709612	-	1.7243	2.41079	7.85226	0.378776	2.97058	5.3109	3.67934	8.93238	1.90269
chr1:224622631-224709612	-	0.576271	0	0	0	0	0	0.574744	6.54014	0
chr1:225117355-225586996	DNAH14	2.29453	3.36182	2.45851	3.21038	2.85062	3.24987	2.70006	4.17413	5.33413
chr1:225674533-225840845	ENAH	22.1012	21.0469	18.8445	22.4122	19.807	21.4059	17.4359	2.3464	6.6206
chr1:225965514-225978280	SRP9	421.798	466.355	358.595	336.128	330.846	478.204	350.381	31.6618	37.5291
chr1:225997696-226070420	EPHX1	10.0156	14.2382	12.8516	12.9506	9.0626	13.5367	11.8997	14.51	9.80578
chr1:226411382-226415051	MIXL1	2.07017	3.41193	3.949	3.62865	2.09822	3.30662	4.15835	5.25591	7.47564
chr1:227058272-227083881	PSEN2	10.0203	10.7599	14.5916	9.00863	10.0922	9.79686	13.8574	2.89447	6.06453
chr1:227751219-227865228	ZNF678	7.75255	6.70234	5.59328	6.34393	6.60186	7.76635	6.00239	4.24496	6.88195
chr1:227916239-227969547	SNAP47	18.6656	16.8471	22.208	21.8387	18.2828	17.5131	19.2469	5.43651	5.23219
chr1:228327784-228336739	GUK1	61.0392	65.8821	72.8709	54.6946	73.6785	62.6999	69.9236	14.3637	18.0647
chr1:228395860-228546785	OBSCN	2.51841	1.73677	2.74501	1.85318	2.68871	1.79235	2.2913	2.08582	4.40684
chr1:228644565-228649066	HIST3H2BB	4.06449	3.72552	3.34004	1.85823	3.48608	3.76866	2.61718	1.40464	0.409722
chr1:228675067-228696580	RNF187	39.6111	39.7582	43.5069	41.8568	41.6265	33.1204	46.1615	2.56444	4.27621
chr1:228870823-228882416	RHOU	51.7829	56.7113	41.5397	64.4784	54.4814	63.0702	50.6955	4.5509	24.0801
chr1:229406817-229441550	RAB4A	39.8829	45.0268	37.4286	37.9199	39.9868	39.0103	49.8931	3.84559	10.3697
chr1:229728859-229761794	TAF5L	6.56962	11.8053	9.86906	10.4085	12.2318	8.71028	9.50967	1.54811	2.51009
chr1:229761970-229796791	URB2	4.6847	6.59608	3.67046	6.68584	6.40936	4.09604	4.60253	2.38798	2.48258
chr1:230202955-230417903	GALNT2	25.0739	23.608	28.9052	29.9607	30.0665	22.89	31.7294	4.85356	5.31005
chr1:230778201-230829731	COG2	16.8303	19.9417	16.9536	16.7367	18.1306	19.1567	15.8194	4.11146	4.39779
chr1:230883129-230938215	CAPN9	0.0508548	0.165727	0.20585	0.0975485	0.149476	0.204836	0.149362	0	0.490029
chr1:231114822-231136479	ARV1	34.3655	35.4352	23.7161	24.6045	25.0752	32.1164	34.4806	4.0406	4.64149
chr1:231359508-231424368	GNPAT	39.6688	39.7542	36.4036	35.6922	39.606	39.8334	41.9268	7.20342	10.2457
chr1:231473681-231490907	C1orf124	12.9765	11.1781	10.5944	11.9302	11.3371	14.1072	12.1376	1.57397	3.18571
chr1:231498580-231560790	EGLN1	18.1157	21.5425	18.2242	20.8788	19.6451	19.5401	18.0168	2.53375	9.42771
chr1:231664398-232177019	TSNAX-DISC1	15.0702	15.748	14.2759	15.4202	14.0254	15.4105	12.6475	8.8297	12.463
chr1:233086287-233117594	NTPCR	41.0617	51.7633	42.93	46.4816	44.4165	47.934	70.5339	2.72835	4.70529
chr1:235330202-235491532	ARID4B	17.64	26.7218	28.4741	23.6578	16.7047	26.8898	27.8673	21.2481	23.0986
chr1:235491752-235507915	GGPS1	23.0942	25.5412	25.694	22.7706	21.1791	24.4034	24.6533	7.96616	9.01985
chr1:235530717-235667781	TBCE	13.0233	15.162	11.7689	14.4442	14.096	15.5812	14.6636	2.74334	5.32901
chr1:236305825-236373685	GPR137B	14.604	13.7005	17.1309	6.59123	8.70575	15.071	15.6606	24.9816	12.6173
chr1:236557558-236650405	EDARADD	49.5434	46.6642	41.8854	70.968	57.529	43.6528	52.493	6.8342	5.42262
chr1:236681513-236767841	LGALS8	9.93353	12.3778	14.1775	9.97681	8.97135	13.5997	13.7514	5.60291	4.43286
chr1:236958577-237070371	MTR	16.728	14.9502	11.6918	14.7644	16.6374	13.7449	11.3136	29.5469	66.3717
chr1:239571429-240073999	CHRM3	8.89165	7.62627	9.6106	10.2693	4.38132	10.9075	12.5151	0	0.759296
chr1:241695679-241803701	KMO	0	0	0	0.0246145	0.0972665	0.0520088	0	0.776854	0.234278
chr1:242011478-242053948	EXO1	18.968	14.1077	12.7902	17.8314	21.8236	15.9478	13.1656	0.650385	0.731282
chr1:243287729-243419057	CEP170	5.60952	8.47448	3.59627	4.4802	8.43276	10.141	8.63632	9.42039	15.4744
chr1:243419145-244006886	SDCCAG8	10.3832	12.2219	11.1756	9.28632	10.3842	12.513	9.54228	9.47608	17.2673
chr1:244212263-244220778	ZNF238	6.09867	5.0497	5.92697	3.72217	4.76344	6.31291	6.01244	2.43647	5.13686
chr1:244816332-244872336	PPPDE1	61.0757	62.0522	57.6212	57.0808	59.2002	65.3958	59.8338	5.81841	5.67605
chr1:244998638-245012127	FAM36A	13.942	17.6671	15.7813	17.0548	16.0688	20.5317	15.156	5.06611	7.64875
chr1:245133170-245251467	EFCAB2	5.45256	3.88004	5.22846	3.32454	3.3463	6.1926	4.6477	3.26397	6.15235
chr1:245318277-245872735	KIF26B	3.40815	1.09567	1.81452	2.65237	3.8571	1.55807	1.52892	3.67619	4.98137
chr1:245912641-246580714	SMYD3	47.1022	34.6333	22.0213	29.5991	25.1332	28.5778	35.2949	14.1514	62.9282
chr1:246729638-246831897	CNST	13.2675	14.7573	11.5413	12.2781	12.4722	13.2784	11.9762	11.282	14.4046
chr1:246862787-246931550	SCCPDH	40.9076	55.9919	46.3253	45.7694	40.0096	55.0683	46.3513	48.239	14.4255
chr1:247002384-247095265	AHCTF1	6.52601	2.6414	1.41024	1.74671	8.7562	2.6391	5.37736	5.60767	0
chr1:249132529-249143714	ZNF672	15.3021	15.7157	21.2472	13.2886	13.793	16.2492	16.8331	3.17895	4.02133
chr1:249144202-249153315	ZNF692	0.537911	1.44396	1.54242	0.979269	0.433958	1.05229	1.72671	2.52342	4.34443
chr1:852253-860918	LOC100130417	0	0.241079	0.187164	0.203254	0.108143	0.123764	0.0576313	3.74451	3.16688
chr1:879080-894679	NOC2L	18.651	17.3464	20.7021	26.3063	23.4637	14.2321	21.6555	9.90937	9.65544
chr1:934341-935428	HES4	5.56229	6.29395	10.3194	3.33447	4.08761	6.30168	4.99213	2.64832	0
chr1:1006340-1009687	RNF223	0.511153	1.66576	1.26441	0.326832	1.16857	0.428934	0.83405	0	0.820897
chr1:1017145-1051736	C1orf159	3.76564	3.36479	3.19601	2.21356	3.98697	3.05798	3.44876	0.832453	1.43474
chr1:1152287-1167461	SDF4	81.7646	95.185	108.682	92.864	93.0518	81.9322	100.501	29.1123	15.7857
chr1:1167690-1171562	B3GALT6	9.40139	14.2721	15.1265	12.3771	14.3602	12.4069	14.3492	2.89123	3.75175
chr1:1189231-1209234	UBE2J2	27.7158	23.9596	33.8211	38.3321	41.2934	28.7584	28.3454	13.2717	4.12344
chr1:1227763-1243269	ACAP3	2.40015	5.86212	7.83779	4.01505	4.40728	4.62739	6.65326	5.13378	8.97366
chr1:1243993-1260046	CPSF3L	22.9958	24.1261	28.1241	21.1723	23.3126	21.7559	27.129	5.35283	8.58353
chr1:1270573-1284517	DVL1	10.7496	12.1839	18.9563	13.6664	15.5774	10.0693	17.7682	6.05647	2.73385
chr1:1286803-1293976	MXRA8	0.341987	0.906576	1.22565	0.271289	0.209414	0.344368	0.660625	28.367	9.48576
chr1:1309089-1310818	AURKAIP1	25.8545	23.3551	25.888	31.483	30.6653	21.7877	29.9756	4.66461	0.655605
chr1:1321090-1334718	CCNL2	17.5896	28.7316	42.5662	16.9287	23.2593	30.7074	37.501	29.7782	50.5661
chr1:1334909-1342777	MRPL20	148.029	172.414	183.917	197.385	162.87	186.754	176.35	18.3141	15.9923
chr1:1476994-1509582	SSU72	144.585	168.277	147.058	156.366	148.171	151.543	173.155	20.3705	20.4359
chr1:1570549-1677559	CDK11B	49.9368	45.2612	60.5191	54.243	57.4589	53.7568	56.5588	21.0927	23.6413
chr1:1570549-1677559	SLC35E2	31.6024	34.2308	46.4822	23.0263	29.9263	33.9374	34.0624	27.1195	35.3584
chr1:1682572-1711508	NADK	31.8202	38.4174	40.4555	33.9768	38.2115	34.5802	40.7246	7.42781	6.72959
chr1:1716722-1822526	GNB1	342.387	316.61	347.541	321.089	320.358	316.326	318.785	45.0459	41.129
chr1:1849028-1850208	TMEM52	3.75983	5.85996	7.71977	2.82223	4.32459	5.92624	3.6829	0	0.787588
chr1:2115898-2139172	C1orf86	17.0587	19.9664	26.941	17.4505	28.7379	18.1531	25.447	5.65601	9.27338
chr1:2303520-2322993	MORN1	3.98281	3.53548	6.80163	2.53704	4.09498	3.61139	4.29377	1.29921	5.24687
chr1:2323213-2344010	PEX10	6.6759	9.06924	7.37217	6.51492	6.68214	5.60521	8.79383	0.714598	2.96265
chr1:2517898-2564481	MMEL1	0.0595866	0.203088	0.16817	0	0	0.488413	0.180709	0	0.636535
chr1:3404432-3528059	MEGF6	10.5966	10.1342	14.1372	12.6271	13.5846	8.73033	12.0788	5.66182	3.45998
chr1:3547330-3566671	WRAP73	19.459	23.1894	23.3553	16.3376	20.1172	20.0918	23.9027	3.69493	3.22522
chr1:3614609-3663937	TP73-AS1	5.5445	7.06422	8.03669	6.43481	6.15589	6.52432	7.10679	2.21345	4.59432
chr1:3696628-3713068	LRRC47	39.9123	41.5241	38.7029	43.3749	45.5726	38.1059	39.5914	5.33999	6.29382
chr1:3728644-3773797	CEP104	7.93651	8.34314	8.03917	9.8662	8.09502	8.36669	9.36479	4.1662	6.05519
chr1:3805664-3816857	C1orf174	30.2382	30.5128	29.429	31.9364	31.404	28.0561	31.2763	5.70359	4.92885
chr1:6245076-6259683	RPL22	112.26	141.254	138.28	111.543	118.252	140.375	131.374	18.472	17.6653
chr1:6266188-6296044	ICMT	68.5734	74.469	70.5524	73.0265	73.6479	78.6338	69.504	6.60855	6.8934
chr1:6307405-6321035	GPR153	3.85785	6.93389	9.39383	3.81143	4.54415	5.24535	8.04807	3.21587	2.97519
chr1:6324330-6410608	ACOT7	22.7543	21.2268	23.2217	23.4067	24.663	17.2316	23.1332	1.4328	2.41655
chr1:6484798-6580069	PLEKHG5	2.57198	4.46894	5.89879	2.55482	3.02779	3.30139	5.43207	5.40331	11.8785
chr1:6581401-6614658	NOL9	10.0707	9.70091	6.52749	12.9779	11.4263	7.79559	8.31326	5.99338	5.99295
chr1:6650782-6662929	KLHL21	6.00098	8.02872	8.05115	6.63341	6.80955	5.4965	7.20263	6.10593	5.30372
chr1:6694078-6761966	DNAJC11	22.4124	18.5401	21.5742	24.6831	28.5155	17.2769	19.3915	4.10555	4.11151
chr1:6845383-6948262	CAMTA1	53.1205	63.618	53.6585	37.6159	74.4752	69.7747	66.8827	15.7401	30.9019
chr1:8412463-8877699	RERE	21.1475	15.7972	18.6221	15.4373	18.9653	16.1976	15.5453	25.525	19.9123
chr1:8921057-8939151	ENO1	510.142	446.823	458.751	728.749	583.659	429.651	536.144	54.6671	44.66
chr1:9160368-9189229	GPR157	6.66543	4.57215	3.72142	7.34848	7.47576	3.35596	3.38987	2.16005	4.10725
chr1:9711789-9884550	CLSTN1	71.1137	59.3585	69.0615	63.9347	65.9934	58.3839	62.4172	47.8116	17.1085
chr1:9908333-9954291	CTNNBIP1	16.7372	21.8174	18.5764	11.0298	14.599	19.5178	17.5428	4.32908	3.14745
chr1:9982204-10003434	LZIC	40.124	36.1428	34.3834	46.0783	43.3194	41.8916	29.6688	6.49001	10.485
chr1:10270763-10480570	KIF1B	0.42647	1.82678	3.82023	2.90486	2.42516	2.31192	3.0021	0.723231	1.6964
chr1:10516488-10532674	DFFA	18.7167	22.2961	20.1086	25.0487	21.8392	18.7815	24.7034	3.84954	5.69823
chr1:10696612-10855824	CASZ1	0.926776	0.487815	0.939484	1.01863	1.19081	0.729571	1.01044	3.15439	6.30249
chr1:11114642-11118789	SRM	40.1984	39.6513	35.2237	65.8126	53.4227	24.6613	45.2387	5.27981	3.33918
chr1:11131030-11159950	EXOSC10	44.4667	32.5748	30.6468	47.913	41.1466	31.4405	34.5313	10.4543	15.5388
chr1:11166587-11322608	MTOR	25.8223	20.6108	20.5076	30.2042	22.7198	20.3196	20.6392	14.3672	7.54303
chr1:11731988-11733470	FBXO6	9.2382	3.34508	8.30984	5.91402	3.02074	6.20925	9.05527	0	0
chr1:11734536-11741271	MAD2L2	31.3444	35.0765	33.4935	30.0617	32.7408	34.295	35.3643	4.36959	0.767229
chr1:11845781-11866160	MTHFR	5.64543	5.50737	6.60845	6.85425	6.45298	5.59104	6.15489	4.01841	7.48658
chr1:11979644-11986485	KIAA2013	22.927	24.8409	26.961	28.4943	27.1367	24.3567	25.4705	7.78939	10.4358
chr1:12090047-12091462	MIIP	16.2526	3.92329	9.74623	15.5994	15.9356	5.45939	19.4619	6.88304	17.4008
chr1:15818613-15851285	CASP9	8.93716	10.8689	8.35813	6.86621	7.07505	12.0373	8.33981	4.67098	1.88737
chr1:15894249-15911605	AGMAT	6.36437	6.18091	5.48785	5.922	6.42128	5.60223	5.48795	3.81259	4.16285
chr1:16160054-16267570	FLJ37453	2.14798	2.48256	2.46812	1.35837	2.15107	2.94475	2.56333	0.75611	1.5828
chr1:16270431-16302627	ZBTB17	8.19895	8.9802	11.0166	8.12469	8.79979	8.01641	9.0928	1.16618	3.44205
chr1:16450831-16482582	EPHA2	5.63202	3.94353	5.62935	12.1714	7.16721	5.32733	6.68519	2.93898	2.26439
chr1:16524375-16539188	ARHGEF19	16.2179	20.9295	21.4348	14.0056	16.9194	17.637	17.7572	0.855251	2.43423
chr1:16542096-16543873	-	1.2351	1.6398	1.85163	2.76409	1.21014	1.24375	1.07486	0.0871156	1.98353
chr1:16555027-16563659	RSG1	4.36394	5.65543	5.93171	5.16605	4.84893	4.4105	4.60334	0.490644	3.02189
chr1:16573358-16678948	FBXO42	8.90231	9.08908	8.84924	10.3174	8.94669	8.81642	8.15437	4.63434	11.1978
chr1:16888854-16959828	CROCCP2	41.1602	57.8759	54.8494	51.96	52.9056	43.7744	55.7166	29.038	42.6525
chr1:16969261-16972692	MST1P2	17.1005	42.6801	26.6325	22.7466	12.9633	24.8406	21.1871	42.2465	5.86536
chr1:17007611-17046652	ESPNP	31.1501	42.604	34.2815	37.9509	33.7659	38.2556	39.0169	3.58793	5.74054
chr1:17081400-17090975	MST1P9	0.883287	1.84789	3.52756	0.932326	1.17449	1.70462	2.76838	1.04273	1.15588
chr1:17300963-17307173	MFAP2	54.5188	58.4278	68.8536	32.2773	50.9122	65.1921	56.9163	5.83038	5.04148
chr1:17312452-17338428	ATP13A2	15.9207	16.4978	19.7345	16.349	20.5056	13.599	19.6474	3.99665	3.70005
chr1:17733250-17766250	RCC2	117.524	98.0387	116.399	115.389	131.726	98.1821	99.4595	16.2705	16.6835
chr1:19197921-19229293	ALDH4A1	9.64143	12.3414	10.0214	8.47905	9.44891	9.91666	8.89128	1.27109	1.37909
chr1:19400997-19536767	UBR4	27.1665	14.811	23.2698	21.537	26.1664	18.7501	21.4252	27.7507	29.3386
chr1:19541521-19578351	KIAA0090	41.4755	31.7213	32.9018	38.4645	41.6227	31.1632	35.9406	6.85504	12.6573
chr1:19592475-19638640	AKR7A2	30.5273	32.3907	33.2902	24.4978	29.5607	30.6861	39.2094	4.92183	6.81089
chr1:19665200-19811201	CAPZB	65.258	63.9647	66.6032	65.5573	69.4335	64.557	66.7798	16.3035	11.5061
chr1:20008617-20126410	TMCO4	20.7923	19.5891	15.2974	22.7413	24.2197	26.8237	13.956	8.65386	7.41093
chr1:20808883-20810889	CAMK2N1	1.50603	2.65888	3.89471	0.722229	1.72152	2.65399	3.80902	2.86807	3.02329
chr1:20959947-20988063	DDOST	186.098	204.411	179.64	159.348	184.268	172.269	218.484	50.4804	28.9562
chr1:21068564-21113809	HP1BP3	120.141	120.371	110.145	91.3547	110.279	126.125	103.041	26.8816	36.767
chr1:21132784-21503381	EIF4G3	23.8672	15.5849	19.7338	23.6189	23.7723	19.9245	21.056	32.5723	28.8863
chr1:21766599-21811393	NBPF3	7.78948	6.91036	3.84828	0	3.34478	18.3634	10.0929	1.30818	7.13675
chr1:21922707-21995856	RAP1GAP	15.0581	9.68128	14.644	25.016	20.3404	10.8558	11.6617	2.7316	0.981418
chr1:22004791-22109688	USP48	28.0798	28.2328	30.2528	28.7141	28.7537	26.5369	30.9991	11.5813	17.426
chr1:22148736-22260268	HSPG2	12.9457	6.31946	9.7652	5.41851	11.2946	6.09452	7.02465	28.7335	20.6602
chr1:23410515-23436784	LUZP1	11.8782	10.0805	9.80208	11.2394	9.21306	10.519	9.30982	6.59738	9.70831
chr1:23633138-23670853	HNRNPR	67.9416	61.184	56.8178	64.3911	63.4805	63.1551	57.6909	16.2111	34.3118
chr1:23707260-23751372	TCEA3	0.518476	3.17186	2.96543	1.25533	1.35263	2.71822	2.30672	1.40373	5.66729
chr1:23755055-23810750	ASAP3	8.07488	10.624	13.5175	9.13429	7.76698	10.0667	11.3579	6.00713	13.1478
chr1:23875708-23877950	-	0.201833	0.385947	1.30694	1.23798	0.593282	0.309073	1.32678	0.768762	0.73936
chr1:23884399-23886322	ID3	2.93736	10.1801	10.0025	10.5984	3.7003	14.508	6.9841	8.52407	11.4563
chr1:24085999-24104787	LOC100506963	15.9002	21.0503	18.3249	17.871	14.1993	18.1794	16.0531	3.78497	11.9697
chr1:24120712-24127305	GALE	12.634	13.4932	16.6991	14.0171	13.5787	12.8378	15.2181	5.33225	4.69147
chr1:24171424-24193195	FUCA1	48.1208	58.4336	51.8942	38.8432	35.5126	62.6458	51.1892	7.7632	5.55054
chr1:24291256-24306953	SRSF10	33.3973	32.987	36.5314	33.4859	36.2385	33.0717	35.3987	8.60988	12.1572
chr1:24480646-24513765	IL28RA	4.06864	3.92323	3.87753	3.78481	4.10101	5.06416	4.25077	0.475882	0.601991
chr1:24645811-24737311	C1orf201	12.7275	13.8496	15.2592	9.44241	10.665	13.078	15.4498	0.236966	1.4988
chr1:25124226-25140711	CLIC4	186.567	156.823	131.857	119.398	206.916	143.276	174.111	25.4007	21.4015
chr1:25568739-25573985	C1orf63	17.3606	25.8179	44.838	13.7012	13.9068	23.2321	31.8092	37.3922	99.8631
chr1:26187870-26202006	PAQR7	8.24586	11.2821	11.3127	9.47818	7.89398	9.25412	11.8935	5.27427	6.97512
chr1:26203005-26232993	STMN1	1308	1187.54	1211.87	1052.85	1087.65	1475.62	1077.8	50.6243	32.1992
chr1:26286207-26324648	PAFAH2	6.81073	5.60205	4.23762	5.29559	3.84639	3.9532	4.91106	4.14018	3.65497
chr1:26560692-26605300	CEP85	12.5217	13.3235	6.49839	8.04088	13.9526	7.21491	11.3413	0	3.38068
chr1:26608766-26644756	UBXN11	11.3171	17.0337	17.5324	9.02769	11.905	14.0126	15.8572	7.69399	10.7933
chr1:26648349-26680621	AIM1L	0.57746	0.313641	0.623316	0.9692	0.424324	0.407034	0.282666	0.109966	0.695538
chr1:27202545-27226962	GPATCH3	7.08343	8.06207	8.64446	8.55783	8.92185	7.17881	8.87358	2.97966	2.65549
chr1:27275980-27287290	C1orf172	11.3656	11.9574	13.524	9.87084	13.2322	10.0932	11.8127	1.02257	1.72468
chr1:27331465-27336747	FAM46B	0.967441	0.808392	2.0082	1.99849	1.09369	0.824315	0.655713	0.566876	0.358542
chr1:27422702-27481600	SLC9A1	8.25612	7.42666	7.78967	9.83205	7.9641	7.07068	7.55015	6.58141	6.25497
chr1:27668394-27680428	SYTL1	4.88615	11.749	13.7222	7.45485	8.68345	9.20886	5.20333	3.5021	5.49602
chr1:27681593-27693465	MAP3K6	2.19352	2.90333	3.23463	3.38402	2.47973	2.31072	3.40323	2.38937	4.53591
chr1:27707984-27709805	CD164L2	0.272624	0.59229	0.735682	0.784488	0.267132	0.82365	0.533854	1.03843	1.31348
chr1:27860755-27930143	AHDC1	9.54991	8.65255	15.7602	6.07344	12.8736	5.92239	12.52	10.0947	6.95115
chr1:27992485-27997659	IFI6	3.57819	5.04693	6.58409	2.4268	2.63988	5.17446	5.32425	12.3915	71.8811
chr1:28217956-28240444	RPA2	69.722	72.3685	55.4588	68.3399	62.5431	65.5845	59.8048	5.83145	2.83712
chr1:28296854-28415195	EYA3	14.1805	12.2018	13.1121	12.9811	12.6908	12.4409	13.7295	5.8031	8.00792
chr1:28473676-28520447	PTAFR	0.751602	0.699813	0.482909	1.68198	0.701317	0.360396	0.525585	0.40894	0.689744
chr1:28526789-28559542	DNAJC8	315.904	298.591	308.415	414.596	369.793	339.293	343.599	7.04476	10.96
chr1:28566035-28573663	-	3.57539	4.93551	8.43421	3.7355	4.01671	4.63385	4.90039	5.88144	9.23179
chr1:28879528-28908371	SNHG12	4.63737	9.04876	10.1956	10.5216	10.4662	9.23285	13.0134	10.2074	10.8943
chr1:28929477-28974766	TAF12	31.7857	32.7142	28.7244	29.8648	31.5552	23.9678	30.132	3.86533	5.1746
chr1:29213602-29450421	TMEM200B	0.125501	0.480896	0.625213	0	0	0.751263	0.380596	0.561589	1.25561
chr1:29474249-29492550	SRSF4	47.6234	47.2726	51.2349	48.1161	56.9849	47.7454	50.3901	23.8043	19.9838
chr1:29519384-29557454	MECR	14.0449	14.7809	11.5416	12.5328	15.4189	15.0757	16.4453	3.13798	8.38232
chr1:31404350-31538617	PUM1	48.3416	35.2894	37.5293	42.7114	45.7774	33.7837	34.4405	21.5616	21.7787
chr1:31732414-31734567	SNRNP40	2.18853	1.01299	18.5021	37.66	8.83137	31.1369	0.695938	7.44574	0.000400586
chr1:32095460-32098725	PEF1	49.0518	45.5063	50.7684	54.7908	47.3149	52.7706	50.5596	9.8637	5.8977
chr1:32192717-32229648	BAI2	1.38071	2.48791	3.97871	0.930233	1.26597	1.74505	3.22513	0	0.636596
chr1:32256024-32281580	SPOCD1	0.0404635	0.00549432	0.0545958	0.0776156	0.0396442	0	0.0396138	0	0
chr1:32353994-32408174	PTP4A2	105.262	110.023	105.622	112.305	92.8482	95.5529	109.594	19.3146	32.6142
chr1:32680161-32683335	TMEM234	5.66382	4.41822	7.40909	5.83361	2.36829	4.75476	5.61658	7.5282	11.4133
chr1:32828514-32860062	BSDC1	12.5045	12.4433	16.5482	12.0216	11.84	13.1652	15.3831	7.65199	12.1358
chr1:33085212-33151812	ZBTB8OS	60.646	114.046	62.2215	71.7583	54.5832	87.2457	72.5721	4.58286	44.925
chr1:33085212-33151812	SYNC	57.9332	60.5663	50.4217	48.7878	42.9035	63.4721	52.2765	13.0183	10.8834
chr1:33263212-33324476	YARS	41.6022	34.4579	32.04	31.0513	46.8013	29.776	48.1983	1.4007	4.12178
chr1:33327868-33338082	FNDC5	1.67169	3.47416	6.48297	1.99195	1.56146	3.06949	3.4508	1.0151	3.10351
chr1:33360510-33366994	TMEM54	58.6741	81.7561	91.6014	47.1456	57.4931	79.5081	81.5114	0	2.96007
chr1:33402001-33430286	RNF19B	7.02484	9.3966	8.58034	7.07514	6.4391	9.1625	8.55499	4.30094	3.2441
chr1:33473540-33502582	AK2	127.774	126.315	118.556	144.715	173.712	119.088	119.268	35.1349	25.2461
chr1:33789186-33841194	PHC2	31.6241	32.4966	30.2011	24.9144	28.0476	32.1503	27.0886	28.1289	12.1616
chr1:35441299-35444094	LOC653160	0.773834	1.14627	1.13902	0.067471	0.758177	0.991749	0.688723	1.33968	4.40613
chr1:35451766-35497569	ZMYM6	11.5118	11.6955	10.1189	9.17523	9.00383	10.7485	10.7532	6.53596	12.8385
chr1:35544971-35887659	SFPQ	175.535	114.29	124.299	165.721	148.938	124.423	112.139	54.8546	74.4219
chr1:35899089-36023037	KIAA0319L	28.3533	30.0587	35.724	23.8201	28.4754	31.1957	30.6661	12.7597	12.0701
chr1:36186444-36235575	CLSPN	16.1257	13.0759	11.7034	20.1142	20.0085	14.2941	11.5504	0.801516	1.42846
chr1:36602171-36621506	TRAPPC3	65.0186	63.7004	61.8147	60.1772	64.474	67.1142	65.9062	13.3719	7.35742
chr1:36690016-36770960	THRAP3	26.4408	22.8364	17.5387	26.3678	24.8	25.1426	23.4521	23.6716	21.6009
chr1:36805224-36857085	STK40	11.7655	13.4905	15.5794	13.4139	15.0552	12.4014	17.5572	7.28848	4.43603
chr1:36859025-36862894	LSM10	20.7946	24.2217	25.6911	26.6743	25.2853	23.969	26.4924	6.68009	3.62121
chr1:36921000-36929330	MRPS15	48.9076	43.5469	43.8125	59.983	50.2776	44.4072	40.2305	4.58078	9.65708
chr1:37269074-37499844	GRIK3	0	0	0	0	0	0	0	0.137978	0
chr1:37920479-37940044	LOC728431	0.413845	0.557351	1.03843	1.72238	1.00543	1.29169	1.50699	0.977115	0.617999
chr1:37958066-37980394	MEAF6	38.3614	43.1888	45.1968	38.5769	36.1613	43.8822	45.9135	7.81421	10.9067
chr1:38030026-38061586	GNL2	34.9209	40.5508	36.0412	38.0496	33.6216	42.1531	39.4913	7.12025	6.2631
chr1:38147240-38156202	C1orf109	24.9127	25.4106	21.0776	26.4103	23.9536	25.1559	23.4606	1.85543	2.80409
chr1:38259773-38325292	YRDC	3.32056	1.97539	1.8162	5.29853	3.80935	2.06813	2.87298	1.21522	2.2477
chr1:38259773-38325292	MTF1	5.36765	4.42073	3.39632	4.33232	3.34913	4.70925	3.28812	6.92377	5.93881
chr1:38326296-38412729	INPP5B	17.254	14.0093	14.5584	13.6	13.543	14.7514	15.6328	4.05078	7.97984
chr1:38422646-38455865	SF3A3	41.4183	36.8441	35.8943	45.3294	38.5197	32.648	31.8792	7.433	8.07311
chr1:38462441-38471234	FHL3	8.04729	7.37242	12.2969	7.53223	5.77115	7.12718	8.73281	7.84742	6.77536
chr1:39303737-39325459	RRAGC	39.2817	35.9998	26.9486	36.7726	31.7651	36.4913	27.1367	2.31792	4.74724
chr1:39469011-39471700	AKIRIN1	61.8978	73.0604	68.4561	70.5956	66.0755	74.3949	76.9525	13.378	10.5298
chr1:39987951-40025370	PPIEL	4.87344	6.20149	6.35841	4.21284	4.46624	6.52014	6.88536	9.71072	20.2918
chr1:40026482-40042521	PABPC4	37.2683	32.6267	32.0636	45.1807	42.8267	30.3083	33.3977	12.1872	14.2344
chr1:40204516-40254533	BMP8B	3.51909	4.22641	3.75269	2.4051	4.31025	4.22849	5.54604	0.789732	0.826026
chr1:40306696-40349177	TRIT1	15.7798	19.9638	19.8875	19.8209	16.6759	17.9536	15.9463	7.50143	14.6222
chr1:40506254-40563142	PPT1	109.139	111.688	92.2127	119.116	102.52	113.291	103.502	14.1557	13.7607
chr1:40766027-40780944	COL9A2	71.902	63.817	76.0928	44.9458	77.1901	57.564	56.2792	1.34031	0.847727
chr1:41154751-41237275	LOC100130557	0.356868	0.534671	1.36774	0.425954	0.593173	0.909749	0.623585	0.556457	1.02122
chr1:41154751-41237275	NFYC	6.42132	8.82212	9.08745	4.26591	6.11331	7.10294	2.4004	2.18546	6.55289
chr1:41445006-41478302	CTPS	0.716385	2.23325	6.22771	8.26732	7.22242	3.55836	2.82043	0.479294	1.65913
chr1:41492778-41707815	SCMH1	12.5053	11.5896	19.6134	9.50656	12.0147	12.8221	14.7337	17.3565	14.3099
chr1:42642209-42801548	FOXJ3	22.6672	22.0471	20.9809	22.3247	21.4812	21.77	20.7398	7.07868	10.8697
chr1:43124047-43144434	PPIH	159.955	190.149	166.706	125.847	182.41	111.129	164.729	0	0
chr1:43212005-43232755	LEPRE1	31.2785	27.7454	31.7675	27.456	25.2555	25.0801	29.3284	10.829	8.31301
chr1:43272576-43283059	CCDC23	30.8792	28.7925	36.9861	23.0106	20.5887	34.8036	29.6529	3.86382	2.44362
chr1:43308186-43310637	ERMAP	15.2697	12.6577	9.32628	12.5119	11.3099	15.5037	10.7037	3.44271	8.85632
chr1:43391045-43425155	SLC2A1	21.7851	22.0404	20.8085	40.0804	27.5776	22.1323	26.0949	36.9814	9.05118
chr1:43630190-43638241	EBNA1BP2	39.8611	42.2557	28.7558	54.4714	46.4937	41.8029	42.2642	6.99311	3.57702
chr1:43745516-43751288	C1orf210	6.04881	6.51586	8.8342	4.95918	6.2733	5.98175	7.17412	0.990869	0.626721
chr1:43829071-43833699	ELOVL1	69.2182	64.0757	60.3045	92.2854	77.7153	63.0071	60.1746	15.8755	14.5205
chr1:43849586-43855483	MED8	16.8201	14.6347	16.6354	18.81	18.3473	14.2242	19.7446	4.66477	6.01208
chr1:43855555-43919918	HYI	4.83194	4.84934	7.31583	4.1794	3.8366	5.73837	5.33595	5.28598	11.1948
chr1:43996546-44089343	PTPRF	18.4487	24.5739	22.9644	19.804	22.3355	14.6388	17.5019	0	1.22236
chr1:44115796-44171266	KDM4A	37.9624	30.5779	30.3374	24.852	30.8067	33.7242	29.0117	12.6975	0
chr1:44412477-44433694	IPO13	42.2449	21.4366	49.7311	27.8044	42.6297	34.0794	34.14	9.17126	14.1565
chr1:44457279-44497198	SLC6A9	4.49359	2.86955	4.17815	2.45126	4.45033	2.45579	6.29483	0.940367	1.56087
chr1:44686741-44820939	ERI3	44.4759	50.022	44.1458	42.7034	43.0761	46.0395	48.512	8.64796	6.40124
chr1:44870959-45140135	TMEM53	2.56961	3.2577	2.83484	2.43266	2.40975	1.9275	2.69955	2.85836	1.23766
chr1:45316193-45452361	EIF2B3	27.7501	25.8504	24.0422	37.8377	28.3583	22.244	25.6792	5.55983	4.60643
chr1:45469609-45477027	HECTD3	13.5761	10.9596	14.0248	12.0427	14.9952	10.1481	12.273	3.78959	4.63327
chr1:45794866-45795580	MUTYH	6.08854	19.8415	19.1684	7.79246	5.97031	16.3629	27.8401	0	19.556
chr1:45805341-45956840	TESK2	7.53737	3.46338	5.38701	8.14177	6.11123	3.12758	8.83145	1.19625	1.26619
chr1:45965855-45987684	PRDX1	125.084	125.562	109.445	168.414	142.326	118.666	144.659	7.78028	10.6494
chr1:46049659-46084578	NASP	3.3932	9.69195	17.1677	5.54434	5.2957	10.6784	13.195	8.40539	14.2103
chr1:46092964-46153786	GPBP1L1	68.4736	62.78	73.3399	62.3799	62.1761	71.5846	71.3334	19.6978	24.2573
chr1:46153846-46216485	IPP	16.1569	17.1628	10.9611	13.2209	13.6619	16.1269	13.4213	4.14106	7.42737
chr1:46505811-46640555	PIK3R3	109.351	87.0834	87.4113	111.426	91.6928	96.5544	69.2119	4.41013	7.5437
chr1:46654352-46686255	POMGNT1	18.1509	20.3893	25.0476	13.057	15.0529	20.985	22.6039	9.95053	6.76528
chr1:46713366-46769099	LRRC41	15.1682	19.9365	24.294	20.1167	16.1234	15.4482	22.3182	14.3328	27.4744
chr1:47023081-47069966	MKNK1	23.9849	25.092	16.1768	25.2601	19.6568	18.1773	17.8999	16.3466	15.9424
chr1:47098410-47184793	ATPAF1	70.3397	72.056	66.581	65.484	62.9951	77.8029	67.3296	12.8511	15.8924
chr1:47323840-47366165	CYP4Z2P	0.133576	0	0	0	0	0	0.130776	1.52617	7.09324
chr1:47715810-47779856	STIL	24.68	16.4433	16.6976	21.0609	22.9898	17.6812	15.9374	2.19443	1.83274
chr1:48791790-48937876	SPATA6	5.71878	9.72341	7.04517	4.41184	4.26331	8.7634	9.00694	4.73513	13.9097
chr1:49193537-49242547	BEND5	5.04043	5.99676	5.82931	3.68332	3.64512	5.5591	5.40474	0	0
chr1:50888016-50889155	DMRTA2	2.48066	5.38936	5.73781	1.35971	3.81979	1.78448	2.7759	0	0
chr1:50905448-51425936	FAF1	45.4504	45.7618	40.4334	49.1638	41.0598	47.2747	43.332	12.6298	12.3926
chr1:51731689-51739402	RNF11	48.0091	60.8783	61.0425	47.5097	50.255	68.2084	59.4186	7.78262	6.33547
chr1:51752187-51810785	TTC39A	4.665	8.47274	8.06204	5.47462	5.28553	7.46689	10.0605	4.35182	3.10114
chr1:51819934-52026672	EPS15	41.3878	36.5333	37.1711	42.5323	35.9114	41.655	39.238	17.1563	37.9302
chr1:52082545-52344609	NRD1	71.9538	63.5298	60.5771	72.9504	68.7044	65.968	65.5803	11.0235	17.2446
chr1:52815827-52831877	CC2D1B	6.96435	7.75488	9.70327	8.07167	7.64005	7.83547	7.39761	5.95398	5.50178
chr1:52837970-52870143	ORC1	11.1932	8.84697	8.79105	14.7809	11.9487	9.12625	7.89152	0.954424	1.40856
chr1:52888947-53018762	ZCCHC11	16.6747	16.5919	15.869	13.285	17.0932	17.0068	19.6862	15.9375	24.6187
chr1:53149758-53164038	SELRC1	21.0635	27.2057	19.291	27.6241	25.3413	21.6657	21.2639	1.2143	3.79193
chr1:53361564-53387446	ECHDC2	7.76969	13.0023	13.1902	5.77118	4.92859	10.0372	9.785	23.2078	39.2839
chr1:53662100-53686312	C1orf123	13.5601	15.4826	14.1406	15.2083	17.4769	15.497	17.3386	5.60752	5.42523
chr1:53692510-53793821	MAGOH	76.0552	85.6026	74.0705	67.0759	70.2908	68.4353	85.4915	5.45954	4.63181
chr1:53692510-53793821	LRP8	3.38209	3.62879	3.65087	4.38397	4.57128	3.29037	6.11827	2.0526	3.13306
chr1:54231133-54304225	TMEM48	54.3405	42.7297	36.4756	50.1471	56.3908	44.1369	41.812	2.10193	3.57672
chr1:54317391-54355487	YIPF1	16.7566	22.2821	23.8666	20.7994	13.1852	17.2993	15.6106	5.4478	7.86402
chr1:54378247-54433938	HSPB11	109.396	140.103	108.056	95.7857	99.1305	136.954	126.721	16.5667	9.79037
chr1:54492353-54519181	TMEM59	40.4349	46.2307	42.7379	36.8006	36.0737	49.4564	40.5558	9.72457	10.6851
chr1:54519285-54520214	TCEANC2	14.6337	13.006	16.1548	17.8728	16.9538	18.765	13.0314	5.06965	12.8189
chr1:54635329-54665746	CYB5RL	8.86859	7.66106	11.2066	6.2251	7.05474	7.51327	5.88773	2.51196	1.33259
chr1:54690745-54872092	SSBP3	10.487	8.71914	10.583	9.43452	10.5613	9.12	9.93689	5.65479	4.07778
chr1:55074626-55089200	FAM151A	1.52806	1.40453	1.66526	2.02922	1.26681	1.53871	1.49599	0.895366	3.11472
chr1:55314332-55352998	DHCR24	301.558	254.65	238.127	275.289	263.594	256.888	255.438	9.90756	14.711
chr1:55505092-55509709	PCSK9	7.7595	6.13016	7.297	5.1873	7.60306	6.15664	6.44614	0.447814	1.7701
chr1:55617607-55681039	USP24	26.0279	16.7172	14.5911	25.3635	23.4515	18.3766	15.3546	11.9011	24.3792
chr1:57184476-57285369	C1orf168	7.51979	13.788	10.7686	10.6563	10.0176	10.4316	10.1877	2.73832	3.26265
chr1:58946390-59012446	OMA1	15.1381	15.0749	15.2133	13.264	15.3975	14.3883	16.5576	10.0459	12.3226
chr1:59120410-59165747	MYSM1	9.27641	11.1055	11.2644	8.56277	9.61834	11.819	9.63504	10.0872	20.7078
chr1:62138485-62191095	TM2D1	48.6293	65.2298	57.5892	49.495	43.4961	59.5433	51.786	16.9797	10.6433
chr1:62920396-63153969	DOCK7	16.2147	11.0674	10.3483	14.0959	14.2814	11.7862	11.8201	9.13935	8.42343
chr1:63833260-63988999	ALG6	23.8751	35.1807	27.2572	27.8402	20.6081	22.1344	22.4779	14.8077	0
chr1:63833260-63988999	ITGB3BP	79.4746	91.6427	69.2831	62.5308	68.7625	94.0461	68.8674	6.09462	14.0569
chr1:63997497-63998414	EFCAB7	4.86922	13.2233	13.1397	3.50431	8.35296	18.3963	13.116	4.6387	0
chr1:65210777-65432220	JAK1	1.12548	2.81146	1.52735	1.12452	1.41928	1.51712	1.94131	17.5069	22.2802
chr1:67278525-67390574	WDR78	3.59924	5.71091	5.67481	1.47388	2.21884	5.6197	4.63224	1.8483	3.89682
chr1:67391193-67454302	MIER1	48.6604	36.6405	66.8879	44.1434	42.4354	37.6188	37.1806	31.6345	44.5109
chr1:67464936-67520080	SLC35D1	9.08437	11.0481	10.2671	11.3089	9.21876	12.0416	11.77	5.53341	6.50917
chr1:67873224-67896166	SERBP1	91.8518	98.2887	88.6406	104.041	97.1746	98.7414	96.488	8.42056	11.727
chr1:68167148-68297550	GNG12	55.1264	50.2137	45.2368	42.47	53.8511	51.2782	53.8295	13.2401	7.77315
chr1:68563986-68698780	LOC100289178	95.2895	125.36	119.837	90.6483	73.853	138.6	87.408	48.0893	70.4902
chr1:68939834-68962799	DEPDC1	22.8302	18.7024	16.2392	17.7796	22.784	21.3419	15.1888	0.528874	0.704813
chr1:70610424-70671361	LRRC40	24.713	28.129	20.7192	22.8916	21.4609	26.6851	23.2112	4.34849	6.88798
chr1:70724684-70833705	ANKRD13C	11.3872	12.0196	9.8899	10.9925	10.5355	11.1056	11.071	2.73047	6.14778
chr1:71434125-71513491	PTGER3	3.2276	8.0391	3.59937	1.77546	3.08249	4.9392	8.67741	0.656125	1.10702
chr1:71528970-71546972	ZRANB2	52.8479	70.8913	69.3281	63.4148	52.2365	66.8159	78.6516	21.3112	27.6051
chr1:75171088-75232970	CRYZ	39.3237	41.2658	33.0799	43.5134	38.0632	44.0737	44.5603	8.08324	3.43047
chr1:76190042-76229363	ACADM	110.588	172.394	185.985	133.978	122.329	140.622	178.163	0	8.99108
chr1:76251885-76260942	RABGGTB	0.761807	1.84566	2.78962	2.51801	1.47776	1.72805	3.69251	10.2217	13.811
chr1:77554659-77685132	PIGK	29.0824	27.9112	22.9566	23.2752	26.9105	28.4547	25.6632	3.39074	3.81269
chr1:78027982-78149093	ZZZ3	16.3119	18.2108	15.224	15.1209	15.1362	17.2614	14.006	4.62708	4.90807
chr1:78161673-78225559	USP33	34.5027	32.5151	31.1146	37.4821	33.9395	34.3858	33.1373	10.0726	17.2367
chr1:78409719-78444805	FUBP1	105.937	80.6883	84.9327	132.068	101.332	93.5616	95.7117	24	39.2866
chr1:84330763-84464833	TTLL7	12.4012	13.7605	15.3627	10.3025	10.8714	13.9712	13.9671	2.52302	1.10311
chr1:84963451-85040163	CTBS	50.4334	58.0993	47.7261	47.4729	53.5261	56.5367	58.2657	11.6764	18.4175
chr1:85109389-85156380	SSX2IP	22.2815	24.1474	19.4243	21.6096	20.9529	27.2847	20.8214	1.23689	2.87866
chr1:85483702-85514213	MCOLN3	8.61809	14.9145	18.6817	6.32911	7.49293	13.6518	13.6212	2.06055	8.4175
chr1:85622386-85666728	SYDE2	6.85626	6.09813	5.64053	5.91629	6.42555	6.74278	5.65891	2.96919	2.33165
chr1:85731459-85742587	BCL10	14.3708	13.0662	13.2581	13.2302	13.5154	14.1081	12.9412	5.6006	3.43615
chr1:85960804-86044046	DDAH1	133.864	121.116	110.064	126.094	115.826	133.408	119.17	7.79501	12.1451
chr1:86115105-86174116	ZNHIT6	14.9899	16.8408	19.5867	29.3016	19.8056	16.4397	18.2199	5.15906	9.02631
chr1:86812506-86862025	ODF2L	12.1143	12.7527	11.7995	11.775	9.88423	12.046	11.0915	16.4495	18.4748
chr1:87328127-87380107	2015-09-01	283.92	344.363	255.265	264.218	259.803	339.834	311.993	38.6356	29.5389
chr1:89318320-89357323	GTF2B	24.3668	29.41	24.1099	25.9672	19.9482	31.5166	26.0824	3.71228	3.65235
chr1:89386620-89458643	CCBL2	27.2932	33.6625	28.8217	21.9546	23.5868	32.6094	27.9027	7.80591	7.93484
chr1:89472359-89531043	GBP1	1.27286	1.4934	0.62744	0.638649	0.751282	2.15343	0.23356	8.14914	13.7278
chr1:91380854-91487812	ZNF644	26.9368	25.7752	22.771	23.969	23.965	31.3024	24.3866	12.4394	18.6973
chr1:91966403-91991321	CDC7	12.7326	24.8953	29.3448	21.2786	19.1346	26.2557	25.1245	0	6.3274
chr1:91966403-91991321	CDC7	22.4057	29.4065	21.8987	22.8456	23.8854	30.7117	21.0133	3.39817	3.90169
chr1:92145899-92351836	TGFBR3	2.76526	4.51817	3.11436	5.61104	3.76161	4.57945	3.87059	6.3539	10.2398
chr1:92711365-92854515	GLMN	33.4247	35.5531	20.3144	38.9719	30.7884	36.3669	26.5028	12.092	8.87589
chr1:92938618-92952433	GFI1	3.74492	6.55366	6.69007	2.92666	2.92178	6.48327	6.00826	0.979173	1.5822
chr1:92974252-93250547	EVI5	8.77592	8.17521	8.60833	10.9446	9.36426	8.28263	10.7442	8.02628	17.3229
chr1:93775665-93811368	LOC100131564	0.849626	1.80033	3.78479	0.667691	0.923349	1.20448	1.83881	6.02483	12.8355
chr1:93811467-93830498	DR1	13.3999	19.644	10.2261	18.2417	15.9196	12.785	10.6106	1.71964	3.61027
chr1:94081092-94147385	BCAR3	0.345945	1.50317	0	1.99101	0	1.0452	1.35491	7.90657	3.33347
chr1:94335013-94344762	DNTTIP2	51.2888	54.0098	46.3616	65.1474	48.0001	53.0025	47.0998	10.421	9.86781
chr1:94350764-94375067	GCLM	30.5946	37.0371	31.4536	32.394	28.1229	29.7838	36.3318	2.44994	3.30905
chr1:94616031-94703307	ARHGAP29	34.8029	22.7153	30.872	51.5837	31.2802	32.8306	30.7156	10.8652	8.98594
chr1:94994731-95006804	F3	1.25492	3.40797	2.00107	1.69595	1.90016	4.59513	5.24937	180.972	18.4131
chr1:95362506-95387746	CNN3	110.755	118.686	111.227	113.576	91.6654	125.928	108.706	13.8832	19.8133
chr1:95449138-95538507	ALG14	7.19657	5.37451	10.3169	9.06067	5.72988	4.53	10.5701	5.14016	6.50108
chr1:96454425-96504295	-	0	0	0	0	0	0	0	0	0
chr1:100174192-100232182	FRRS1	31.8582	29.9213	24.7013	24.4641	23.3252	33.8277	23.1035	2.37918	5.68483
chr1:100549101-100616077	SASS6	8.16309	7.8975	7.6712	8.01698	9.3581	6.71801	6.16351	0.315454	3.94343
chr1:100676643-100715409	DBT	37.7696	36.5347	28.6353	27.7736	32.7778	34.4125	29.7591	4.79533	12.9979
chr1:100730250-100731475	-	0.953838	4.14453	7.72187	1.2199	0.623095	2.88179	4.66963	2.42219	3.06367
chr1:100818022-100985890	CDC14A	7.59273	7.06802	6.99822	5.5796	7.36768	10.2134	7.55865	0.998301	6.06585
chr1:101337798-101360456	EXTL2	50.3694	56.1891	45.3204	45.966	51.1143	62.2061	86.0564	12.5884	6.93962
chr1:101361631-101491362	DPH5	75.105	55.4342	51.702	52.071	64.6711	61.6731	65.0265	1.90254	3.85219
chr1:108113780-108507545	VAV3	60.1058	39.301	53.535	53.6862	49.5431	64.7395	41.2641	4.45323	2.98263
chr1:108677226-108742974	SLC25A24	74.3387	66.0208	70.5347	73.3446	74.0501	81.1822	65.6395	12.1601	17.7202
chr1:109190880-109204148	HENMT1	19.9198	25.4101	27.969	19.7606	17.7292	29.288	22.5381	1.50009	3.49649
chr1:109419567-109506111	CLCC1	13.2978	14.464	13.1232	12.1656	14.5911	14.3252	14.534	5.44275	11.4023
chr1:109512835-109584850	WDR47	7.52509	9.04473	8.32019	6.68256	5.62949	10.0332	8.18433	4.51549	3.03147
chr1:109605877-109618709	TAF13	34.8609	34.7793	26.7913	39.2936	39.9512	32.1524	35.9996	3.15113	2.65738
chr1:109648572-109655374	C1orf194	7.06956	13.9627	32.0847	1.23311	3.77907	14.2414	18.2515	0	0
chr1:109792323-109818397	CELSR2	5.52046	3.31206	4.64319	3.16705	7.8912	0	4.21584	1.86596	4.93245
chr1:109792323-109818397	CELSR2	1.96196	1.95111	3.21354	1.80858	1.78303	1.01181	2.92744	0	8.46506
chr1:109792323-109818397	CELSR2	0.704096	3.28215	2.0083	2.17177	3.1206	2.42035	2.32403	0.997623	1.39097
chr1:109822175-109825790	PSRC1	20.6372	14.5937	16.6508	12.1849	18.6345	15.9594	15.0452	0.387875	1.96267
chr1:109852187-109940563	SORT1	63.9849	52.1399	50.037	52.5146	59.2873	58.8831	45.8973	8.15855	15.41
chr1:109941652-109943445	PSMA5	1.70579	2.10002	0.920623	1.85419	1.11421	3.66447	2.33804	0	1.09578
chr1:110046807-110052336	AMIGO1	5.15287	6.20866	6.59296	4.51976	4.14907	5.96404	5.71147	0.563947	1.14143
chr1:110145757-110162148	GNAT2	5.05176	2.84244	1.61989	3.5244	5.90793	2.96833	1.54435	3.07883	7.34657
chr1:110263649-110321873	-	0	0.134797	0	0	0.157631	0	0	0	0
chr1:110577240-110613322	ALX3	0	0.0702091	0.106193	0.0668175	0	0	0	0	0
chr1:110905274-110933704	SLC16A4	0.0618737	0.201636	0.584387	0.593426	0.303108	0.24922	0.666326	4.47749	4.76964
chr1:110943791-110949693	HBXIP	109.983	92.8008	86.2238	107.11	95.5762	91.1171	91.8803	17.9363	14.5841
chr1:111488741-111506577	LRIF1	9.14471	10.8359	9.19535	7.82514	8.04091	9.43747	10.4103	3.00145	3.00641
chr1:111659785-111747146	DRAM2	41.1903	53.6856	43.5104	33.0462	38.5545	48.8449	53.3967	13.5428	15.7362
chr1:111659785-111747146	DENND2D	9.94833	9.8079	9.7518	9.92394	11.4237	10.5001	10.3455	3.27884	5.0551
chr1:111889179-111895668	C1orf88	48.0774	88.8743	63.1429	24.6915	10.3448	74.5361	51.1549	2.7296	0
chr1:111982407-112005533	WDR77	26.3768	22.79	27.9972	34.9679	31.9783	23.1755	25.1529	11.766	11.3552
chr1:112536105-112567336	-	0	0	0	0	0	0	0	0	2.51362
chr1:113065914-113214241	ST7L	9.32425	10.0203	7.35433	6.89801	8.49635	8.14702	10.7076	4.77298	9.15832
chr1:113217047-113250025	RHOC	59.6095	71.3939	72.1033	64.9717	69.6071	61.5396	55.9723	14.0291	16.1836
chr1:113252615-113257950	PPM1J	1.10331	2.28804	2.43597	0.769592	1.27754	1.81803	3.82968	0	0.483239
chr1:114239374-114302167	PHTF1	19.8168	21.6908	22.7887	19.4602	18.3011	23.5675	24.8079	7.59713	10.9238
chr1:114356432-114414375	PTPN22	0.0454484	0	0.0613218	0.0435889	0.0445283	0	0.0444942	1.21168	0.875866
chr1:114437446-114456708	AP4B1	5.56504	6.48654	6.79318	7.91486	5.58004	7.50484	6.05423	2.64446	7.59082
chr1:114935398-115053781	TRIM33	25.3381	22.0751	20.0154	21.2846	21.2316	23.5883	20.1177	8.27563	16.0735
chr1:115079616-115080468	-	73.447	61.3494	69.0956	117.469	79.4272	56.878	60.1692	5.01596	6.60837
chr1:115109626-115124302	BCAS2	52.0662	53.0428	42.7663	54.6535	46.975	56.1055	48.5127	4.473	3.90348
chr1:115127169-115212732	DENND2C	2.87278	3.56501	2.68318	3.05315	2.83421	3.28278	2.724	1.00395	2.85963
chr1:115247007-115300671	CSDE1	319.018	277.531	239.987	302.421	283.316	286.123	250.257	50.433	59.4953
chr1:115312098-115323322	SIKE1	35.4429	42.5967	34.8583	33.9389	35.7924	42.383	39.4289	3.19502	6.62491
chr1:115590032-115632121	TSPAN2	6.00769	9.17333	9.27991	4.36858	4.94477	11.33	7.01229	0.710061	1.06458
chr1:116908666-116961244	ATP1A1OS	0	0.108942	0.13623	0	0.294538	0.302778	0.0984556	0	0.507003
chr1:117057155-117113715	CD58	15.735	16.3327	11.7557	14.4412	17.9224	19.2765	9.81061	12.2626	16.0835
chr1:117116910-117210019	IGSF3	12.4852	12.882	16.0448	12.7943	11.0406	13.0185	12.947	7.11835	2.7727
chr1:117653609-117664411	TRIM45	5.40465	7.07968	7.86424	4.82781	4.30889	6.77621	6.22494	0.807236	2.09366
chr1:117686208-117753549	VTCN1	0.341977	0.445779	0.0922835	0.102496	0	0.482107	0	1.82348	26.6322
chr1:118406104-118456087	GDAP2	9.14651	9.13887	7.22269	10.4004	9.42442	8.95464	7.88376	5.60499	12.2211
chr1:119573684-119683408	WARS2	9.77402	7.61873	8.62045	7.32267	8.76293	10.2158	6.61304	3.95052	3.45675
chr1:120039271-120102282	HSD3B1	22.2956	24.2192	30.0826	21.7411	0	22.8264	22.1926	0	0
chr1:120290618-120311555	HMGCS2	0	0	0	0	0	0	0	0	0
chr1:120344945-120354203	REG4	0	0	0	0	0	0	0	0	0
chr1:120453984-120612317	NOTCH2	23.3574	19.0562	17.9621	18.7577	20.0814	19.7452	16.9483	39.0509	36.467
chr1:142801670-142891005	-	20.6883	19.1223	25.3645	14.8748	16.4183	21.9151	19.7099	12.9569	11.8932
chr1:144480745-144521148	LOC728875	17.5915	18.2784	23.7356	15.2223	15.7382	13.4796	18.9082	5.09815	3.68497
chr1:144851423-145039992	PDE4DIP	26.1314	34.3829	33.6518	29.673	23.8527	31.5248	31.492	7.78045	34.6384
chr1:145375161-145382643	-	2.78478	3.89929	2.90598	2.37169	2.34465	2.89172	3.81321	1.24058	3.43005
chr1:145456234-145470387	POLR3GL	21.734	27.6614	32.8263	18.979	17.0043	34.1364	28.4246	2.47109	2.34431
chr1:145507556-145523777	GNRHR2	0.390686	0.974088	1.0699	0.689197	0.622592	0.936699	0.540418	0	0.727993
chr1:145575214-145691245	NUDT17	0.718467	1.01847	2.61436	0.79013	0.248019	0.890553	0.412613	0.663619	1.98664
chr1:145575214-145691245	POLR3C	9.83111	9.07308	9.08673	11.2037	9.4064	8.30964	8.1776	3.97964	6.28976
chr1:146570466-146585960	-	0.112898	0	0.828971	0.0548036	0	0	0	7.02809	5.13321
chr1:146626684-146644129	PRKAB2	12.4472	13.8843	14.1914	11.7964	12.3854	14.2911	14.0787	4.16676	8.27601
chr1:146644340-146697230	FMO5	20.9908	14.6745	18.4515	21.3632	19.2065	18.2299	16.6501	5.56295	12.7862
chr1:147102745-147142634	ACP6	16.0692	15.4783	16.8833	10.413	9.61184	16.6674	17.5144	4.49679	9.70573
chr1:149813599-149859466	HIST2H2BE	0	0.0928943	0	0.0668386	0.173068	0	0	0.0615071	0.000353745
chr1:149895208-149900144	SF3B4	26.4946	36.6122	32.1341	35.4253	30.9113	32.0007	31.0818	4.24197	5.79837
chr1:149900460-149908791	MTMR11	2.80793	5.40101	9.62183	4.41247	2.51087	4.3004	5.83263	10.2822	9.788
chr1:149911660-149982686	OTUD7B	7.56625	7.15497	7.71241	8.19099	8.50907	7.24874	7.15311	5.40282	9.4244
chr1:150190654-150208533	ANP32E	137.889	124.362	118.893	111.449	129.144	140.418	117.79	4.68772	8.67664
chr1:150230217-150254754	APH1A	100.1	101.194	99.6283	83.2611	88.5903	97.4254	90.8894	19.358	11.738
chr1:150581713-150602098	ENSA	67.2162	72.0885	71.3314	57.5973	62.4805	75.0943	68.2655	16.771	34.8374
chr1:150618422-150669672	GOLPH3L	61.149	64.0299	64.2838	53.0656	52.6095	49.5902	62.1548	14.2203	9.9326
chr1:150782123-150849244	ARNT	21.251	19.5525	22.7362	19.8143	19.0676	21.9778	19.9847	16.0481	11.9096
chr1:150937552-150953723	CERS2	111.18	109.415	113.918	125.259	108.27	107.464	108.911	30.5105	31.8474
chr1:150953906-151008190	FAM63A	2.49745	1.85281	3.1601	1.54448	1.72476	2.14669	3.53039	5.27877	9.42094
chr1:151008959-151040973	CDC42SE1	30.4681	28.4846	31.4242	26.5041	28.3817	29.6343	26.114	12.473	13.7737
chr1:151122559-151142773	LYSMD1	3.76473	5.02469	5.74355	4.06607	3.47293	5.30785	5.69842	3.20871	2.09131
chr1:151148796-151222007	VPS72	165.789	147.818	172.986	155.688	157.767	137.37	154.394	17.319	16.2776
chr1:151227196-151240008	PSMD4	0	4.57151	2.39206	1.17047	0	8.53671	5.26241	3.50888	12.7892
chr1:151254099-151300191	PI4KB	19.5753	21.306	22.1086	22.0729	20.4653	20.4449	20.2161	5.63789	9.39046
chr1:151313113-151319677	RFX5	22.8367	27.9968	28.9698	22.8941	25.5676	26.4693	27.17	1.38952	2.10113
chr1:151336775-151345164	SELENBP1	21.1524	25.9482	31.334	19.7057	20.1521	25.6731	21.8217	1.67486	12.2386
chr1:151375199-151431941	POGZ	22.4307	17.949	21.5955	18.6652	19.7492	19.7137	19.2118	15.6371	26.8218
chr1:151483861-151511168	CGN	14.3205	14.8073	9.11294	13.6204	6.37905	8.69997	8.15614	1.76571	0
chr1:151732063-151763010	MRPL9	64.0216	65.3854	61.1044	80.5762	70.9762	66.3123	63.9249	4.78354	7.94257
chr1:151732063-151763010	TDRKH	16.4241	13.4787	17.9256	12.3262	13.1751	14.4518	17.2995	0.976195	1.8362
chr1:151822707-151826517	THEM5	0.498127	0.360736	0.597426	0.477748	0.379591	0.390132	0.487671	0.843201	1.06664
chr1:151862539-151882361	THEM4	5.25854	6.07094	6.96398	4.9915	6.05521	5.86536	4.78148	7.89257	32.8169
chr1:151955307-151965985	S100A10	263.458	221.511	270.144	503.049	293.825	250.411	222.616	46.7739	28.3179
chr1:152004977-152020373	S100A11	364.738	276.412	246.157	404.954	350.43	263.241	252.883	131.243	66.0134
chr1:152882268-152884323	IVL	0	0	0	0	0	0	0	0	0.517518
chr1:153330745-153333498	S100A9	0	0	0	0	0	0	0	3.23645	2.43573
chr1:153507045-153508284	S100A6	451.874	421.869	350.975	1141.6	491.975	414.427	330.906	94.9294	76.1322
chr1:153516088-153517844	S100A4	153.843	162.875	153.458	429.781	158.647	168.391	70.1966	34.7493	69.5767
chr1:153533584-153539202	S100A2	12.3691	13.7248	10.2365	99.0589	18.0941	12.7532	5.99348	1.85708	0
chr1:153577415-153585626	S100A16	6.9699	7.34606	8.95509	12.8338	6.51635	6.43598	7.37232	9.80834	6.05334
chr1:153586730-153588793	S100A14	1.12159	0.696204	0.648565	3.99566	0.470975	1.29081	1.88245	1.22056	7.71961
chr1:153591167-153621234	S100A13	16.1681	13.5897	16.9971	23.4275	14.3462	19.4958	12.1736	11.0369	5.2612
chr1:153631142-153643517	ILF2	162.201	173.367	135.699	175.835	162.329	166.575	152.283	17.1582	13.8591
chr1:153777202-153895451	GATAD2B	16.0498	12.506	15.6415	14.7987	14.8044	14.0884	14.343	6.85116	8.28157
chr1:153901899-153919154	DENND4B	6.56828	7.19272	9.28668	9.0693	8.51107	5.82134	8.8156	5.95323	6.51021
chr1:153920147-153931160	CRTC2	9.89721	10.8696	11.9226	10.1815	8.5244	10.0195	12.4131	7.19957	9.57566
chr1:153931505-153947444	SLC39A1	62.6467	72.4842	78.0111	68.2041	63.4209	69.2979	70.4482	18.7872	12.9595
chr1:153954126-153958855	RAB13	52.0172	53.0545	69.649	44.8129	49.5396	54.514	57.6655	8.57021	9.57682
chr1:153965167-154127592	NUP210L	0.0535348	0.140718	0.108349	0.110436	0	0	0.11273	0.407787	1.16067
chr1:154127779-154164609	TPM3	102.2	105.686	92.3043	116.175	114.158	104.488	101.728	21.6984	22.3299
chr1:154179182-154490684	C1orf43	218.497	226.946	194.148	218.029	209.186	231.137	227.62	26.1687	26.6564
chr1:154523196-154531120	UBE2Q1	53.6485	55.0807	58.4123	60.0334	59.1816	59.8405	52.4763	6.62534	6.30769
chr1:154554533-154600456	ADAR	86.1502	74.6813	75.2683	83.5058	79.2102	76.4173	71.0696	23.7401	30.6943
chr1:154897078-154909571	PMVK	29.4371	40.7981	34.4683	26.1248	30.8319	40.5472	33.6241	0.644379	2.44527
chr1:154929499-154934397	PYGO2	66.2797	58.462	65.7308	54.9138	62.3596	62.1442	61.2075	3.47766	3.62287
chr1:154934678-154947618	SHC1	19.2525	18.5589	19.7302	19.7159	20.823	16.9261	21.8292	23.4064	19.979
chr1:154975111-155006257	DCST2	0.262033	0.371076	0.445604	0.199188	0.0648994	0.14503	0.0681782	0.203036	1.81749
chr1:155006281-155036467	LOC100505666	3.48468	4.87077	6.27509	3.46001	4.63835	5.25346	4.04413	2.47507	6.61608
chr1:155006281-155036467	ADAM15	18.6209	30.4175	49.2141	14.2904	39.2618	37.351	30.5448	24.5912	19.0783
chr1:155141881-155146162	KRTCAP2	136.08	119.005	111.281	106.879	100.889	163.691	171.801	54.9085	55.6929
chr1:155158297-155162837	MUC1	5.49146	4.88387	9.58718	4.21755	4.62534	4.67733	4.05251	22.5748	92.0098
chr1:155165378-155214653	THBS3	2.16476	3.62766	5.58235	1.89637	1.5879	2.93444	3.19898	10.1674	9.97534
chr1:155165378-155214653	GBA	31.5791	28.7929	29.9335	28.0086	28.3426	29.0304	25.2784	5.81055	7.57218
chr1:155216950-155225344	FAM189B	18.5259	14.8678	19.6349	20.3499	20.5428	12.9397	20.7811	2.80028	3.99851
chr1:155225545-155232176	SCAMP3	40.0964	41.8227	44.2997	53.0186	47.8764	35.5585	42.6925	7.8605	5.77494
chr1:155232584-155243281	CLK2	13.5118	19.6962	24.0505	13.826	15.315	18.0754	19.9768	15.0889	19.3052
chr1:155305051-155826976	ASH1L	28.9138	19.7107	20.797	27.2161	29.9521	24.5337	22.6713	34.129	47.5691
chr1:155305051-155826976	GON4L	54.7694	51.9647	58.2099	55.4001	49.5518	56.5933	57.8421	35.8708	42.2747
chr1:155867600-155881191	RIT1	21.431	21.753	23.7277	19.0379	16.6509	24.1359	20.6095	6.0711	9.23566
chr1:155882734-155904200	KIAA0907	12.258	14.9347	19.1631	11.3661	13.9844	17.2362	20.771	15.2006	18.1549
chr1:155916629-155955156	ARHGEF2	15.6764	14.0509	19.3622	15.3466	15.001	14.4973	14.227	10.1535	9.31324
chr1:155978796-155987943	SSR2	267.069	295.053	251.665	224.853	243.072	279.197	351.62	133.53	45.1253
chr1:156003024-156030837	UBQLN4	26.1054	27.0337	28.5757	30.0966	28.083	24.1265	31.4818	5.82363	5.53226
chr1:156041761-156052064	MEX3A	15.7043	15.7192	18.7246	10.625	15.0608	14.3802	15.537	3.3131	1.42278
chr1:156163729-156182644	SLC25A44	7.5996	6.59069	8.87908	5.92829	8.8605	4.13476	4.47646	4.61462	3.24874
chr1:156213170-156265477	PAQR6	21.8766	27.1801	34.5199	24.5066	22.3124	24.8263	29.3415	9.41185	10.7495
chr1:156213170-156265477	C1orf85	46.6888	42.436	45.1236	47.3054	48.8993	39.2257	41.021	13.7237	7.80772
chr1:156278723-156308206	CCT3	174.136	153.467	146.797	222.397	194.945	140.221	160.692	16.6146	15.5856
chr1:156433518-156470529	MEF2D	3.13724	3.65905	4.02443	2.81129	3.3758	3.2106	3.78062	7.14766	8.65562
chr1:156495194-156542396	IQGAP3	12.5109	8.97065	9.21464	9.01771	11.7194	9.15826	7.83093	0.721524	0.606925
chr1:156561553-156571358	GPATCH4	10.705	13.3704	9.63854	18.5028	12.1512	11.8104	14.2595	2.56681	5.43123
chr1:156691617-156706752	ISG20L2	20.9323	23.6639	24.0098	26.5097	24.4032	22.0572	24.4208	4.56525	5.79053
chr1:156707083-156711091	MRPL24	36.3857	44.882	37.4121	39.9636	43.8409	39.1728	57.4448	6.06339	12.0521
chr1:156711897-156725360	HDGF	219.245	209.428	227.4	225.802	243.547	206.816	227.18	27.8313	20.1586
chr1:156904631-157015628	ARHGEF11	15.9231	15.5009	16.2447	22.9332	16.3379	14.9135	15.0413	16.3932	20.4411
chr1:157091008-157108383	ETV3	11.9577	13.6509	12.6608	11.9727	10.9019	11.9572	11.3001	2.74097	4.13413
chr1:159842153-159869928	CCDC19	3.9621	9.29259	12.1498	2.15913	4.3231	8.43292	8.9922	1.71484	0.867684
chr1:159887894-159895325	TAGLN2	117.122	105.666	103.009	228.224	139.256	110.204	92.6103	33.8762	20.0624
chr1:159898885-159915756	IGSF9	3.27664	3.78918	5.97592	2.74468	4.0986	3.42096	2.89198	0	2.86359
chr1:159994724-160001783	PIGM	13.2886	14.1847	12.2106	12.013	12.5897	14.4231	13.2653	1.93726	3.47175
chr1:160061126-160068618	IGSF8	16.1073	18.6003	18.8702	20.5069	18.3414	14.7189	21.4292	2.5908	3.73481
chr1:160185487-160232428	DCAF8	22.9381	27.8934	35.5431	27.6625	25.4991	27.5321	30.5338	21.9863	32.4404
chr1:160246509-160254941	PEX19	33.5213	31.6699	30.4992	30.5484	28.5223	37.5483	31.5181	5.2177	9.90054
chr1:160258372-160328742	COPA	67.3094	55.1038	62.3473	63.0977	63.4921	56.358	63.3648	29.7728	27.5808
chr1:160964125-161008774	F11R	66.1368	66.7597	77.5844	61.3132	60.6538	70.0567	70.6553	19.4371	14.2144
chr1:161009039-161015757	USF1	33.3811	33.4169	37.5564	35.4683	31.3846	33.7885	31.457	10.0255	4.81448
chr1:161040780-161059385	PVRL4	4.71142	4.66486	4.83075	5.64053	3.44523	5.02303	3.66069	3.68898	5.88682
chr1:161070265-161102478	DEDD	49.1842	49.6178	51.9603	57.6475	55.7093	51.7184	72.4983	5.20304	20.3709
chr1:161129253-161135516	USP21	0.515297	1.26878	3.04162	1.43044	0.561764	1.76802	1.49992	1.83177	5.20905
chr1:161141099-161147758	B4GALT3	18.2255	18.5815	19.8831	19.4619	19.8976	18.5856	20.9999	4.37392	4.11565
chr1:161284165-161356294	C1orf192	11.4224	13.1638	9.59149	9.09194	8.89307	12.3512	9.98304	1.2125	4.42377
chr1:161736033-161933864	ATF6	17.9618	11.1511	9.11887	14.2482	16.7423	10.9281	26.0869	0.431404	29.0063
chr1:163274466-163276120	-	0.272113	0.591181	0.367152	0.261006	0.266632	1.91825	2.13142	2.07298	0
chr1:163288451-163291566	-	0.995289	0.810869	2.01436	0.954653	0.731421	2.50578	1.94896	2.84329	7.19282
chr1:165631448-165667900	ALDH9A1	82.2172	93.684	70.5949	80.1967	71.9884	99.0744	80.3967	13.2143	4.42198
chr1:165693527-165738135	TMCO1	34.129	37.933	35.999	39.1198	30.9866	39.2217	35.0622	8.56114	6.48819
chr1:166825656-166845654	TADA1	10.4253	15.6178	8.09075	14.3775	12.5509	12.0761	11.9409	1.55712	4.26774
chr1:167885912-167905794	BRP44	27.2131	36.497	25.8459	26.5375	26.886	38.2723	32.298	2.31613	3.41928
chr1:168048776-168105624	GPR161	9.48383	10.2534	12.041	8.65101	9.72327	10.6342	10.0464	2.77978	9.33833
chr1:168195196-168222662	SFT2D2	0	0	0	0	8.06087	0	0	29.0178	0
chr1:168195196-168222662	ANKRD36BP1	8.74459	5.27387	5.53272	12.2563	9.68513	6.08593	3.88668	8.07364	10.3304
chr1:168228816-168229427	-	0	0.384954	0	1.01978	0.347253	0.713793	0	1.3499	15.3663
chr1:168231031-168231398	-	0.872703	1.89599	2.35501	2.51192	1.7107	1.75821	0.854696	0	21.023
chr1:168282182-168283391	TBX19	2.3068	2.81905	1.75077	3.04221	3.10778	1.88741	2.11731	2.19655	2.77849
chr1:169083083-169363641	NME7	19.1704	22.6287	23.828	18.4517	16.9964	25.654	25.7092	3.80519	5.5612
chr1:169433148-169455208	SLC19A2	11.5474	13.9374	10.1792	10.5335	9.30233	12.9198	12.9128	2.93201	3.46169
chr1:169761672-169764119	METTL18	9.24018	10.4092	10.3126	12.1448	9.0534	11.7172	7.2595	0.43449	1.64883
chr1:169764212-169863076	SCYL3	3.83604	4.64138	3.74026	2.95833	3.76816	4.68924	4.0134	2.91596	7.26963
chr1:169890404-170043879	KIFAP3	25.3419	26.1449	25.6538	18.7975	16.9334	25.141	23.2028	6.9159	12.2269
chr1:171639613-171773989	VAMP4	6.33453	12.5456	8.9524	5.36666	7.99872	12.1789	13.3444	3.29514	8.18094
chr1:172362401-172384459	DNM3	7.45629	10.4558	8.78007	5.7212	7.03998	10.785	6.23821	2.58178	4.57212
chr1:173455390-173457952	PRDX6	190.911	197.908	177.295	179.06	175.062	215.767	211.291	15.5396	25.0792
chr1:173764062-173828312	CENPL	8.12407	6.148	5.29755	7.28517	9.08025	6.83334	6.02373	0.679601	1.47465
chr1:173830927-173837130	GAS5	403.07	438.193	477.401	428.713	363.613	421.278	517.99	10.2435	72.616
chr1:173900303-173991294	RC3H1	6.25812	4.28911	5.05964	5.35216	5.54461	5.88779	5.19609	7.71382	10.5173
chr1:174968567-174992662	MRPS14	22.8376	25.331	23.077	19.1832	17.2806	25.5049	24.7581	4.71729	6.50588
chr1:175126122-175162229	KIAA0040	8.17634	10.6204	8.05292	8.40376	7.43545	9.48333	9.72424	8.14581	3.33353
chr1:175889665-175891306	-	731.768	725.44	555.391	824.507	654.134	660.662	717.169	67.9071	77.0148
chr1:175913966-176176539	RFWD2	27.7816	28.641	28.525	29.3826	25.8099	29.8653	25.6408	11.0666	18.7661
chr1:177975267-178007142	LOC730102	17.8747	19.6431	19.3742	15.0471	13.8667	20.1057	18.8006	13.072	13.1324
chr1:178694299-178891004	ANGPTL1	4.42509	2.11113	2.76567	4.34897	4.332	1.95461	3.27237	0.427433	10.5513
chr1:178995073-179045758	FAM20B	13.5615	12.5327	13.5878	12.7386	12.8269	17.3034	13.6224	0	1.27
chr1:179068461-179112224	ABL2	5.20503	4.03232	3.46113	5.24673	4.44079	4.04979	4.72054	3.91878	6.16509
chr1:179809101-179846955	TOR1AIP2	22.8288	20.3709	16.6296	22.4255	26.5752	21.2388	21.3514	9.54157	15.778
chr1:180199432-180472022	LOC100527964	1.66394	2.24632	5.50822	1.57681	1.86554	2.86553	2.64791	4.22983	11.1407
chr1:180199432-180472022	ACBD6	20.4189	19.7213	24.3888	17.6006	19.6697	19.9396	21.6494	2.253	6.50953
chr1:180933896-181031074	STX6	19.7557	20.855	19.3566	20.5375	20.9637	22.1731	21.1987	3.48858	10.0617
chr1:182350838-182361341	GLUL	81.4153	88.6246	99.5655	88.4889	85.8349	106.197	72.7144	34.0223	15.2475
chr1:183155173-183214262	LAMC2	20.9525	22.9578	21.567	23.5907	8.63042	13.5461	13.4555	8.02626	9.89003
chr1:183524688-183560056	NCF2	0.0801634	0.348322	0.576868	0.0768847	0.31417	0.322894	0.313929	1.22129	3.15418
chr1:184659613-184724041	EDEM3	21.009	19.9702	18.5137	22.4654	22.2559	21.9436	23.4083	9.86281	8.20908
chr1:185014550-185071740	RNF2	38.6368	29.9385	40.9856	35.429	20.9643	32.9759	42.6472	2.55154	12.0507
chr1:185087217-185249088	TRMT1L	8.88346	9.15983	9.25019	9.82852	8.2965	9.28023	8.77548	1.84781	4.18951
chr1:185265415-185286476	IVNS1ABP	47.4928	65.965	63.3741	51.4313	48.9614	63.7606	60.9543	75.7939	55.4225
chr1:186265404-186344457	TPR	59.9514	41.018	49.9494	51.8442	52.7589	47.1519	45.6099	22.5946	26.6242
chr1:192981440-193064657	UCHL5	28.4217	25.6778	25.9607	31.0687	28.2018	27.1954	29.3069	2.7736	12.7164
chr1:193064847-193075674	GLRX2	9.1103	12.0284	9.38317	14.0445	10.0501	11.5627	13.6659	2.65484	2.8335
chr1:197053100-197115824	ASPM	30.9739	17.7427	15.3719	21.4225	33.087	21.3732	16.4715	1.51403	1.10736
chr1:197122791-197170435	ZBTB41	18.6762	19.6316	16.1663	16.7468	17.0538	19.8538	19.9138	6.62133	7.69909
chr1:197473878-197744814	DENND1B	11.8799	10.1923	8.09337	10.4348	10.3609	13.2561	8.57984	3.48437	4.03511
chr1:200373849-200379166	ZNF281	16.7936	13.4639	11.149	12.9421	13.8908	13.9174	15.0442	4.981	4.43932
chr1:200520624-200589862	KIF14	19.9217	12.772	11.9403	13.7974	19.0156	16.5431	12.1135	1.1632	1.29313
chr1:200610048-200639126	DDX59	9.45692	11.3925	8.15965	8.18478	7.72697	10.9433	7.59164	5.59024	6.80635
chr1:201103816-201140669	TMEM9	81.6238	103.093	100.199	75.6479	86.869	86.5126	90.2218	10.2017	8.45719
chr1:201159952-201198080	IGFN1	1.16715	2.02665	8.64313	2.05863	1.36629	2.37114	2.4485	0.0278722	1.52286
chr1:201349965-201352894	LAD1	10.7089	10.5412	14.0332	24.2302	18.0773	10.6754	9.8319	2.57861	3.26182
chr1:201433423-201438336	PHLDA3	4.27555	4.05273	4.54575	7.44652	4.20313	4.53414	4.32459	1.15938	3.85466
chr1:201452657-201475967	CSRP1	67.8357	70.7148	68.5595	84.1777	70.0675	67.4479	65.0224	19.8799	10.7421
chr1:201860412-201862184	SHISA4	8.89358	8.36492	10.9754	9.46615	8.39499	9.72028	10.406	1.65237	2.09017
chr1:201952492-201977372	RNPEP	14.8476	10.7545	14.6959	11.3946	9.70135	10.97	4.84453	7.76229	0
chr1:202101926-202113866	ARL8A	11.2116	12.773	11.161	9.44163	10.8508	10.7391	13.4527	4.42637	5.2699
chr1:202300782-202311099	UBE2T	82.5863	72.3085	64.0371	75.9672	80.4789	77.0327	67.6033	12.6515	17.7889
chr1:202696455-202777616	KDM5B	29.3589	21.4218	29.4867	20.4619	22.4091	24.72	26.1983	16.9381	13.6189
chr1:202819393-202830798	-	11.2196	9.01542	8.04631	8.34928	10.0147	9.48048	5.43312	0.314795	3.16204
chr1:202844843-202858367	RABIF	9.43947	9.65904	7.83415	8.70306	8.17529	9.55764	7.70951	1.19176	1.25631
chr1:202860147-202896378	KLHL12	25.881	30.5205	25.3744	25.7689	25.1134	31.6046	25.1972	8.30533	13.3097
chr1:202930998-202936404	CYB5R1	36.0551	41.8484	35.8195	37.5419	38.109	44.3896	41.9482	10.8168	5.94899
chr1:204100169-204121307	ETNK2	14.3151	17.8132	19.8691	12.5046	11.9477	15.5733	17.3942	5.65389	7.7197
chr1:204187979-204347353	PLEKHA6	0.551434	0.555816	0.798981	0.372759	0.512524	0.512561	0.440222	1.41231	1.55096
chr1:204372447-204377302	PPP1R15B	35.6298	31.2308	28.2279	33.3843	34.9086	32.1041	33.2735	14.8607	14.099
chr1:204391747-204463898	PIK3C2B	4.19264	3.54758	4.18213	4.62644	3.5554	3.23657	3.82838	2.86686	4.44109
chr1:205052256-205091150	RBBP5	11.9518	10.1535	10.8877	12.4116	11.1589	11.5441	9.92271	2.02784	4.56045
chr1:205111630-205180727	DSTYK	6.41413	6.39589	6.43091	5.41725	5.68151	5.69054	5.77424	4.77878	5.81163
chr1:205350505-205419017	LEMD1	4.15134	2.25475	1.86708	0.663671	2.7119	1.742	3.726	0	0
chr1:205576994-205590564	ELK4	9.35435	8.77801	6.19823	9.24777	9.43223	8.70185	8.70513	22.6927	19.8772
chr1:205681793-205719471	NUCKS1	214.584	198.325	176.688	172.001	195.98	217.245	176.12	13.1763	24.6257
chr1:205737038-205782980	RAB7L1	59.6967	63.5521	64.2299	69.2398	55.2346	59.9268	67.3913	6.60132	6.32394
chr1:206238871-206290372	C1orf186	81.5509	120.097	89.8598	94.5894	109.574	107.226	128.775	118.288	690.746
chr1:206764971-206785904	EIF2D	26.873	26.8819	30.5335	22.8425	23.6797	26.9748	27.0418	1.6431	8.35211
chr1:207191865-207206125	C1orf116	0.529126	0.246554	0.434843	0.417278	0.343858	0.382348	0.369152	1.98179	0.978222
chr1:209788212-209824679	LAMB3	13.4277	9.93436	10.0122	47.1585	16.2847	8.98972	9.20198	39.116	4.37877
chr1:209929393-209957924	C1orf74	3.63203	3.78522	3.23787	3.76332	3.17722	4.08181	4.63518	2.92533e-05	1.95092
chr1:209958503-209979520	IRF6	21.6658	19.2315	17.9573	17.8404	17.8913	19.666	20.332	5.06889	11.0349
chr1:210404803-210419788	C1orf133	1.02894	0	0	2.95006	3.04007	0	0	0	0
chr1:210502249-210849704	HHAT	0	0	0	0	0	0	0	0.406261	1.14829
chr1:211649863-211656633	RD3	4.14192	4.1925	2.85777	2.16679	2.35184	3.74421	2.94906	0.179263	0
chr1:211744923-211752099	SLC30A1	14.0551	36.8822	11.49	13.2685	15.4716	18.1768	20.7478	10.6012	13.6761
chr1:211836113-211849004	NEK2	48.374	40.6773	32.6767	37.5175	46.7187	37.3048	29.9932	1.44666	0.73168
chr1:211916798-212004114	LPGAT1	24.048	28.3687	23.88	23.0181	23.5211	30.5762	28.0044	7.60043	7.44726
chr1:212113713-212278347	INTS7	21.2905	23.0905	13.9647	23.7401	16.1347	21.2706	16.2795	2.88774	7.90939
chr1:212537648-212588267	TMEM206	10.6789	14.7868	10.9983	11.4142	11.5809	11.0811	11.7308	4.34602	2.56456
chr1:212899494-212965139	NSL1	43.0487	51.0934	38.843	41.0001	41.194	45.3362	36.3742	1.12043	4.77365
chr1:213003484-213031480	C1orf227	4.34247	3.44194	3.09389	3.11587	2.5791	3.78877	3.86518	0.71885	0.667478
chr1:213165437-213189226	ANGEL2	9.76315	12.8649	9.75037	8.38386	9.0182	12.5895	10.9631	3.71179	6.48803
chr1:214521622-214725052	PTPN14	6.18428	3.77468	4.61827	5.14165	6.33433	5.44689	4.29011	13.3284	11.4495
chr1:217600329-217804426	GPATCH2	9.11196	15.1337	13.1255	9.93795	10.0034	13.1565	13.3773	8.59454	12.2995
chr1:220141731-220213721	EPRS	119.277	90.4641	85.9019	113.276	121.892	91.9687	111.506	12.8792	12.8856
chr1:220230820-220263292	BPNT1	60.4143	64.387	49.5392	61.3755	63.967	53.3374	45.9286	11.7378	7.98563
chr1:220267443-220445843	RAB3GAP2	3.57895	3.34936	3.41612	3.85226	3.36504	3.78774	3.49313	4.35813	7.84316
chr1:222728197-222763275	TAF1A	6.74181	8.61298	6.72734	7.33337	6.98851	9.27459	8.00577	1.66712	4.86204
chr1:222763327-222766805	-	2.04102	1.39313	0.721198	0.789103	0.8499	3.46495	1.0308	0.728831	0
chr1:222791441-222908509	AIDA	7.46653	6.61865	7.77911	6.53331	7.06444	7.58307	6.82522	1.53122	3.41319
chr1:223394160-223462526	SUSD4	4.39865	6.79709	7.85752	8.0215	4.85593	5.61463	4.24568	0.707876	4.17877
chr1:223889294-223963720	CAPN2	43.7987	47.5222	67.5514	83.4869	30.3681	54.806	16.709	97.3615	72.055
chr1:223889294-223963720	CAPN2	11.8885	22.4908	15.3288	8.42282	10.0693	15.5136	15.3235	3.75344	12.8815
chr1:223967594-224033674	TP53BP2	9.92739	8.51636	7.98524	8.90901	8.45216	8.67876	7.87541	5.55565	5.28368
chr1:224148718-224150433	-	1.95202	5.7333	5.56429	2.46501	1.91265	3.86015	3.82237	11.3382	17.4644
chr1:224170504-224174323	-	4.87585	11.3934	10.6103	5.75314	5.87102	9.05518	10.2664	11.4623	25.2927
chr1:224343517-224349749	FBXO28	9.00015	10.1339	8.2875	8.19265	7.54217	9.00222	6.31518	5.42097	3.89893
chr1:224415035-224517932	NVL	17.1378	21.4074	14.7224	21.725	18.012	15.6548	18.0788	7.68074	11.4802
chr1:224544530-224567215	CNIH4	4.80512	8.20105	6.96098	5.91293	5.40645	6.27437	7.46781	3.21165	5.87333
chr1:224572844-224622120	WDR26	44.2753	44.0518	38.7528	41.9617	39.2964	40.8258	37.5925	19.4034	17.4019
chr1:225589198-225616557	LBR	73.0252	64.6691	55.9274	65.0602	71.1526	65.7281	66.9398	11.8948	9.03112
chr1:225674533-225840845	ENAH	64.6669	52.5552	66.7838	76.2332	58.9666	59.4255	62.5189	9.47556	19.5052
chr1:225997696-226070420	TMEM63A	4.21733	4.63858	6.16045	4.55274	4.30584	4.6947	5.03994	18.2058	18.3911
chr1:226107575-226111996	PYCR2	40.6397	49.9196	49.6281	42.2687	42.3906	41.7644	49.6255	13.3975	8.99398
chr1:226332184-226390416	ACBD3	38.0561	36.1685	39.635	43.2468	37.4049	38.114	44.06	11.1999	9.97231
chr1:226418839-226497754	LIN9	10.0125	8.68712	5.77443	8.28637	7.67198	8.82074	6.87773	0.961385	2.73991
chr1:226819390-226827506	ITPKB	11.4502	9.39392	12.2487	10.6905	11.9775	10.6167	11.4723	8.46314	5.30781
chr1:227177565-227505826	CDC42BPA	15.5137	13.5974	12.8272	14.4044	15.1373	14.5056	15.7604	11.0129	13.6684
chr1:227916239-227969547	JMJD4	6.54215	6.87865	7.12004	7.61785	6.98852	4.97545	6.90261	4.71148	2.96505
chr1:228106395-228135676	WNT9A	1.98475	3.06814	3.55344	3.11156	2.39332	2.49821	2.09255	7.70459	2.62063
chr1:228288427-228291129	C1orf35	12.4415	14.9269	19.2627	15.7683	16.955	16.7469	14.814	1.75167	3.45595
chr1:228294292-228297013	MRPL55	14.9939	23.041	24.0794	19.9306	17.6466	19.4449	21.9762	6.13903	3.21619
chr1:228310478-228312683	-	0	0	0	0	0	0	0	0	0
chr1:228588064-228594517	TRIM11	2.19728	2.72784	2.96471	2.4085	3.48558	1.68582	3.17559	2.55938	2.52056
chr1:228595630-228604583	TRIM17	0.255768	0	0.423226	0.100282	0	0.0643872	0.102365	4.00158	6.89228
chr1:229394832-229406754	-	5.658	7.45362	5.79998	6.10817	5.99915	6.16693	7.63023	1.42341	3.43413
chr1:229576757-229644088	NUP133	21.7943	18.9734	14.7601	23.2956	20.339	17.9189	18.0181	5.73781	10.1907
chr1:229652227-229694442	ABCB10	19.8254	27.2115	21.1891	22.0501	20.9505	27.0522	25.1415	2.37055	4.57523
chr1:229728859-229761794	TAF5L	8.07014	12.0174	7.93222	16.5943	8.03607	8.65633	8.72018	0	2.97874
chr1:229761970-229796791	URB2	3.18658	3.71191	1.80129	3.95463	2.1039	2.49752	2.60722	0.171825	1.65508
chr1:231039120-231114618	TTC13	12.5596	16.5179	16.1795	12.1675	12.2018	13.08	15.3381	4.5057	5.73653
chr1:231114822-231136479	ARV1	4.2553	5.2737	3.46042	3.66527	10.6983	0	1.28822	2.69476	0
chr1:231359508-231424368	C1orf131	15.787	19.2115	12.5876	16.7124	15.9526	16.442	13.393	1.89011	3.06687
chr1:231498580-231560790	EGLN1	3.55299	3.13162	3.01317	3.60859	3.94784	3.00246	3.79265	1.2065	1.5181
chr1:231657364-231664331	-	3.96851	2.52708	2.95424	4.0688	3.88833	3.03168	2.81353	0	1.31862
chr1:232533711-232709962	SIPA1L2	3.67202	15.1053	4.58281	7.81028	5.60607	5.89613	9.75882	25.3726	10.2998
chr1:233117684-233431459	PCNXL2	2.93667	3.613	3.70955	3.02276	2.81157	3.37437	3.24535	8.67317	10.0575
chr1:234527058-234614849	TARBP1	12.4325	13.1746	14.7638	15.2616	13.185	13.9409	13.7217	3.44401	14.4796
chr1:234739923-234743827	IRF2BP2	38.0075	45.4109	45.1015	36.5711	31.4158	45.1979	42.3404	14.9315	14.3153
chr1:235272542-235292256	TOMM20	140.567	151.929	132.136	129.544	124.455	154.536	136.601	13.646	12.8954
chr1:235294497-235324584	RBM34	43.777	43.0336	35.6932	58.7981	46.4222	46.9405	40.5618	5.03967	12.3741
chr1:235330202-235491532	ARID4B	19.2395	20.0717	21.3483	14.7964	14.2144	20.0081	20.39	14.3387	18.3881
chr1:235530717-235667781	B3GALNT2	22.944	26.3183	22.7705	21.1885	20.4047	28.0685	27.4017	8.41462	7.51385
chr1:236139131-236228484	NID1	17.863	18.9191	20.6638	15.8723	12.7399	18.7014	16.922	134.566	66.8249
chr1:236681513-236767841	HEATR1	25.3296	24.8063	18.5612	26.1954	23.3755	21.5609	21.9439	10.7582	19.3558
chr1:241649582-241683085	FH	83.9701	79.5864	66.9721	79.6017	72.119	74.9047	66.1907	7.13396	14.1544
chr1:241695679-241803701	OPN3	13.4549	12.2753	11.7808	14.25	12.7016	13.7163	11.9643	5.62627	5.62326
chr1:243287729-243419057	CEP170	19.9021	14.6496	16.4936	17.016	16.9508	14.9845	16.0335	7.51464	10.1622
chr1:243419145-244006886	AKT3	0.528061	0.46794	0.769268	0.361872	0.368012	0.544325	0.678124	7.25286	6.88619
chr1:244571665-244615436	ADSS	64.0476	44.3796	53.1133	34.1395	67.6981	64.7469	59.2134	37.7723	8.82274
chr1:244998638-245012127	NCRNA00201	1.68287	3.2448	3.35517	1.24141	1.83273	2.03946	3.24277	10.8375	24.2682
chr1:245012277-245027879	HNRNPU	157.037	124.053	127.842	151.135	152.062	128.091	117.25	37.8035	49.5556
chr1:245912641-246580714	SMYD3	20.2304	29.1341	37.9206	21.6726	21.3201	34.5735	37.6099	7.4294	3.88972
chr1:246703862-246729592	TFB2M	12.3605	20.7901	10.8942	18.1651	18.6543	15.8597	12.9796	1.89831	4.80257
chr1:247002384-247095265	AHCTF1	27.2368	25.209	18.7626	29.5036	25.6352	25.1169	21.9027	4.15473	10.0299
chr1:247148272-247242115	ZNF670	11.8134	13.6496	11.7958	10.1268	10.7936	12.8083	10.5323	1.53485	2.80688
chr1:247261826-247267683	ZNF669	12.6875	12.9308	10.2449	10.759	10.8469	12.332	8.96819	1.30601	1.88811
chr1:247319048-247335318	ZNF124	10.3412	11.4076	8.32857	12.3786	9.26808	10.8978	8.94704	7.6331	16.2215
chr1:247350533-247362761	-	9.39492	10.3341	9.53386	9.74071	9.47547	9.65906	8.50207	10.5246	11.0307
chr1:247363364-247374147	MIR3916	14.5957	16.1347	19.9922	15.2284	20.7873	13.6454	15.0023	21.528	43.2278
chr1:247460527-247495148	ZNF496	12.067	15.7456	20.3588	17.3509	15.1988	13.8246	24.5517	9.24014	6.47354
chr1:248883267-248894418	-	0.708985	0.898513	0.719946	0.849976	0.63675	1.13038	0.7332	0	0.284652
chr1:249104650-249120412	SH3BP5L	24.5114	24.8834	25.5022	24.0265	22.2235	20.5027	21.2119	9.63911	6.60339
chr1:249144202-249153315	ZNF692	7.40793	13.0627	17.1023	10.5788	8.58577	12.3082	18.4208	8.15309	5.92074
chr1:793236-793850	-	0.703613	2.67511	1.42404	2.69967	2.06839	3.18874	1.0334	0	3.38995
chr1:852253-860918	-	0	0	2.66789	0	2.4226	0	1.93659	0	4.94642
chr1:935682-936172	-	0.502673	0.546042	0	0	1.47779	0.506277	0.984439	1.9149	2.42183
chr1:1002163-1002625	-	0	0.604586	1.50191	0.533917	0.545424	1.12114	2.18002	0	0
chr1:1101053-1101603	-	0	0.904417	4.4935	0.798652	1.63173	1.67704	2.85334	3.17155	6.01698
chr1:1215063-1215568	-	2.86729	1.03823	2.57916	0.458419	2.34149	3.85043	4.21146	3.64088	11.512
chr1:1343339-1344460	-	1.89556	2.91707	1.91821	2.72714	2.16683	1.59071	2.62913	0	2.28316
chr1:1344694-1345229	-	4.34979	3.78006	3.52141	5.00706	2.55749	3.50468	3.40737	1.65697	4.19138
chr1:1365506-1366376	-	0	0.471912	0.586161	0	0.638503	0	0.850685	0.827362	1.04653
chr1:1366490-1366847	-	0	0	0	0	0	1.8682	0.908165	0	0
chr1:1366909-1368391	-	0.113453	0.123241	0.918468	0.217629	0.444639	0.114247	0.333223	0.432116	1.09321
chr1:1368805-1370100	-	0.398529	0.721522	0.35848	0.127413	0.130159	0.936413	0.650295	0	1.92008
chr1:1679292-1680101	-	0.478005	0.129812	0.322477	0.229244	0	0.240688	0	0.455179	2.59086
chr1:2477975-2478425	-	1.16675	0	0.787123	1.11928	0	0.587576	0.571262	0.202036	0
chr1:3401200-3401615	-	0.678642	1.47439	0.915666	7.81272	5.32074	1.36712	2.65833	0	3.26964
chr1:3401824-3402196	-	1.6953	1.84156	0	6.50607	3.32314	0.853857	0.830149	3.22955	0
chr1:6480193-6480857	-	1.88296	4.09084	1.69374	0.903069	4.30515	0.948151	5.22368	0	0.251999
chr1:6481345-6482341	-	0.548387	3.97133	1.2332	1.93298	3.0448	0.920399	5.36906	0	0
chr1:6484258-6484713	-	0.571896	1.86371	0	0.548626	3.3627	1.15203	7.84029	0	5.51069
chr1:8967707-8967862	-	100.214	84.6694	165.264	128.589	120.413	101.256	87.5061	0	0
chr1:9243949-9245487	-	0	0.35424	0.146667	0.208514	0.213008	0.218923	0.42569	0	1.57115
chr1:11356159-11356638	-	1.0451	3.40581	0	2.50639	1.53625	1.57891	2.04676	1.99064	0.839203
chr1:11938444-11938678	-	14.398	22.0266	15.5413	27.6495	28.2454	34.8357	8.81992	0	13.8736
chr1:11939114-11939234	-	236.773	258.094	319.469	253.92	285.98	240.769	233.274	302.505	507.001
chr1:11972716-11973070	-	0.944924	0	1.27495	0	0.926166	0.951886	0	0	4.55256
chr1:16154630-16155173	-	139.154	157.744	156.573	153.967	168.177	120.223	165.275	13.0036	4.09339
chr1:16567701-16568213	-	11.6302	13.7007	6.93329	8.07246	9.94644	4.96938	10.4716	0	15.848
chr1:16888854-16959828	-	0.12924	0	0	0	0	0	0	2.4832	1.89131
chr1:17221204-17221909	-	4.03628	3.75816	5.057	3.04194	2.825	3.77448	6.77479	0	4.16709
chr1:18839542-18839845	-	42.6579	45.8456	45.8064	53.2765	49.9221	48.5361	57.9622	11.799	0
chr1:19537231-19538165	-	0.991269	1.07679	4.01245	0.760621	1.16552	2.79507	4.0762	3.77566	12.4172
chr1:19538518-19540149	-	0.914697	2.31843	2.87972	1.16973	1.7924	1.33046	3.28355	0.774189	7.34489
chr1:19540762-19541423	-	1.26349	1.71563	0.852392	2.42389	3.40468	1.59056	3.71134	1.2032	3.0437
chr1:19592475-19638640	-	7.8579	6.20057	8.69238	6.52188	9.10582	9.39514	6.29732	2.90542	0
chr1:19658191-19659351	-	2.57619	2.63384	1.84021	1.74417	1.33632	1.83124	1.18693	0.577193	2.19033
chr1:21724483-21724769	-	27.2945	34.8496	26.0212	27.7109	26.7355	24.2453	29.8798	13.7555	0
chr1:21750515-21751360	-	8.95125	10.7864	7.66221	6.52905	7.75493	10.6078	6.44372	2.17555	3.26142
chr1:21754280-21754389	-	72.3489	39.2955	0	69.9387	0	110.145	71.3913	0	348.571
chr1:23609262-23609699	-	1.84646	3.34294	3.32181	1.18091	0.60318	1.85979	0.602717	16.4134	56.3418
chr1:23631223-23632727	-	3.45767	2.66554	2.70889	2.13955	2.51351	2.02172	3.05758	5.94749	37.6165
chr1:23878544-23878900	-	0	0	0	0	0	2.81988	0	0	0
chr1:23879595-23879926	-	0	0	0	0	0	0	0	4.20696	5.31927
chr1:24164718-24165118	-	2.91826	0	6.89063	1.39986	2.86006	2.20461	7.85914	0	0
chr1:24801641-24803059	-	2.14953	1.8161	2.09465	2.40526	4.09517	1.68356	2.45522	0.454839	1.72605
chr1:25590127-25590895	-	1.2814	1.94874	3.80368	0.737454	0.753348	2.3228	1.25462	11.7141	18.5211
chr1:25592656-25593314	-	0.953838	0.690755	2.57396	0	0.934642	1.2808	0.933926	16.9553	16.8502
chr1:26282560-26282930	-	0	0.931486	0	0	0.840449	0	0	0	4.13138
chr1:27527184-27527962	-	34.5021	34.196	38.0574	45.4133	38.2489	34.746	34.0274	3.83704	6.14255
chr1:27533394-27534175	-	191.449	209.361	176.815	252.052	193.527	195.38	200.691	19.8901	10.8636
chr1:27975898-27976457	-	99.429	88.6246	103.421	97.3483	116.76	114.783	105.199	6.18368	3.91052
chr1:28446882-28447040	-	62.6246	68.5946	31.6864	70.2999	30.7779	63.2652	51.2571	0	0
chr1:28447366-28447851	-	19.4377	13.3416	11.0427	13.2534	19.0515	18.0316	15.5274	1.9486	5.54501
chr1:28566035-28573663	-	0.707686	0.977306	2.17195	1.80004	0.230795	1.38568	1.33525	0	1.17423
chr1:28870924-28872010	-	2.79156	3.03241	1.32937	3.77998	3.53966	1.3288	0.643081	1.2509	0
chr1:28872351-28873060	-	3.71847	0.984648	0.385938	2.74362	4.20414	2.88059	1.12024	1.08953	2.75619
chr1:31567757-31567997	-	77.2612	69.4569	64.7042	66.506	60.1002	59.1155	73.1093	50.7892	0
chr1:32711170-32711658	-	0	1.09969	7.51257	0	0.496029	0.509804	1.98259	0	0
chr1:32957196-32957662	-	2.19268	2.97733	3.69813	3.15517	1.07439	6.07324	3.2207	0	0
chr1:32959847-32960202	-	2.81692	2.03997	3.80076	2.70274	1.84066	6.62121	10.1159	0	0
chr1:33966291-33967119	-	4.17172	3.52461	2.18896	3.11217	2.0438	1.86716	2.72298	1.76555	2.23322
chr1:35544971-35887659	-	78.1809	106.427	85.8094	103.101	67.3736	107.344	87.5159	42.7162	41.4725
chr1:36185429-36186057	-	2.04166	1.1089	2.29561	0.97919	3.00088	2.74153	0.666351	0	0
chr1:36530150-36530485	-	2.14593	2.33108	0	2.05907	3.15518	1.08093	1.05092	12.2653	15.5084
chr1:36532179-36534220	-	2.13269	2.6599	1.81179	1.74243	2.01215	1.82941	1.93328	3.91097	6.08895
chr1:36534324-36535279	-	2.12007	3.55915	2.08038	2.58804	2.26613	2.52315	2.45309	5.13872	5.57144
chr1:36535519-36537610	-	2.23007	3.09074	1.86762	3.0239	3.76716	2.1682	3.16199	3.51463	4.44591
chr1:36792168-36793241	-	0.333314	1.26725	2.69837	0.159847	1.30634	1.00696	3.26334	2.53909	12.847
chr1:36794242-36794640	-	0.736927	4.00254	9.94309	2.82798	0.722232	2.96916	2.16504	2.80757	14.2018
chr1:39174524-39175611	-	8.03718	9.80049	6.19878	8.49536	9.96415	7.10351	11.0812	3.12372	1.58051
chr1:39175703-39176107	-	52.9298	74.59	60.8042	67.9364	54.6778	51.1555	84.7571	29.9752	13.7844
chr1:39176841-39176919	-	240.701	818.298	324.769	312.819	434.958	554.234	638.632	414.082	257.706
chr1:40183742-40184009	-	11.757	31.7023	13.1102	22.3837	12.7387	28.1377	11.5195	0	0
chr1:40184062-40184469	-	14.8029	17.6202	11.4131	20.2877	15.897	16.3304	16.5748	0	1.69807
chr1:40598898-40599068	-	1166.36	1134.1	1331.63	1411.85	1762.8	1235.28	1369.13	93.4443	39.2965
chr1:40722099-40723619	-	7.38239	8.37839	9.3661	5.38967	5.72174	10.5685	8.62997	1.36611	3.31927
chr1:41403942-41404022	-	1381.26	321.521	532.481	384.352	883.432	1008.85	686.587	381.579	475.343
chr1:41848551-41849054	-	1.44314	3.65784	6.49057	2.30727	1.8856	3.39143	6.59453	0	2.31764
chr1:41915590-41916114	-	0	0	0	0	0	0	0	0	0
chr1:41926649-41927008	-	0	0	0	0	0	0	0	0	0
chr1:41930207-41930547	-	0	0	0	0	0	0	0	0	0
chr1:42929029-42929437	-	2.10452	4.57219	2.83956	2.01901	1.37502	7.77261	2.06094	5.34517	6.75961
chr1:43244992-43245715	-	5.0106	6.95482	1.12677	2.40305	2.18208	2.52301	1.63531	1.06031	2.6823
chr1:43245985-43246980	-	2.74539	3.37988	2.22255	4.03761	1.61398	2.39605	2.50872	0.697124	0.881803
chr1:43352264-43352516	-	11.5009	7.4959	15.5177	17.6652	24.8132	9.27353	24.7941	0	11.0821
chr1:43352749-43352967	-	0	7.81392	19.4113	3.45429	7.05749	7.25347	14.1041	0	0
chr1:43353065-43353179	-	187.156	33.8839	84.1742	60.2609	61.5597	160.15	61.5125	0	0
chr1:43368928-43369583	-	51.421	56.2051	54.6984	56.3849	54.4631	51.7854	43.6623	8.53366	9.32883
chr1:43603053-43604518	-	0.114979	0.124899	0.155136	0	0	0.115783	0	0	0
chr1:44505614-44505882	-	7.69065	4.17709	5.18836	3.69095	3.7705	0	3.76761	0	0
chr1:45457708-45457935	-	101.307	68.7625	59.8689	88.1681	108.67	70.2415	93.074	6.03481	30.4979
chr1:46047817-46048295	-	0.524437	1.13937	0.707603	1.50926	0.51393	1.0564	0.513536	0	0
chr1:46689299-46689972	-	0.61569	2.34084	1.66146	0.885853	0	1.86015	1.50709	0	1.48317
chr1:46690681-46691264	-	1.52138	1.65264	2.05274	0.364837	0.745401	0.766101	3.72415	1.44882	0
chr1:46691392-46691810	-	1.33857	2.18109	1.80608	0.642082	1.96776	1.34827	7.865	0	0
chr1:46955706-46955956	-	4.71076	15.3516	12.7121	13.5671	6.92977	7.12221	11.5408	0	0
chr1:47308594-47310260	-	0	0	0	0	0	0	0	0	7.64739
chr1:47645562-47645946	-	0	6.02844	5.34851	0.760622	1.55403	4.79156	2.32926	0	0
chr1:50871084-50871661	-	15.5855	21.6929	19.2907	28.6664	25.6129	16.3448	22.9836	5.88772	1.8617
chr1:51623423-51624161	-	78.7437	53.3018	64.1364	74.8369	75.2127	58.044	66.588	6.61939	3.91109
chr1:51812712-51813155	-	0	0	0	0	0	0	0	0	0
chr1:51813983-51814526	-	0	0	0	0	0	0	0	1.61822	6.14008
chr1:52065668-52066207	-	0	0	0	0	0	0	0	0	0
chr1:52834341-52835150	-	14.8182	14.2793	14.189	14.4433	15.6913	13.239	11.7003	0	2.30299
chr1:53391262-53391979	-	0	0	0	0	0	0	0	0	4.07021
chr1:54568363-54570255	-	2.66438	2.61417	2.31932	1.23649	2.18944	2.07715	1.51461	0	2.48453
chr1:54990496-54990692	-	111.699	77.2138	61.6546	92.6914	64.8911	76.9219	114.536	0	0
chr1:55353896-55354482	-	0.754764	1.63977	3.05512	1.44798	2.21878	3.04053	2.95611	0	1.81819
chr1:55688040-55688737	-	6.74127	7.31927	8.69598	6.74398	10.336	10.5286	8.89189	1.11588	0
chr1:59096388-59097237	-	52.924	58.4645	54.1611	64.7436	65.6997	58.4909	60.5992	6.86387	9.75765
chr1:59465377-59465626	-	93.3638	117.388	83.2003	111.376	128.224	79.2886	134.712	30.5448	5.74234
chr1:63787261-63787794	-	1.75039	3.32747	8.26609	0.839535	1.28644	5.7294	2.57091	0	0
chr1:63825733-63825887	-	113.809	87.0545	122.846	87.6239	190.389	91.9982	78.2633	0	54.832
chr1:67743901-67744080	-	41.1653	45.0895	90.2891	24.4282	79.0752	50.8099	26.9304	0	0
chr1:69408298-69408741	-	1.20047	2.60809	1.61975	2.30328	0.588231	7.25479	4.70224	0	0
chr1:70996226-70997112	-	6.79028	7.41521	7.82409	14.176	7.89882	5.48951	9.97091	2.42412	3.78551
chr1:71126391-71126514	-	96.9194	131.602	228.847	233.778	71.6449	147.269	190.907	0	0
chr1:71126827-71126949	-	174.29	189.328	201.569	336.361	245.436	201.802	196.198	0	0
chr1:76107082-76107525	-	21.0083	12.3884	21.8667	27.0636	34.7056	24.791	19.9845	18.3749	23.2384
chr1:76107577-76107726	-	203.552	262.765	189.248	318.431	250.226	180.022	137.519	342.477	431.608
chr1:77165442-77166681	-	355.062	345.089	336.446	398.561	377.932	315.065	345.018	17.25	19.1129
chr1:79214868-79216256	-	19.8349	19.684	23.7886	24.7779	23.6326	24.0423	20.9774	4.66334	5.89888
chr1:79520555-79521448	-	52.0794	52.6949	38.5345	45.3196	72.4966	59.989	66.7527	1.7997	2.0235
chr1:79521507-79521744	-	362.709	356.926	306.335	342.944	556.725	401.926	417.902	31.671	0
chr1:79986946-79987365	-	36.6454	29.4435	19.7867	29.8365	21.5463	34.2269	27.1954	2.53812	3.20981
chr1:79987542-79987622	-	789.292	643.042	1202.24	772.137	1180.14	504.425	593.407	381.579	0
chr1:81967511-81968319	-	1.91517	3.90076	6.13716	2.98508	3.51856	4.5806	3.75025	3.64743	6.92035
chr1:83485571-83485975	-	0	0	0	0	0	0.720464	0	0	0
chr1:84542807-84543562	-	0.262292	1.42461	2.12341	0.754756	1.02803	0.792434	4.62259	0	1.2637
chr1:84709958-84710398	-	77.1862	63.3811	63.9654	58.8891	63.1363	64.2759	66.6587	14.0079	5.85633
chr1:85048596-85049035	-	4.90434	4.64082	1.85283	4.68396	4.80627	4.91778	2.39062	0	0
chr1:85618198-85620068	-	2.6995	1.60809	1.76242	1.50335	1.53575	1.49071	2.2166	0.663332	0
chr1:86088857-86089426	-	0	0	0	0.378714	0.386876	0.795239	0	0	1.90215
chr1:88964109-88964222	-	321.157	209.32	259.995	249.321	602.211	228.028	285.039	0	154.731
chr1:89568791-89568974	-	70.2622	35.0468	43.5316	79.7628	73.4424	70.7475	98.274	0	30.7045
chr1:89569655-89570592	-	360.108	375.234	294.734	419.099	349.038	369.931	348.448	23.3137	25.3938
chr1:89755596-89755958	-	14.3873	22.4772	21.8388	15.5421	11.4574	23.5602	16.7326	0	2.16615
chr1:90285822-90286346	-	1.79914	4.39732	6.06879	6.04045	3.08532	4.53	1.76169	0	0
chr1:91296068-91297714	-	2.3133	3.16841	3.93548	1.1264	1.57671	4.35508	3.151	0	0.969153
chr1:91358545-91359175	-	10.8381	8.09405	9.14565	11.373	8.96068	7.50812	8.62551	2.90278	16.3178
chr1:91515158-91515283	-	4775.6	4589.06	4306.05	3920.04	3846.16	4487.81	4792.7	87.9491	110.617
chr1:92000358-92001033	-	22.9952	25.4187	20.267	25.6809	22.2288	24.081	23.0116	4.67066	5.90766
chr1:92487954-92488623	-	0.931426	0.674525	1.25674	0.297808	0.608452	1.56337	3.03993	0	2.99169
chr1:92489792-92490424	-	1.01136	2.56343	1.81945	0.323368	1.32135	4.41364	1.65042	0	0
chr1:92539774-92540173	-	49.9818	50.0571	48.2286	62.3068	53.4208	56.3813	51.2258	6.28531	3.53263
chr1:92855909-92856276	-	6.98162	1.89599	5.88753	3.34922	8.55352	6.15373	5.98287	3.32505	4.20461
chr1:92856391-92857260	-	5.43851	3.30833	4.69631	4.38177	4.90252	3.50516	1.91691	4.9716	10.4809
chr1:92857652-92858075	-	3.27123	3.55346	1.7655	5.02119	8.76822	3.95389	3.84411	2.49247	6.3042
chr1:92858229-92858963	-	6.81559	2.96145	4.78193	4.44543	2.93845	4.11825	4.80468	2.07687	6.56739
chr1:92859209-92864346	-	3.44521	2.75095	2.97993	3.67136	4.08227	3.23196	2.77468	1.34579	2.83739
chr1:92865025-92865890	-	1.75081	3.09052	2.95287	2.51895	2.57324	2.20392	1.28563	0	6.32642
chr1:92866472-92867488	-	3.3879	2.32434	1.44353	1.02615	2.97009	3.05257	1.22204	0.679164	1.71817
chr1:93830651-93834303	-	3.7905	2.74502	2.67084	4.12012	4.53904	3.26556	3.91707	0.802037	3.24663
chr1:93850156-93850253	-	165.631	57.5749	357.568	160.487	157.388	121.319	157.267	0	0
chr1:94616031-94703307	-	1.70826	1.17484	1.45717	2.93154	0.881385	1.08617	0.880726	0.689855	1.33729
chr1:94616031-94703307	-	2.81805	0.61373	0.761215	2.16237	1.10522	1.13501	1.65659	8.65051	5.58872
chr1:96361199-96361921	-	0	0	0	0	0	0	0	0	0
chr1:96452199-96452797	-	0	0	0	0	0	0	0	0	0
chr1:96453097-96453706	-	0	0	0	0	0	0	0	0	1.71574
chr1:96856394-96856784	-	36.8583	30.8686	34.1985	29.468	29.3506	28.6187	30.0801	2.92554	3.69958
chr1:96884162-96884545	-	7.17401	11.2565	8.60411	6.9067	6.24991	10.4381	7.80639	0	0
chr1:100434765-100435409	-	2.62392	2.85031	1.77018	0.943832	0.964173	0.990949	1.92687	0	0
chr1:100728332-100728773	-	3.63141	3.28726	2.44986	0	0	6.09602	1.18535	4.61141	2.91597
chr1:100728840-100729392	-	2.06961	1.3489	2.23395	0.397051	0.405608	4.58559	2.02649	0	0
chr1:100797419-100797667	-	106.17	112.71	133.487	94.9643	85.1973	111.864	118.227	18.3959	34.8716
chr1:100798010-100798092	-	638.129	792.211	246.001	621.012	725.025	372.579	905.586	0	0
chr1:101721861-101722033	-	1842.89	2168	1989.23	1719.31	1263.87	2202.06	1780.82	59.8911	118.07
chr1:104470112-104470348	-	58.94	50.9244	74.4541	70.0246	55.026	52.8013	54.1735	0	13.5142
chr1:106174525-106175029	-	1.43838	1.04165	2.58766	0.919862	0.469844	1.93157	1.87793	0	2.30999
chr1:106175471-106175785	-	1.25639	4.09437	3.39041	2.41126	1.23162	13.924	0	0	0
chr1:106240554-106240843	-	252.626	299.828	267.214	242.449	272.136	296.975	258.176	11.8863	52.5915
chr1:106433230-106433467	-	168.005	159.42	119.545	165.71	143.947	152.619	127.556	23.7533	0
chr1:106433679-106433893	-	61.1188	49.7422	51.6302	29.3214	56.1625	42.4258	41.2478	14.5549	0
chr1:106434174-106434353	-	137.218	111.925	83.3141	138.508	148.311	117.723	127.919	0	99.1654
chr1:106435220-106436140	-	121.672	90.6747	103.082	113.019	106.147	105.838	90.235	22.332	15.5965
chr1:106623340-106623577	-	16.7511	12.0306	7.47159	10.8553	5.43147	8.37345	11.0807	0	0
chr1:106623787-106623968	-	46.2763	50.5681	53.519	38.1293	32.8649	40.0327	32.8397	0	0
chr1:106758894-106762389	-	0	0	0	0	0	0	0	0	2.97619
chr1:106774115-106868256	-	0	0	0	0	0	0	0	0	1.07877
chr1:106774115-106868256	-	0	0	0	0	0	0	0	0	0
chr1:106774115-106868256	-	0	0	0	0	0	0	0	0.907373	0
chr1:106774115-106868256	-	0	0	0	0	0	0	0	0	0
chr1:106774115-106868256	-	0	0	0	0	0	0	0	0	2.96536
chr1:106774115-106868256	-	0.00222322	0	0	0	0	0	0	0	0.856905
chr1:106872336-106872639	-	0	0	0	0	0	0	0	0	0
chr1:106872716-106874360	-	0	0	0	0	0	0	0	0.383607	0.202187
chr1:106874413-106876083	-	0	0	0	0	0	0	0	0	0.476661
chr1:106876137-106876266	-	0	0	0	0	0	0	0	0	0
chr1:106876482-106877464	-	0	0	0	0	0	0	0	0.708727	0.896477
chr1:106877805-106880030	-	0	0	0	0	0	0	0	0	0
chr1:106955872-106957913	-	0	0	0.0118418	0	0	0	0	0	0.38056
chr1:106957966-106958465	-	0	0	0	0	0	0	0	0	0
chr1:106958841-106959695	-	0	0	0	0	0	0	0	0	1.07216
chr1:108047801-108048261	-	454.298	487.605	404.105	429.355	410.028	465.288	472.873	29.9127	29.724
chr1:108743070-108744266	-	1.31453	3.80784	1.77364	0.980622	1.43108	3.82414	1.71598	0	0.703698
chr1:109630600-109631388	-	0.990203	0.806726	1.67006	0.712331	0.485123	2.49297	0.484751	0.94292	0
chr1:110145757-110162148	-	2.77836	2.10934	1.52618	2.0449	3.09732	1.25071	1.04763	1.21501	1.8751
chr1:110263649-110321873	-	0	0	0	0	0	0	0	0	0
chr1:110322524-110323017	-	0	0	0	0	0	0	0	0	7.1909
chr1:110323206-110323967	-	0	0	0	0	0	0	0	0	2.50033
chr1:111391412-111391598	-	24.1491	32.7907	73.3127	29.0127	29.638	18.2767	17.7692	23.0427	0
chr1:111486309-111487012	-	0.289454	0	0.390549	0.555282	0.283625	1.166	1.13363	0	0
chr1:112007542-112008420	-	1.07325	1.39901	1.15847	0.617647	1.47224	1.72928	4.41333	1.63517	3.10248
chr1:113290871-113291050	-	233.322	313.064	194.4	250.678	276.249	221.596	336.63	26.1921	0
chr1:113670257-113674872	-	5.43318	4.93617	4.79834	3.50549	4.41984	5.50415	4.41645	4.64025	6.66314
chr1:113711581-113711947	-	187.196	189.136	260.788	202.147	200.196	155.7	228.128	7.5258	25.5889
chr1:114230613-114235428	-	2.14693	1.50563	1.2326	1.7523	2.12956	1.74462	1.78869	2.39952	3.4907
chr1:114236163-114236604	-	1.21047	1.31491	0.816621	1.16123	1.18626	3.04801	2.3707	2.30571	2.91597
chr1:115078586-115079558	-	111.96	96.1626	110.034	175.722	112.901	91.8044	97.8057	6.4837	8.17292
chr1:115080981-115081092	-	102.205	187.352	229.836	263.384	236.829	141.147	137.228	65.3708	0
chr1:116107632-116107720	-	485.692	712.748	393.468	496.875	697.692	448.212	865.969	0	0
chr1:117908387-117908823	-	0.618103	0.671431	0.833983	0.592965	1.81723	0	1.81584	0	0
chr1:118092316-118092407	-	391.198	637.424	703.772	885.775	1034.13	597.853	839.588	0	0
chr1:118320686-118321493	-	47.4787	44.5424	50.4725	46.0001	41.8228	50.7115	45.0775	8.2488	5.84868
chr1:118379287-118379774	-	1.01589	2.20707	2.74139	3.41083	1.99105	1.53476	0.497381	3.86995	4.89445
chr1:118381591-118382202	-	3.89817	1.53982	0.956302	1.35971	1.04176	2.85517	1.04096	1.3499	1.70737
chr1:118382481-118382910	-	3.18529	2.07606	1.71912	3.66693	4.37028	7.0583	1.87154	2.42697	3.06929
chr1:118383004-118385405	-	2.97288	1.93762	1.60448	1.15463	2.39491	2.12879	1.09952	2.51617	1.59145
chr1:118385756-118388085	-	1.70748	2.37413	1.3823	1.37561	2.07443	2.13204	1.20358	1.56078	3.29059
chr1:118388406-118389115	-	1.71622	1.24286	1.54375	1.37181	2.24221	0.864177	0.560121	2.17906	0
chr1:118389187-118390704	-	1.87741	1.31961	0.298014	1.69473	1.40665	1.11208	0.432482	0.420625	2.12829
chr1:118391516-118392155	-	1.32693	0.360354	0	0.954604	0.975178	0.668172	0.64962	2.52724	6.39305
chr1:118395555-118396090	-	1.73992	0	1.7607	0.417255	4.26248	0.438084	0.851841	3.31395	4.19138
chr1:118399644-118400059	-	1.35728	0	0	0	2.66037	0.683562	0	5.17089	3.26964
chr1:118400849-118401343	-	0.991628	0	0	0.475624	1.9435	1.4981	0	3.77753	4.77758
chr1:118403058-118403511	-	6.91718	1.87849	0	1.10596	2.25959	1.16117	1.69339	2.19595	2.7772
chr1:119722189-119722540	-	8.66891	8.37052	3.89888	10.166	4.7795	4.85158	5.66025	7.34008	23.2034
chr1:119722600-119726704	-	3.5005	3.60037	3.11523	3.67871	3.46611	3.67486	2.91659	3.68903	8.61197
chr1:120395940-120396136	-	105.469	97.4726	90.3926	79.8266	124.643	68.8444	124.886	9.68657	38.2213
chr1:120694640-120697156	-	3.39055	3.20573	3.72773	3.01071	2.15292	4.17253	4.364	5.02447	5.44909
chr1:121132758-121134712	-	12.2706	12.969	17.0035	12.8024	12.9159	15.9461	13.2305	6.63125	11.9833
chr1:121245110-121245582	-	10.7208	11.6534	8.67912	19.5404	7.87957	10.805	9.44824	0	7.7478
chr1:121260263-121260824	-	3.6322	7.01435	6.53438	2.70989	3.95471	6.9097	6.71785	0	0
chr1:142618813-142621057	-	4.00274	4.21182	10.2871	2.99626	3.01721	6.75491	7.64321	0	0.510182
chr1:142665327-142666059	-	4.10475	5.35068	7.01529	4.3765	3.75393	6.61701	4.55485	3.25733	3.95527
chr1:142666876-142667025	-	38.166	97.3131	8.58266	24.4947	63.3385	154.305	50.0069	0	61.2935
chr1:142667296-142667886	-	2.98802	4.86873	4.03163	2.14964	2.19597	2.64879	2.21257	4.4461	1.79951
chr1:142782872-142783576	-	1.73327	0.313802	1.16932	0	0	0.581844	0.282844	3.30107	6.95896
chr1:142783640-142787834	-	0.655201	0.75127	0.834925	0.59348	0.641934	0.916334	0.712713	2.63406	7.71638
chr1:142787926-142789560	-	0	0.991534	1.09474	0.486365	0.298109	0.612774	0.0992934	3.47656	4.88634
chr1:142789728-142790207	-	0	0	0	0.501278	1.02416	0	0	3.98128	5.03522
chr1:142790604-142791415	-	0	0.517544	0.642841	0	0	0.719697	0	2.72212	9.18176
chr1:142795449-142796487	-	1.389	0.943023	0.937061	1.83184	1.02072	0.699375	1.81511	6.61314	9.2016
chr1:142800755-142801543	-	1.73286	1.88236	2.33808	0.712331	1.69793	4.73665	0.484751	1.88584	10.7341
chr1:143398723-143402430	-	0.787663	1.53145	1.23057	0.954666	1.05603	1.00187	1.01464	1.26313	2.79624
chr1:143403365-143405756	-	0.930395	1.22668	1.25535	0.198909	1.4632	0.936883	0.714701	2.27489	8.31654
chr1:143406424-143407809	-	1.35021	0.40001	0.496852	0.117728	1.32292	1.60687	1.08156	3.27261	4.73106
chr1:143440984-143443918	-	0.879475	0.553172	0.472149	0.834592	0.696653	0.539088	0.611032	3.39944	12.8794
chr1:143449506-143450069	-	0	1.02333	0.469322	0.12833	1.31232	0.909468	0.565898	18.3808	33.2357
chr1:143454669-143456833	-	0.930925	0.815033	1.48307	0.684786	1.21749	0.724208	0.676759	6.62436	20.3923
chr1:145138277-145139924	-	29.65	36.2478	24.6816	26.5097	30.4292	30.4308	28.4378	4.76392	3.89123
chr1:145201160-145202454	-	0.265929	0.433309	0.717616	0	0	0.535583	0.260356	0	1.28122
chr1:145373839-145374480	-	1.98136	4.31275	4.02398	3.17635	3.23582	3.99837	4.52667	3.93086	12.7848
chr1:145375161-145382643	-	1.56437	3.3587	1.56444	1.48281	1.51477	1.94604	4.95246	0	1.95519
chr1:145691395-145692833	-	1.52734	2.42487	1.90227	1.69027	1.15113	1.65634	1.49533	2.68491	8.49071
chr1:146471306-146471989	-	2.11022	4.91789	6.1085	4.34255	3.5447	3.34713	4.72264	4.68885	7.35283
chr1:146472955-146473884	-	2.59916	4.11991	4.30933	2.29753	1.76029	2.01019	4.49729	0.380159	0.480864
chr1:146477619-146478124	-	1.49338	3.14063	4.51352	1.87188	2.37076	1.92521	5.61528	0.91022	6.90719
chr1:146522492-146522699	-	25.4873	46.1439	68.7782	36.7254	62.5282	77.1175	83.3618	60.017	40.932
chr1:146522999-146523327	-	13.1769	20.0241	20.822	17.3432	21.3874	14.8031	27.6443	17.5584	5.43689
chr1:146523623-146523861	-	5.46647	29.6905	33.1907	21.088	13.4042	30.3082	13.394	0	13.1685
chr1:146554132-146555191	-	28.6531	28.1507	27.5776	30.1355	31.2277	28.2286	29.2136	3.87078	3.26416
chr1:146570466-146585960	-	6.15347	10.2373	10.6111	5.59025	6.80889	3.77897	5.39851	3.22664	3.49751
chr1:146713597-146714151	-	0	1.34126	0	0	0	0	0.806003	0	0
chr1:146790835-146791044	-	156.501	138.7	88.8943	142.394	169.732	195.207	133.239	0	19.8389
chr1:146791134-146791343	-	61.8394	49.3147	66.6707	31.6432	48.4878	58.14	52.5723	31.4148	0
chr1:146791703-146791924	-	84.9636	71.078	65.0528	79.4124	87.8782	100.701	74.2729	0	0
chr1:148193376-148193769	-	23.4417	27.1062	29.5805	22.4897	33.341	28.9365	28.8783	6.48041	0
chr1:148352962-148354017	-	0.571957	1.55367	0.850381	0.920639	1.72338	0.974869	0.816059	7.60678	12.0684
chr1:148358738-148359105	-	4.41806	1.89599	3.53252	4.23886	1.92454	0.439552	3.16554	6.6501	14.1322
chr1:148360606-148361351	-	1.30836	0.975254	2.73683	3.20395	2.27197	1.48286	1.77986	4.41597	11.8516
chr1:148859004-148859499	-	9.88907	14.4977	18.0011	11.8551	9.68445	16.9245	11.1286	1.88234	5.3565
chr1:149261648-149262405	-	24.5668	16.1822	12.6972	24.316	20.9996	20.266	16.6326	7.96388	11.3718
chr1:149262555-149262673	-	445.594	332.43	262.762	564.367	466.437	338.393	383.83	213.318	0
chr1:150017809-150019731	-	0.675597	0.64215	0.911558	0.566971	0.496449	1.19055	1.07481	0.64329	2.44123
chr1:150572094-150573021	-	3.40593	3.62542	2.17025	4.49287	1.96126	3.22516	2.93964	3.85971	4.88216
chr1:150575778-150576094	-	1.23658	0	0	0	2.42436	2.49169	1.21125	14.1365	29.7886
chr1:150579885-150580608	-	0.278367	0.604767	0.37559	0	0	0.280335	0.272551	2.12063	8.31735
chr1:150603574-150603815	-	0	5.71518	3.54941	0	0	0	2.57813	0	0
chr1:150604286-150605045	-	0	0.848641	1.0541	0.249782	0.765496	0.786754	1.01988	0.991917	0
chr1:150605227-150607448	-	0.143901	0.319146	1.16496	0.417495	0.388602	0.706662	0.301492	0.548075	2.50399
chr1:150752840-150753040	-	71.274	118.716	76.9339	95.8687	65.2899	100.655	88.5398	18.1289	0
chr1:151093429-151093993	-	8.00487	3.91298	4.32027	2.6875	4.31424	7.6644	3.52712	0.169403	1.92834
chr1:151094043-151096533	-	3.80973	3.17279	3.4555	3.34939	3.80616	3.96417	3.04598	2.41834	4.89465
chr1:151096604-151098019	-	4.90826	5.33254	5.97643	3.21494	4.57447	4.82205	4.92257	2.27981	5.19093
chr1:151763275-151763811	-	1.30104	1.88439	0.58515	1.24803	1.27493	1.31033	0.849299	1.65203	0
chr1:151766512-151767050	-	0.431109	0.936607	2.32671	1.24062	0.844908	0	1.26639	0	0
chr1:151827284-151828814	-	0.546779	0.356372	0.590199	0.419538	0.642871	0.440482	0.749441	0	2.63434
chr1:152371950-152372364	-	137.045	161.46	173.872	151.753	137.651	175.811	184.951	15.7152	22.9946
chr1:153353022-153353190	-	161.262	193.615	137.422	179.581	116.742	197.213	158.313	0	0
chr1:153561710-153562321	-	0	0.769909	0	0	0.347253	0.713793	0.346987	1.3499	1.70737
chr1:154644085-154644547	-	2.22627	1.81376	1.50191	3.73742	7.4588	3.36343	1.63502	0	0.297944
chr1:154651107-154652115	-	1.80078	1.96158	0.121486	1.04496	2.64665	2.4799	1.41046	0	0.8676
chr1:155963310-155963654	-	0	0	0	0	0.988563	0	1.97561	0	0
chr1:155965378-155965951	-	0.0557949	0	0.526974	0	0	0.393345	0	0	0
chr1:156076478-156109878	-	0.911587	0	1.2308	0	0.893306	0	1.78511	3.4869	13.2475
chr1:156076478-156109878	-	0	0.28135	0.524498	0	0.634242	0.391217	0.126742	1.48541	1.25452
chr1:156076478-156109878	-	0	0	1.56508	0	0	0	1.1348	2.21663	11.2303
chr1:156076478-156109878	-	0.89536	0	0.604446	0.429224	0.438612	0	0.657366	1.71206	4.33723
chr1:156076478-156109878	-	0.745388	0.202444	0.251601	0.178644	0.182551	0.187671	0	2.13769	2.70806
chr1:156076478-156109878	-	0	0	0.470014	0.333748	0.341048	0.350612	0	5.32493	1.68631
chr1:156076478-156109878	-	0	0	0.876768	1.24532	0.636279	0.654123	0	0	6.2913
chr1:156076478-156109878	-	0.693	0.250954	0.93567	0	0	0.930582	0	0.883328	2.23798
chr1:156608676-156609145	-	2.16815	0	3.65676	0.519976	1.06237	1.09187	1.06155	0	0
chr1:156609293-156610061	-	1.53768	0.835175	1.72895	0.737454	1.25558	1.80663	1.75646	0	0
chr1:157028899-157030549	-	36.3088	31.8146	29.6376	37.8063	31.9386	33.0275	31.8158	4.59291	8.70541
chr1:157154978-157157107	-	0	0	0	0	0	0	0	0.680834	0
chr1:157157195-157158147	-	0	0	0	0	0	0	0	0.737035	0.932281
chr1:157678993-157679448	-	63.4804	44.7291	35.4996	57.6071	56.045	40.8991	40.8834	37.0714	38.6278
chr1:157679503-157680318	-	54.6705	39.3343	34.8074	43.8118	44.0606	35.5121	32.2093	26.1424	41.057
chr1:157680821-157681112	-	26.0229	21.6167	28.9155	23.5052	30.0148	30.8686	28.4922	17.5017	29.5002
chr1:158145675-158146187	-	2.82615	4.0776	5.67255	5.37724	3.66209	5.17521	4.11669	10.7658	1.1253
chr1:158146466-158146925	-	2.25214	2.49741	3.79841	2.16049	2.20706	0.567087	2.75671	6.4347	0
chr1:158146986-158147465	-	2.13375	2.31785	2.11518	3.50895	2.091	3.70605	1.53507	1.99064	10.2802
chr1:158424016-158424187	-	184.025	182.43	194.225	176.963	243.536	104.964	251.199	0	0
chr1:158424238-158425015	-	53.735	58.6455	60.2492	76.9491	66.9895	60.2119	60.5158	9.63594	4.96309
chr1:158494073-158494480	-	50.4059	60.1093	68.1632	93.5512	68.7418	61.8926	71.1029	8.39221	7.64132
chr1:158494860-158495224	-	97.5855	99.7246	89.1051	171.76	127.425	106.201	118.772	0	9.63079
chr1:159729127-159729253	-	290.628	194.279	271.477	418.362	220.275	498.062	308.148	85.6284	0
chr1:160640739-160640958	-	43.9654	62.2509	61.777	102.925	47.5578	47.7889	55.5999	0	17.0778
chr1:160864686-160866286	-	37.0176	37.7287	37.7519	37.1314	37.1854	38.6364	39.7674	5.14373	6.01747
chr1:160905501-160905777	-	7.07771	21.191	4.77484	15.3377	5.42154	3.56614	8.66782	0	4.26248
chr1:160905845-160905923	-	0	116.208	433.025	0	332.876	109.478	0	414.082	1030.82
chr1:160953138-160953542	-	2.1458	0.776979	0.965084	5.48966	2.10299	7.92511	5.60368	2.72502	6.8922
chr1:160955392-160958975	-	4.89925	5.18189	3.47914	4.61636	5.26323	4.93336	3.47813	1.6368	2.48465
chr1:160959064-160961204	-	3.59788	3.01264	4.24829	3.09127	3.59853	4.00038	3.30265	2.85485	3.61131
chr1:160964125-161008774	-	0.38267	2.49299	1.55048	0.366941	1.12489	0.385393	1.12382	0	3.75645
chr1:160964125-161008774	-	0.826193	1.3456	0.557918	0	0	1.24813	0.404398	9.49356	2.02757
chr1:160964125-161008774	-	0.229075	0.0829088	0.412511	0.439259	0.22443	0.538238	0.149479	0.584854	2.62348
chr1:161284165-161356294	-	2.36776	1.3856	0.985609	1.04786	1.24906	1.83484	1.78349	0.71993	2.75665
chr1:161284165-161356294	-	43.1983	29.8756	26.9182	38.4191	44.898	31.6581	20.0019	0	0
chr1:163287754-163288290	-	0.433681	0.471098	1.75545	0.416009	0.424976	0.436777	2.12325	1.65203	2.08944
chr1:164325916-164326547	-	54.4255	60.9564	54.1139	67.1685	50.1083	70.6588	55.9365	2.89603	4.43174
chr1:164327158-164327421	-	42.6198	26.5055	27.3835	23.4217	47.7625	42.2823	15.9796	0	0
chr1:164853678-164855253	-	2.53859	1.26391	2.14077	1.52175	2.07272	1.70423	0.932011	0	1.52884
chr1:166244680-166246868	-	68.2445	68.703	68.2621	70.6679	56.4485	69.9973	60.7018	14.2094	15.5059
chr1:168194038-168194578	-	2.99996	4.65542	2.89124	0.822204	0.839925	4.31625	4.1964	0	0
chr1:168338247-168338754	-	20.8922	21.1478	17.9362	23.2266	14.4263	19.1263	13.4816	1.80855	2.28736
chr1:168420063-168420490	-	10.283	7.00075	7.80438	7.39868	11.3372	12.3084	5.03489	2.44843	0
chr1:169075575-169075858	-	8.25466	3.58674	11.1377	4.75346	16.1864	9.98152	14.5566	0	0
chr1:169455385-169459389	-	0.917245	1.78543	1.70171	1.79608	1.04845	1.77029	1.98305	0.291121	0.552401
chr1:170338845-170339037	-	54.3433	88.5478	65.991	62.6659	53.3471	98.6913	58.6368	0	0
chr1:171639613-171773989	-	41.0774	46.8766	43.7766	44.5476	56.1253	44.1461	42.9603	5.61105	0
chr1:172717689-172718658	-	10.0296	12.5383	10.723	11.6154	12.4219	12.0055	13.7099	0	2.73495
chr1:173110597-173110867	-	90.3556	105.653	104.15	140.937	118.128	110.035	103.283	7.17508	9.06929
chr1:173111340-173111433	-	367.654	330.061	0	589.389	782.719	374.381	483.453	0	0
chr1:173863322-173864190	-	2.39653	0.70999	2.05771	1.25381	1.49431	1.5358	0.639926	2.48953	6.29798
chr1:173864319-173867706	-	2.50908	1.338	0.923292	1.88138	2.54767	1.9753	1.38451	2.77999	3.95624
chr1:175013734-175014347	-	15.1644	15.5799	16.6541	22.1009	15.8981	15.2721	19.9132	1.34334	0
chr1:176241918-176242051	-	18.6513	0	78.6423	40.4486	57.3894	18.8746	41.2887	0	0
chr1:179556123-179556478	-	4.69486	6.1199	2.53384	4.56087	4.60165	6.66063	2.75887	3.57764	9.04778
chr1:179556784-179557132	-	2.94652	0	3.97562	0.94238	1.92538	0.989424	2.88586	11.2269	4.73202
chr1:180919196-180919897	-	0.581222	0.947053	1.56844	1.95126	0.569519	1.17067	0.569082	1.10696	5.60056
chr1:182305084-182305512	-	124.134	117.354	123.17	132.899	140.362	119.016	142.655	13.0144	22.6194
chr1:182928800-182929215	-	106.886	133.678	146.659	129.714	86.5746	129.535	116.748	7.75633	10.2176
chr1:185286996-185287491	-	1.48238	1.07352	0.666709	1.42202	0.484222	0.497669	0.967702	3.76468	2.38067
chr1:187041648-187042412	-	5.67821	5.60738	7.31316	6.43667	7.08119	7.54008	7.07576	0.983109	0
chr1:187378704-187379107	-	1.43758	3.90403	2.90951	0.689589	3.52226	7.24014	0.703911	0	0
chr1:187387043-187456220	-	1.8634	4.29035	2.86396	1.53127	1.05256	2.91952	4.13864	0	1.67286
chr1:187387043-187456220	-	0	1.54418	0.644246	2.75593	0.473589	6.2098	0.465536	0	3.01048
chr1:187387043-187456220	-	0.557364	2.99435	1.49913	1.06872	1.92836	2.22286	1.89557	0	1.7513
chr1:187532624-187533063	-	111.689	84.7546	71.5135	91.0465	96.5955	90.3653	102.896	9.3003	20.5832
chr1:189958714-189958945	-	26.9739	19.5341	24.4654	25.9011	20.5795	15.1078	14.6883	22.857	0
chr1:189960199-189960295	-	164.457	178.646	73.9653	371.9	108.547	167.343	108.464	0	0
chr1:190449913-190450425	-	0	0	0	0	0	0	0	0	0
chr1:192215722-192217085	-	45.1087	47.1441	31.4446	63.7773	49.9158	42.6959	44.6121	5.71639	7.24462
chr1:192685274-192685838	-	369.374	389.201	400.915	411.074	346.433	390.991	426.09	21.3742	28.9595
chr1:193226078-193226510	-	3.14397	2.04914	2.54523	0.603225	3.08113	1.26668	0.615754	4.79097	3.02948
chr1:193227192-193228433	-	2.37557	0.910776	1.50836	1.34028	2.4645	1.26647	0.957681	4.79018	8.07904
chr1:193229102-193231004	-	1.79429	1.2994	1.26813	1.80286	1.172	1.63474	1.42205	2.60341	5.35151
chr1:193232476-193232816	-	2.07256	4.50276	2.79643	0.994321	1.01575	2.08792	4.05989	0	14.9782
chr1:193232921-193233998	-	2.15665	2.16251	2.01454	0.477352	1.78801	1.16942	1.4618	1.89563	1.59855
chr1:194688125-194688216	-	586.797	1062.37	439.858	1138.85	646.332	797.137	1033.34	0	0
chr1:196186657-196187028	-	0	0	0	0	0	0	0	0	0
chr1:196187169-196187930	-	0	0	0	0	0	0	0	0	1.25017
chr1:196188107-196188500	-	0	0	0	0	0	0	0	0	0
chr1:197191453-197192271	-	53.4624	58.587	51.1617	46.9876	44.5384	54.1358	54.4198	11.6807	7.9902
chr1:197901445-197902067	-	1.72562	0.7498	2.32831	0.331047	2.36728	2.43302	4.05508	0	0
chr1:199878067-199878180	-	32.1157	139.546	0	93.0798	126.781	32.5755	63.342	123.211	0
chr1:200370480-200371411	-	1.99068	0.864974	0.537191	1.90937	0.975259	0.400937	1.16941	0.758235	0
chr1:200371706-200372573	-	1.30916	1.18509	0.2944	0.418565	1.92414	2.1973	0.640887	0.831088	1.05124
chr1:200372879-200373316	-	1.23097	0.668588	4.15226	0.590454	0	1.23986	1.80815	4.68954	2.96536
chr1:201483477-201484962	-	2.8297	2.09021	4.58161	1.51984	2.3289	2.84949	4.21097	2.15553	3.27198
chr1:201485056-201485878	-	2.10601	4.57541	4.4202	1.57112	3.20996	3.7704	4.58214	1.78261	2.25479
chr1:201485996-201486609	-	2.82128	4.59704	1.90332	1.69139	1.72784	2.13099	3.45303	2.68669	0
chr1:201486929-201487429	-	3.88696	1.58337	3.93339	1.39825	1.90451	1.46805	4.75762	1.85087	2.34088
chr1:201487485-201487819	-	3.24177	3.52146	14.58	2.07371	5.29601	4.35446	1.05839	0	0
chr1:201488152-201488746	-	2.21822	6.024	2.99296	2.4824	3.98498	3.35098	4.34392	0	1.7812
chr1:201501797-201502170	-	0	2.74655	0	0	2.4781	9.3387	0.8254	0	0
chr1:201502563-201503796	-	1.54905	3.21242	4.18015	2.56627	2.89753	3.54524	3.4468	0	1.35694
chr1:201979021-201986316	-	4.45054	6.6472	4.51133	7.45636	4.91438	6.16679	1.6385	0	0
chr1:202010171-202010636	-	0	0	0	0	0	0	0	0	0
chr1:203873109-203873176	-	1013.76	942.785	1405.24	1536.81	1396.88	178.661	1395.81	0	0
chr1:205350505-205419017	-	1.97239	0.357094	0	1.26129	0.644236	0.331063	0.965613	1.25219	0
chr1:205350505-205419017	-	0.978537	0.265741	1.3203	2.58111	2.63674	0.73908	1.91616	0.93181	0
chr1:205783133-205783737	-	1.80266	4.69966	1.45936	1.72915	0.706568	1.08928	1.41205	1.37334	0
chr1:205863087-205864683	-	0.104183	0	0.14057	0	0	0	0	3.57125	8.03109
chr1:206793645-206793666	-	21980.5	46798.7	45933.5	35296.8	183305	28952.2	36029.8	6248830	4682360
chr1:206826649-206827574	-	2.81005	3.48856	2.97903	2.11771	2.75335	2.82981	4.12686	0	0.967041
chr1:207978073-207978549	-	0.528249	0.573824	0.712746	0	0.172556	0	0	6.03705	17.8154
chr1:207979902-207980543	-	0	0	0.445561	0	0.323582	0	0	6.28938	11.137
chr1:207980990-207981496	-	0	0	0	0	0	0	0	9.07237	6.88456
chr1:207982584-207982986	-	0	0	0	0	0	0	0	13.76	31.3219
chr1:209405722-209405890	-	268.966	334.991	259.953	387.831	361.348	259.972	208.394	16.2077	0
chr1:209406304-209406635	-	65.5082	66.7774	79.9487	91.8222	85.4953	63.7791	67.9622	4.20696	5.31927
chr1:209440988-209441323	-	78.3266	81.3964	82.0554	73.0971	79.9312	77.4685	72.1648	4.08842	15.5084
chr1:209441390-209441619	-	35.9574	32.6262	41.6646	17.742	9.06222	21.1287	20.542	0	0
chr1:210439092-210439424	-	105.931	127.417	121.769	118.677	119.806	122.474	120.783	16.765	16.5034
chr1:210440280-210440483	-	333.73	255.685	411.647	323.507	237.201	309.841	351.251	63.9526	77.5331
chr1:211380821-211381297	-	35.2175	34.4295	26.618	36.9995	33.217	26.5153	29.9232	2.01235	1.27253
chr1:212731148-212732272	-	1.10215	1.88138	0.637325	0.755078	0.925622	1.7441	1.23322	0	0.758581
chr1:214842013-214842403	-	3.07152	0	2.07215	1.4734	8.27837	0.773478	1.504	0	0
chr1:219783073-219784092	-	17.7657	14.8604	19.6559	16.6995	15.4923	15.028	18.9595	7.44341	8.58313
chr1:220641286-220641394	-	411.117	364.561	805.015	674.468	432.245	454.237	588.834	0	179.658
chr1:220641541-220641624	-	263.059	388.944	369.725	426.518	522.852	447.81	261.226	0	0
chr1:224044417-224044629	-	47.8511	47.8504	49.8208	75.3622	68.4624	33.3027	43.6769	0	18.9478
chr1:224044732-224045163	-	27.3728	29.5026	28.0002	37.0576	35.0102	22.9038	30.4104	8.08647	6.84593
chr1:224051249-224051396	-	587.66	482.346	395.469	466.676	536.964	539.411	387.215	101.823	32.0765
chr1:224051488-224051857	-	198.436	185.513	198.227	171.025	146.531	151.178	132.198	49.2932	29.0886
chr1:224052203-224052584	-	32.9096	24.2425	38.9678	31.2864	33.8083	21.5134	25.9168	0	1.29419
chr1:224139110-224140293	-	6.41454	7.7553	14.976	4.61573	6.81834	6.60705	10.7945	16.5434	18.1836
chr1:224140364-224140695	-	5.52031	16.8135	24.8382	8.24458	9.77379	19.6984	17.3202	24.5698	71.1207
chr1:224140747-224141923	-	1.14511	2.48782	3.15226	1.00074	1.36352	1.95129	2.48083	8.13847	12.2082
chr1:224164577-224164823	-	10.1573	19.3343	20.1794	20.8039	5.69069	16.0026	17.945	66.3651	85.3675
chr1:224201513-224202287	-	0.253598	0.550954	0.34217	0.729733	0	0.255387	0	11.5915	26.8799
chr1:224362852-224363605	-	36.3275	35.7443	37.6503	38.3799	38.9492	40.0308	39.177	8.02158	6.42067
chr1:224762494-224762640	-	149.883	120.89	179.314	157.439	129.725	172.257	218.766	0	0
chr1:224762789-224762945	-	44.4915	80.5502	60.0307	61.2357	74.9774	55.7305	139.137	0	0
chr1:225841629-225842141	-	0	0	1.89085	0.896207	0	0.470473	0	0	0
chr1:226274494-226274755	-	2.0749	0	2.79959	1.99172	4.06929	2.09115	2.03308	0	0
chr1:226277205-226277943	-	0.811781	1.17576	2.19061	0.519097	0	0.817516	1.85457	0	2.60739
chr1:226314922-226315084	-	105.767	72.9478	91.1477	129.205	94.278	116.275	103.626	0	0
chr1:226680716-226681118	-	33.228	25.1094	22.4166	27.0271	34.6927	26.1987	33.2476	6.19201	7.83047
chr1:227086775-227087289	-	0.928297	0.504194	1.25252	0	0.909675	0.467468	0.908977	5.30433	4.47245
chr1:227598374-227598675	-	114.796	114.06	175.673	162.563	145.477	145.289	130.284	16.0053	20.2345
chr1:227598752-227598995	-	223.19	156.057	224.991	221.67	176.126	219.814	168.448	0	24.7198
chr1:227865317-227865704	-	3.90075	0.847459	0	0	4.58765	2.35752	2.29206	0	7.51739
chr1:227971551-227972271	-	3.07973	4.86609	2.64432	2.14839	0.823009	4.51128	3.01539	0	6.74449
chr1:228302266-228303143	-	9.45853	7.47431	5.80093	7.42273	10.9528	8.87568	7.15755	2.45639	1.03569
chr1:228386272-228386784	-	0.934263	0.507434	0.630283	3.13673	1.37328	0.940947	1.82964	1.77948	2.2506
chr1:228392618-228393302	-	0.902509	0.653583	1.62363	1.15424	0	1.8178	0.589108	0	1.4494
chr1:228393700-228394385	-	0	0	0.405069	2.01575	1.76503	2.11638	0.881836	1.14355	1.44641
chr1:229449902-229450317	-	0.678642	1.47439	0	0.65106	0.665092	0.683562	2.65833	0	6.53928
chr1:229798564-229799024	-	0.560862	1.2185	1.5135	1.61412	0.549635	1.1298	1.09843	0	0
chr1:229799741-229800264	-	0.451182	2.94065	0	1.2984	2.21064	1.81762	0.883578	0	4.34751
chr1:229802228-229802831	-	1.80715	1.17784	0	2.42683	2.47914	0.727995	0	0	1.74133
chr1:229803865-229804381	-	3.68962	1.50298	1.24457	2.65449	3.6156	2.78701	1.35481	0	0
chr1:229804693-229805786	-	1.14045	1.76977	0.65947	1.7189	0.798156	1.14845	1.7546	0.620542	0
chr1:229824922-229825020	-	769.833	1114.41	899.142	993.154	913.103	1095.52	963.092	197.197	246.972
chr1:231464617-231465545	-	2.99835	1.73708	1.88793	2.68414	3.52542	1.81166	2.9356	2.28409	0
chr1:233833264-233834440	-	0	0	0	0	0	0	0	0	1.43626
chr1:233971784-233972134	-	151.237	124.265	111.184	129.296	144.435	124.029	141.476	11.0815	9.34151
chr1:234492504-234492905	-	164.062	183.345	257.932	207.079	256.601	167.816	266.285	13.5468	10.9297
chr1:234746016-234746663	-	1.95471	2.47725	2.63742	5.31241	2.87307	2.62476	2.55188	0	3.13921
chr1:235187818-235188420	-	0.72466	0.787182	0.488878	0	0	0	0	0	0
chr1:236273245-236273551	-	25.5075	24.7962	9.05031	18.0479	27.6338	18.4838	11.868	15.3369	6.46333
chr1:236273696-236273935	-	51.2692	49.876	25.6374	38.8618	55.5791	38.134	60.8557	0	13.0006
chr1:236274101-236274958	-	16.6147	12.514	14.0493	12.4676	12.5171	13.1617	11.6424	1.68751	1.06726
chr1:236275247-236275659	-	34.4165	31.4009	35.2947	29.713	31.0317	20.7976	26.9644	10.7069	3.31598
chr1:236449318-236449556	-	10.1231	32.6596	25.815	21.088	24.1276	19.2871	29.5337	10.4214	13.1685
chr1:236450043-236450185	-	44.8909	97.5279	60.5696	72.9618	88.337	0	88.2692	0	0
chr1:236654834-236655588	-	1.05107	0.570875	0.709082	0.25204	1.28736	1.85236	1.54365	0	0
chr1:240075321-240076211	-	2.74185	1.37465	1.42288	1.21378	1.65326	1.27438	0.825995	0	0
chr1:240076532-240076963	-	2.5261	0.686012	5.96465	1.21169	1.85671	4.45263	2.47371	0	0
chr1:240077155-240077782	-	3.75182	4.44602	1.3806	1.63581	2.00528	1.71747	3.33958	0	3.28654
chr1:240078025-240078495	-	2.70012	2.34646	2.1859	2.59022	1.58763	2.17562	1.58641	2.05722	2.60179
chr1:240136509-240136594	-	1624.65	970.653	876.833	1026.62	726.057	1824.09	1612.22	0	0
chr1:240136663-240136791	-	594.035	529.882	486.47	490.841	459.635	708.598	668.047	0	204.362
chr1:240136874-240136949	-	1454.87	1580.39	327.168	1183.32	241.764	621.194	1207.89	0	0
chr1:240799924-240800213	-	115.401	120.276	125.545	121.723	102.952	133.302	127.314	5.94314	7.51308
chr1:240925157-240925327	-	146.814	168.464	187.086	164.716	216.342	197.645	176.239	0	19.6483
chr1:247106022-247106273	-	9.31012	0	3.14045	4.46886	27.391	2.34597	9.12334	0	0
chr1:247286091-247286677	-	2.64167	0.819883	1.01837	1.44798	1.47919	2.66046	0.739027	0	5.45458
chr1:247313040-247313832	-	0.737627	0.534179	2.65401	0.943348	2.65012	1.48566	0.96294	4.6827	14.2153
chr1:247347756-247348726	-	3.96847	4.31086	3.82465	4.35011	3.70322	3.61575	4.81234	2.15936	1.82093
chr1:247394941-247395061	-	0	0	0	0	0	0	4.31989	0	0
chr1:247496000-247497854	-	2.11016	2.1012	3.91485	1.26491	3.01508	3.09881	4.73435	3.01388	8.47215
chr1:247990784-247990861	-	222.956	121.096	0	108.705	0	114.132	332.889	0	0
chr1:247991524-247991746	-	44.2052	25.815	13.7421	42.3848	26.6451	19.992	38.8612	12.9473	32.7132
chr1:248881802-248883147	-	0.508151	0.827989	0.685629	0.609222	0.746823	0.511708	0.870626	0	0.612057
chr1:249065939-249066040	-	278.745	201.863	188.05	179.902	183.78	330.545	183.639	0	0
chr1:249066495-249066698	-	36.2085	24.5828	12.2137	39.1337	31.0933	50.2178	44.5082	0	0
chr1:249067606-249067775	-	50.3343	54.2252	79.0462	32.0044	57.2148	67.2041	49.0036	31.7734	40.0837
chr10:180288-300689	ZMYND11	70.3773	68.8178	64.7203	63.2642	67.3181	73.5464	69.2182	11.9976	16.3897
chr10:855309-977435	LARP4B	0	0.623423	0.436649	2.37973	0	0.391166	0.325456	0	2.10009
chr10:1085585-1178252	WDR37	8.22	7.29848	7.06272	7.45055	7.1244	7.42664	6.29975	4.58228	4.42099
chr10:3109711-3179758	PFKP	37.9068	38.5764	40.5972	43.6089	44.7102	28.1298	44.9779	5.63128	8.13442
chr10:3179881-3215033	LOC100507034	0.277085	0.612739	1.1608	0.520079	0.718501	0.560403	1.16058	2.42521	5.81224
chr10:4868401-4890251	AKR1E2	1.37946	2.96091	2.80947	1.7082	1.91226	2.96774	1.78316	2.97147	1.44566
chr10:5005453-5260910	AKR1C1	23.1734	29.7529	30.6209	23.7479	27.6427	33.0746	45.8889	3.27617	5.19083
chr10:5454517-5500649	NET1	33.0954	36.7425	30.7245	30.3864	32.2835	35.9772	31.5855	9.10247	10.0219
chr10:5726736-5855512	C10orf18	21.1564	18.7192	15.3289	25.5324	22.961	17.6468	19.8572	7.9626	13.9784
chr10:5932213-5979672	FBXO18	27.7141	26.7783	38.568	39.5142	32.1764	28.8367	38.6589	18.2071	23.6907
chr10:6130948-6159422	RBM17	20.4154	23.5779	24.7999	24.6843	21.344	27.5712	25.9426	12.4533	12.2782
chr10:6186842-6277507	PFKFB3	5.21248	8.61639	7.33879	6.77428	6.55021	6.42783	10.6498	14.3858	10.0089
chr10:7830092-7843516	ATP5C1	203.438	225.382	190.86	223.535	217.836	247.492	205.651	20.097	33.2394
chr10:7860568-8058576	TAF3	4.69064	4.67939	4.73592	4.97817	4.62692	4.36984	4.52965	3.03825	2.6135
chr10:8096537-8117831	GATA3	0	0	0	0.0380349	0	0	0	1.31035	7.81678
chr10:8203288-8204183	-	17.1696	15.1443	11.1709	16.3967	10.9542	14.3616	16.6337	3.47832	1.41714
chr10:8891817-9238715	-	0	0	0	0	0	0	0	0.106212	1.66821
chr10:8891817-9238715	-	0	0	0	0	0	0	0	0	2.57936
chr10:11047258-11378672	CELF2	4.63683	3.14556	4.18797	3.57583	4.22769	3.39226	3.57599	3.27246	1.75929
chr10:11865365-11892173	C10orf47	2.19227	2.38141	5.9159	3.15533	5.37223	5.52142	5.36811	8.35349	26.4054
chr10:12110933-12292589	DHTKD1	25.0702	26.8245	25.0382	21.444	20.0122	25.2144	25.0575	10.4262	14.3119
chr10:12110933-12292589	CDC123	73.402	77.5973	65.55	81.9879	68.0775	61.3525	73.4678	4.39028	9.87033
chr10:13142081-13200423	OPTN	23.7607	29.5815	34.5157	23.9441	23.3193	29.2133	28.1409	12.0911	13.2459
chr10:13203553-13253104	MCM10	13.9093	11.3684	8.88742	16.5469	16.4777	10.9423	10.4093	0.50938	0.483274
chr10:13628938-14372866	PRPF18	22.1442	26.5648	26.2769	30.0139	24.3828	24.6451	23.6725	16.509	15.9128
chr10:13628938-14372866	FRMD4A	0.863976	1.09098	1.20426	0.988682	0.813396	0.799746	1.27929	3.7542	4.54912
chr10:14880260-14888974	HSPA14	12.5674	14.5686	14.7704	14.4976	12.9665	14.5702	14.1161	3.22762	3.9086
chr10:14920781-15058963	SUV39H2	8.59161	8.51685	6.46647	8.16575	8.67065	8.4352	6.84354	1.11313	2.31876
chr10:15139131-15146370	RPP38	16.1748	18.2977	17.3279	19.4555	18.0612	16.8485	17.6047	4.4009	8.65962
chr10:16478966-16558386	PTER	8.22302	7.79808	8.03569	7.18848	7.60326	9.25811	6.63359	1.92615	3.5921
chr10:17395631-17496254	LOC100128098	0	2.05502	1.56845	0	0	0.0387419	0.445136	0.836677	2.68961
chr10:17619330-17620294	-	99.5684	67.8139	75.8998	76.3683	92.6454	71.3059	48.1109	8.53556	3.67049
chr10:17686123-17759086	STAM	20.8815	18.9008	15.8889	24.2504	22.3141	21.1396	17.7378	12.9059	6.43793
chr10:18549583-18830688	CACNB2	0.174989	0.228103	0.188885	0.134263	0.102867	0.105724	0.239839	1.46623	6.07018
chr10:18948310-18970569	ARL5B	23.9331	22.9368	19.178	19.7429	20.079	23.5614	22.2263	7.04354	6.31997
chr10:19620328-19641200	-	0	0	0	0	0	0	0	1.11588	0
chr10:19678430-19820265	-	0	0	0	0	0	0	0	0	2.66697
chr10:20105154-20578758	PLXDC2	22.5612	24.6871	21.2934	23.932	22.778	24.0579	42.0799	5.17656	6.63049
chr10:21823100-22032559	MLLT10	10.2598	10.5785	9.94317	9.5794	8.7985	10.1298	9.24169	15.613	10.9712
chr10:22605317-22609246	COMMD3-BMI1	100.247	125.462	113.677	96.4191	101.448	123.721	97.6981	11.1426	11.3629
chr10:23216953-23326514	ARMC3	19.0742	30.4966	23.297	6.78894	11.7006	30.0348	21.809	1.74844	4.85018
chr10:23384426-23410942	MSRB2	12.213	13.6951	15.2003	9.56386	10.7195	15.0306	12.715	2.71393	2.45001
chr10:23983674-24836772	KIAA1217	33.1425	19.62	22.8259	27.579	29.5148	28.3717	15.6555	32.7	32.2588
chr10:25305676-25315668	THNSL1	7.98843	10.9026	7.30232	6.8758	8.62926	9.43241	8.4623	1.12333	2.19294
chr10:25464289-25718514	GPR158	0	0.0306101	0	0.112412	0.0276082	0	0.0551741	0	0.814581
chr10:27023490-27150016	PDSS1	1.82073	2.50718	2.26981	2.03383	2.36685	0.957816	2.2827	0	2.35406
chr10:27398723-27476799	MASTL	14.0616	11.0202	7.84116	10.2792	12.5754	11.0514	8.23239	2.62553	3.93533
chr10:27793038-27830037	RAB18	43.7639	50.3738	43.4478	43.2452	38.145	52.1209	42.8479	11.0281	10.4728
chr10:28808845-28912041	WAC	65.3382	59.1876	65.6539	64.2275	56.7032	67.905	59.1913	10.7128	13.252
chr10:29698496-30024851	LOC387647	15.6209	14.2343	16.0018	13.0975	13.6272	14.3366	14.1577	13.6503	24.0031
chr10:30722865-30728449	MAP3K8	2.56385	1.46582	2.18483	2.45905	2.64426	2.44593	3.30279	2.56979	12.3524
chr10:30964485-30978363	-	5.45752	19.2981	14.793	7.92135	9.41846	15.1214	8.01904	21.2311	26.2939
chr10:32556596-32667570	EPC1	0	0	0	0	0	0	2.44162	8.26832	0
chr10:32735040-33171792	C10orf68	0.502579	0.54594	0.271244	0.514148	0.656536	0.64103	0.360818	1.53131	2.58281
chr10:33466161-33623833	NRP1	0	0.969545	0	1.26584	0	0	2.43149	23.4356	47.1591
chr10:35263134-35264434	-	0.942258	1.8077	0.919153	0.871175	0.888079	1.21278	0.393035	2.38912	0
chr10:35415800-35501886	CREM	16.1013	17.4024	12.8918	14.4922	15.4591	15.35	15.1978	5.45787	7.31851
chr10:35625801-35860849	CCNY	73.1657	69.8234	68.9294	84.8864	82.9456	77.2789	81.8404	11.2537	11.3949
chr10:38238794-38247627	ZNF25	1.36678	1.98476	0.137025	0.689298	2.26474	1.92503	1.14751	0.946251	5.90931
chr10:38299577-38348995	ZNF33A	21.6751	25.4392	15.9072	16.2755	20.6805	23.107	21.0417	15.6494	22.7482
chr10:38383263-38413578	ZNF37A	8.72069	8.70939	10.6639	8.4244	8.2648	9.13024	8.90013	5.93483	8.96979
chr10:38645307-38647864	HSD17B7P2	5.63304	8.71157	8.04507	3.89145	5.64815	7.11691	6.66614	6.27626	5.87368
chr10:43084554-43134038	ZNF33B	0	3.13582	1.18749	1.64406	0.869678	0.28039	0	0	2.03492
chr10:43278366-43330385	BMS1	15.6993	13.5416	12.7526	21.9537	16.4471	12.418	14.3193	7.34842	6.54068
chr10:43572516-43625799	RET	0.128154	0.305594	0.409257	0.348242	0.229859	0.105051	0.273739	0.75738	0.167367
chr10:43633905-43680755	CSGALNACT2	13.3518	18.1766	14.9209	13.9002	13.7692	18.0605	17.4981	17.0592	6.66211
chr10:43916278-43918097	-	4.58295	4.66737	3.67059	4.66918	2.52726	3.17206	3.36587	0	2.15573
chr10:43932573-43950114	ZNF487P	5.13172	9.68198	8.74616	3.88599	5.55764	11.424	9.78453	2.05757	1.30127
chr10:45455218-45490172	RASSF4	2.91211	5.2483	5.2687	2.34865	2.33442	4.26533	4.01731	4.03321	6.05854
chr10:45496706-45500806	ZNF22	16.6495	18.9985	17.5182	13.8442	19.5303	20.1495	19.4405	4.94504	4.41554
chr10:46110981-46168251	ANUBL1	0	0	0	0	0	0	1.88992	0	0
chr10:46222484-46288412	FAM21C	22.7692	21.3654	24.0149	24.8444	22.2752	22.7584	19.3124	8.95378	16.4011
chr10:46951489-46972882	SYT15	0	0.0974461	0.161058	0.0958609	0.101052	0.189855	0	0.0930781	1.00221
chr10:46993545-47007697	GPRIN2	2.64091	3.55435	4.97511	2.46909	2.55485	3.57911	3.31176	0.126517	0.400112
chr10:49514741-49647398	MAPK8	20.4323	21.5129	16.8374	14.9133	17.0643	21.0724	19.6761	6.06452	9.06525
chr10:50627272-50747151	ERCC6	0	0	0	0.0725778	0	0.287797	0.325761	0.784464	0
chr10:50942686-50970425	OGDHL	2.89108	5.86265	14.2245	8.70203	7.64343	6.0141	3.85684	0	0
chr10:51026324-51371331	PARG	7.73972	9.94789	10.6806	9.51969	11.2882	10.0222	8.65843	1.27555	0
chr10:51565107-51623979	NCOA4	58.8867	62.8938	46.9854	66.2022	57.2911	58.3741	50.3709	11.4681	12.2257
chr10:51632849-51642397	-	60.8184	48.0477	14.92	69.1826	59.8408	61.3631	76.0344	47.4739	59.9355
chr10:51707548-51733784	-	5.23712	6.60224	4.59407	6.02853	6.15846	3.58693	4.66598	7.61759	13.1413
chr10:51746958-51767819	AGAP6	6.3537	6.6393	7.82569	8.88191	5.04314	5.14017	8.51302	7.51961	12.0164
chr10:51826731-51864878	FAM21A	13.7592	12.8629	13.7987	15.0239	13.747	13.9294	14.111	7.54557	13.353
chr10:52024663-52027106	-	22.6852	22.148	23.4759	26.8009	21.637	21.7151	21.5508	14.3216	15.3057
chr10:52499603-52518992	ASAH2B	6.43501	6.4574	5.71774	5.89883	5.53581	7.0823	5.63241	1.68122	2.26853
chr10:54074014-54079269	DKK1	0.224046	0.054074	0.419871	1.47902	0.304887	0.200531	0.396473	14.6261	11.6141
chr10:58113252-58121063	ZWINT	3.57598	4.96227	4.81463	5.46824	5.69134	6.48605	4.97482	0	0
chr10:60028850-60051213	CISD1	68.553	68.2296	53.0481	76.2384	72.3266	62.0181	71.3072	6.88107	4.02266
chr10:60145159-60161537	TFAM	25.1422	23.8616	18.2023	26.2443	25.4766	23.4414	21.1777	1.82867	3.32753
chr10:60272807-60591174	BICC1	7.40555	8.03767	7.56126	7.54289	7.5426	7.66929	8.68682	3.93174	3.67479
chr10:61786055-62557541	CDK1	57.4525	53.784	38.4127	48.5499	54.6103	57.9475	45.9027	0.760966	1.23772
chr10:63661012-63856707	ARID5B	12.0008	4.90388	13.3603	10.0196	8.80844	9.91904	9.56134	44.7571	23.6663
chr10:64909927-64914839	NRBF2	15.2795	17.7834	15.0939	16.3121	13.634	17.3095	19.5892	5.19602	6.57278
chr10:64926979-65229332	JMJD1C	5.51498	9.79422	6.36552	4.30451	3.03554	7.45137	3.91262	0	3.63056
chr10:64926979-65229332	JMJD1C	181.577	131.982	41.3865	179.058	111.259	143.108	87.7371	179.179	140.503
chr10:64926979-65229332	JMJD1C	87.1443	45.0998	95.2563	73.3954	97.4208	86.9184	85.9683	76.3995	101.147
chr10:64926979-65229332	JMJD1C	7.8653	3.12854	5.40099	3.77973	7.52674	7.24941	3.46726	9.19701	16.7941
chr10:64926979-65229332	JMJD1C	1.459	5.25336	2.07667	1.6064	0.358623	4.82504	0.156132	10.3272	18.4095
chr10:64926979-65229332	JMJD1C	47.1482	88.5874	54.0622	77.4488	94.5222	132.912	25.8053	300.609	74.5403
chr10:65282095-65384883	REEP3	44.1978	46.2426	39.8241	33.9543	38.9312	51.9735	39.039	7.00431	7.40792
chr10:69644426-69678150	SIRT1	21.36	21.2978	16.4631	19.7459	19.1406	23.6277	17.9927	5.48033	7.48437
chr10:70042353-70102953	HNRNPH3	78.9161	81.6142	94.9761	105.709	88.7147	85.3884	86.6451	21.0884	21.344
chr10:70320116-70458659	TET1	5.2755	3.18645	3.76209	4.31429	4.85958	4.06577	2.96201	1.4949	4.76955
chr10:70480941-70552286	CCAR1	45.8468	39.8877	38.4805	41.5785	39.4286	40.4784	33.0833	18.3285	21.7243
chr10:70661022-70744904	DDX21	143.273	159.268	145.859	159.952	171.265	169.503	189.037	26.7882	26.3978
chr10:70748476-70776739	KIAA1279	38.5173	41.497	32.6839	38.3368	37.9238	37.2573	32.0743	5.29952	4.57077
chr10:70883907-70932713	VPS26A	82.962	83.0429	63.0864	81.6692	74.7871	82.0115	64.4572	7.46571	8.33535
chr10:70939987-70968849	SUPV3L1	23.4875	24.5684	23.7628	30.9673	24.0647	23.9588	25.9033	4.77031	6.24466
chr10:71029755-71161641	HK1	22.8565	24.0157	28.1738	28.7265	25.151	23.7488	24.6511	15.8805	17.1464
chr10:71209052-71267423	TSPAN15	40.5797	44.9861	57.0167	47.8775	45.1347	39.8414	49.2658	49.149	14.9899
chr10:71390002-71393356	C10orf35	18.1058	25.937	29.2664	24.5629	17.9522	25.6074	27.8579	0.946144	0.866527
chr10:71812356-71906496	H2AFY2	13.9898	16.4732	18.645	12.9138	15.0681	16.3599	15.2737	1.22227	3.45213
chr10:71962148-71993233	PPA1	305.369	340.847	283.334	555.077	436.434	314.061	292.496	33.8664	56.2554
chr10:72575663-72640933	SGPL1	55.9568	54.2448	48.9628	42.0495	49.9131	58.8218	47.598	19.7966	12.3297
chr10:72972297-73062453	UNC5B	0.245935	0.315727	0.430993	0.493183	0.354971	0.405237	0.525314	3.32093	4.73958
chr10:73855684-73995678	ANAPC16	34.3248	40.8192	35.6099	30.4487	33.277	43.9162	35.8464	4.52806	6.64546
chr10:74451888-74647452	MCU	23.5176	22.2094	21.9404	27.3815	26.8818	22.5613	22.609	4.23644	3.82789
chr10:74765763-74856732	P4HA1	12.9675	18.1354	13.5787	12.2399	9.19521	11.3347	19.4067	0	15.3839
chr10:74890325-75118617	FAM149B1	27.6805	27.0936	23.8906	24.3489	24.5529	31.0747	24.5671	10.2317	18.6551
chr10:74890325-75118617	C10orf103	0	0.214758	0.106073	0	0.0594136	0.180453	0.0901761	0	1.99523
chr10:74890325-75118617	TTC18	1.4282	1.7618	3.24522	1.39361	2.06316	1.50116	0	0	0
chr10:75196443-75256658	PPP3CB	0	0	0	0	0	0	0.367278	0.44332	0
chr10:75257210-75385730	USP54	4.70256	1.79042	3.99167	5.06014	1.3309	2.33549	2.75327	0.00167012	1.22592
chr10:75434032-75497538	-	2.11445	2.27334	3.01011	1.14727	2.52711	3.81228	3.20858	4.09632	16.5787
chr10:75502672-75531970	SEC24C	49.2396	49.9028	46.9441	51.3276	47.9165	42.5643	58.4435	15.1826	19.0656
chr10:75532048-75540012	FUT11	9.09707	9.53521	8.06312	11.2708	10.9541	10.9035	9.82908	5.07716	4.31309
chr10:75545349-75634349	KIAA0913	17.72	21.1446	28.0826	19.6121	18.4655	17.6572	25.5431	22.0107	22.7677
chr10:75757811-75910826	VCL	73.8947	67.4027	70.9055	63.9689	61.7205	70.9497	63.0427	14.4763	18.5646
chr10:75910934-76471662	ADK	64.5407	62.4282	54.4928	59.8433	67.9406	67.9082	70.7406	16.5804	31.9687
chr10:76585368-76792639	KAT6B	8.21125	7.1944	8.43618	7.80889	8.93884	8.2779	6.71653	6.5419	11.8021
chr10:76871392-76941881	SAMD8	10.5995	12.4895	10.7556	10.7374	10.4706	13.9589	11.1057	7.04916	8.93266
chr10:76969911-76992682	VDAC2	38.7933	34.6933	31.9687	40.1712	36.4513	33.6777	35.0839	4.91282	5.69923
chr10:78629358-79397577	KCNMA1	0.727928	0.870646	0	0.533975	0.928317	0.475862	0.405974	1.10801	2.60301
chr10:79793517-79816571	RPS24	1437.42	1537.31	1666.47	1568.22	1212.99	1560.28	1800.93	121.267	140.057
chr10:80828791-81076285	ZMIZ1	7.79344	6.34507	8.52331	18.4562	9.66287	3.73969	6.15713	17.1267	11.5002
chr10:81106851-81115093	PPIF	122.572	97.4477	73.0579	173.206	153.507	76.5298	89.5182	0	2.75958e-05
chr10:81429240-81436436	-	2.4109	0.436484	2.2138	1.73463	2.36268	1.65259	1.63949	0.765381	6.81605
chr10:81440180-81448650	LOC650623	1.25975	1.45762	1.58911	1.18013	1.87714	1.38058	1.41108	3.41457	6.35152
chr10:81451153-81588839	-	0	0	0.844146	0	0	0	0.23671	5.13936	11.422
chr10:81451153-81588839	-	1.74618	1.62544	1.64304	0.717141	1.55341	1.76467	1.83245	8.82737	20.3224
chr10:81451153-81588839	LOC642361	0	0	0.603224	0	0	0	0	0	0
chr10:81838794-81852558	C10orf57	38.3396	42.2095	40.5361	26.3501	30.8936	41.3451	36.5096	4.21683	9.64558
chr10:81967427-81979413	LOC439990	3.6046	3.1506	2.18263	4.12573	2.83934	2.79099	3.6027	1.1027	1.74361
chr10:82168241-82196871	C10orf58	39.8689	37.4599	37.2812	33.9702	37.888	41.6735	38.0823	30.1951	24.352
chr10:82214037-82282518	TSPAN14	23.1745	23.7819	25.8185	23.9797	23.4517	21.058	20.0287	25.5564	17.7798
chr10:85899184-85914252	GHITM	92.3107	95.7218	73.2711	104.915	98.5041	90.4699	81.5047	10.1605	30.2227
chr10:86088380-86278276	FAM190B	8.59539	8.04383	7.61295	9.6265	8.1877	9.19304	7.57995	5.07387	9.53332
chr10:88428205-88495824	LDB3	0.594182	1.05528	0.563645	0.55118	0.300141	0.448692	1.26884	0.375282	0.268353
chr10:88516395-88689789	BMPR1A	27.2404	27.0299	23.7227	28.0274	27.3964	28.6365	23.9153	9.23993	14.6924
chr10:88718185-88723017	SNCG	0	0	0	0	0	0	0	0	0
chr10:88725090-88769960	AGAP11	0.92436	0.909637	1.34585	0.905109	0.927513	0.797954	0.868129	1.85115	3.62609
chr10:88854943-88916593	FAM35A	52.8004	59.1912	39.8054	55.903	53.3924	62.5288	51.5413	18.5275	26.309
chr10:88975574-89116865	LOC439994	1.86099	2.78522	1.25514	2.27122	2.6134	3.56235	2.31358	4.86377	4.74479
chr10:89264222-89313274	MINPP1	40.906	43.799	35.9742	37.4663	36.5828	42.7876	38.4809	3.17765	5.1056
chr10:89505425-89579415	CFL1P1	1.98027	5.91133	5.347	1.18601	3.91165	2.74576	4.85355	0	1.25754
chr10:89618917-89731622	PTEN	12.05	12.9381	11.6539	11.9766	11.18	12.41	14.2373	9.92384	16.4339
chr10:90640025-90683244	STAMBPL1	3.06804	3.23752	2.12893	3.53108	3.00599	3.266	2.40294	3.33866	3.80097
chr10:90694830-90775613	FAS	17.3554	15.1314	12.1794	13.1827	13.9867	17.2687	11.4779	6.52055	11.7889
chr10:91159696-91163793	IFIT1	3.77032	4.09562	3.87593	2.92735	3.78203	4.97181	3.16392	0.683816	5.19003
chr10:91461361-91534700	KIF20B	28.2181	16.0314	14.3629	22.7989	26.5809	19.5659	15.9918	1.11972	1.86392
chr10:92631708-92668312	RPP30	44.0973	43.3899	45.4913	44.9039	53.8256	41.8632	46.6716	4.14629	5.41995
chr10:92922807-93044063	PCGF5	34.2254	32.5188	28.4226	34.4372	30.284	34.4116	31.888	7.15807	16.1036
chr10:93170095-93274520	HECTD2	4.72655	6.19084	6.53804	5.32931	4.6713	6.20012	6.25692	3.13492	3.83441
chr10:93558150-93625238	TNKS2	45.7145	44.4595	39.7076	38.7573	40.569	50.3936	40.6819	12.7379	12.5936
chr10:93683570-93790833	BTAF1	16.3547	16.1237	16.0558	17.0165	15.651	16.591	17.3737	15.3553	39.0331
chr10:94093359-94113834	MARCH5	34.4039	40.2506	30.5096	32.0644	27.9957	39.0906	31.8656	3.36412	4.46836
chr10:94352824-94415595	KIF11	66.4692	40.3772	36.8768	45.3479	59.8288	43.6211	32.9647	1.97778	1.84351
chr10:94450344-94455408	HHEX	10.4341	15.787	12.5699	11.7946	9.24956	12.1332	11.6747	0.946218	1.19692
chr10:94594469-94819251	EXOC6	20.3002	17.763	13.931	18.6452	15.4953	18.8866	15.7624	2.33642	2.88699
chr10:95256368-95289027	CEP55	60.6188	46.7056	43.1809	57.5182	56.1165	49.7682	41.4457	1.82366	1.34431
chr10:95517536-95538568	LGI1	0	0	0	0	0	0	0	0	0
chr10:95653729-95663627	SLC35G1	9.71014	11.0717	8.46794	9.6555	7.77141	10.708	10.752	0.746605	0.878104
chr10:95753745-96089221	PLCE1	2.84755	4.5725	4.6446	2.93952	2.36201	4.85295	6.18607	4.70516	6.10332
chr10:96092020-96122721	NOC3L	27.2033	34.921	3.17227	25.2582	20.9532	39.9191	15.9821	5.27308	4.81747
chr10:96162185-96296089	TBC1D12	4.8888	5.64205	5.09733	5.23783	5.00118	5.8801	5.47828	2.51484	4.13272
chr10:96305555-96373662	HELLS	26.816	26.8086	17.2271	22.4683	24.8633	29.9661	17.9145	2.62145	5.37381
chr10:97471535-97849992	ENTPD1	0.217825	0.127749	0.258887	0	0.300949	0.367842	0.292765	4.01651	6.13551
chr10:97471535-97849992	CCNJ	11.9599	12.5243	11.1189	11.1122	10.1163	10.3877	9.87884	2.97719	5.31629
chr10:97888904-97928131	ZNF518A	9.90841	9.93335	8.41073	9.68693	10.4487	10.1349	8.17261	7.58342	16.7415
chr10:97948953-98031465	BLNK	0.160006	0.449562	0.625589	0.215091	0.235431	0.328273	0.441077	2.64312	3.48899
chr10:98277864-98346809	TM9SF3	6.97335	15.644	7.53432	22.7357	9.78275	30.4113	6.31336	65.7833	114.223
chr10:98592016-98749414	LCOR	4.51476	2.46643	2.09724	3.31306	4.865	3.03804	3.0196	2.87925	4.66976
chr10:99116350-99161268	RRP12	16.2066	44.5018	9.65393	33.3959	53.4509	25.5111	19.6033	0	0
chr10:99205929-99217430	ZDHHC16	19.1732	19.5649	22.1093	19.8214	19.5696	17.4281	22.87	9.77655	11.5123
chr10:99400442-99436187	PI4K2A	14.8919	15.1819	17.6071	15.8265	12.7637	15.4841	13.8035	3.85386	6.36715
chr10:99496877-99520664	ZFYVE27	10.6582	17.0962	15.7088	13.1339	11.9499	12.6201	16.58	13.8699	20.1768
chr10:99894380-100004654	C10orf28	13.3144	14.5606	13.7457	14.6815	12.922	13.1317	11.5543	7.16759	11.2116
chr10:101419179-101515970	ENTPD7	19.1449	17.8998	20.9676	23.8931	21.2528	18.1668	21.6956	7.15162	2.53981
chr10:101419179-101515970	CUTC	4.4489	9.2413	7.11358	10.7546	7.42123	10.8271	8.65863	2.32967	5.86223
chr10:101635331-101718755	DNMBP-AS1	2.19246	2.05648	1.85802	1.97975	1.47513	2.46829	1.98047	2.12282	3.09848
chr10:101992054-102027437	CWF19L1	35.8873	50.7643	22.1862	23.7278	33.9672	23.3664	29.5672	6.89221	24.1724
chr10:102102180-102124594	SCD	273.231	166.893	156.207	242.794	278.085	182.154	203.864	12.1391	25.6371
chr10:102133306-102154896	NCRNA00263	27.3284	19.0745	17.9608	15.5072	16.5242	16.1249	22.7386	1.15041	4.12758
chr10:102295640-102317265	HIF1AN	10.8209	10.6589	11.4018	12.2136	10.4849	11.6007	10.629	5.82128	6.67154
chr10:102671850-102724892	FAM178A	18.0002	19.8227	14.7972	17.764	17.218	22.731	17.2498	6.74875	27.4674
chr10:102729267-102754158	SEMA4G	1.67852	2.7052	3.72151	1.70189	1.36118	1.43094	4.14023	1.98902	0.719089
chr10:102729267-102754158	C10orf2	10.1858	13.0769	8.95893	11.9932	10.7417	8.14228	12.6954	1.51401	1.27209
chr10:102756863-102790914	LZTS2	21.9531	21.823	29.3178	23.8861	26.0006	19.7977	24.6083	6.27384	6.50664
chr10:102797242-102800998	SFXN3	5.74744	8.09944	12.9945	6.00891	5.88476	8.1859	9.63144	7.88832	7.23451
chr10:102820994-102827926	KAZALD1	1.21225	1.81509	3.08716	1.57981	1.50062	2.27734	3.09999	0.152454	1.52683
chr10:103113824-103317070	BTRC	8.86334	7.59987	7.69551	9.21408	8.51838	7.93815	8.58629	4.63616	8.06031
chr10:103348034-103454912	DPCD	93.3385	77.8886	96.0639	87.9123	48.4374	86.8011	98.997	22.3621	10.6337
chr10:103881973-103923629	NOLC1	81.7012	91.2141	81.4503	103.256	88.3997	84.7026	92.3143	15.6787	13.5166
chr10:103990689-104142656	GBF1	30.264	23.9693	27.047	27.6518	28.8605	23.1524	25.114	12.6732	11.3748
chr10:104155431-104162281	NFKB2	4.44615	4.55218	6.96438	6.96003	5.25742	3.08767	7.20465	5.64463	3.20086
chr10:104179570-104182893	FBXL15	2.54928	5.27064	6.93353	4.78747	6.29366	4.47222	5.99104	2.1814	1.3805
chr10:104209523-104236802	LOC100505761	21.5646	22.1999	25.5209	16.166	23.3039	19.8059	25.7803	2.96008	4.76174
chr10:104263718-104393214	SUFU	6.43041	6.40311	6.4647	7.07284	7.43565	5.23725	5.92504	5.322	6.21543
chr10:104425225-104474190	ARL3	241.718	271.922	146.252	313.453	234.875	210.441	289.476	27.8823	27.1471
chr10:104477472-104499097	SFXN2	12.1503	20.5075	17.7134	11.1788	14.695	12.9717	18.5394	4.58962	9.65023
chr10:104541543-104576061	C10orf26	19.4224	17.5752	18.2176	17.278	18.8115	19.0906	17.0003	10.6363	7.90843
chr10:104605380-104605838	-	142.154	133.346	130.86	197.817	129.687	151.49	157.04	0	12.0013
chr10:104613829-104661789	C10orf32-AS3MT	15.5512	14.3712	21.5163	15.0947	12.0471	22.2329	18.5707	1.18517	7.27596
chr10:104678075-104839028	CNNM2	7.48228	6.09132	7.55044	6.21522	6.57144	5.82595	7.75131	3.20593	2.86764
chr10:105036903-105050109	INA	26.3262	40.8462	41.1295	35.6512	26.5891	40.0771	38.9643	0.545921	0.92078
chr10:105127723-105156272	TAF5	3.07678	3.46643	2.59966	3.08756	3.15267	4.54855	3.17791	0.810392	1.86721
chr10:105156394-105191042	PDCD11	16.0958	15.6121	14.1567	20.4445	19.5214	12.9295	14.0566	7.30678	9.34091
chr10:105637317-105678045	OBFC1	0.0986016	1.37958	1.73361	2.43521	1.84069	2.57234	1.41798	6.78757	4.99904
chr10:105727327-105788961	SLK	27.3023	25.7597	24.8627	31.938	27.4093	29.1135	25.2053	19.3328	16.0397
chr10:105881815-105886143	SFR1	11.8525	17.4727	15.4204	14.2095	13.5481	17.0502	13.3995	2.14964	1.35958
chr10:106014467-106059392	GSTO1	63.6294	63.1438	49.7137	68.396	69.3984	63.8	59.3597	19.7223	7.92623
chr10:111765725-111895325	ADD3	40.7756	44.3801	43.5599	35.1076	36.3737	50.1234	38.9536	13.3613	19.661
chr10:111985761-112047123	MXI1	11.8069	14.0577	16.4871	10.9305	12.9084	15.2638	17.805	4.90921	6.20974
chr10:112327448-112364459	SMC3	61.1588	51.3451	48.3801	64.3202	61.8471	57.8978	45.0419	8.98434	12.3782
chr10:112631552-112679124	PDCD4	38.0117	56.1847	52.3768	29.9167	34.9986	53.3795	64.9443	24.7777	43.8663
chr10:112679300-112773486	SHOC2	33.4014	33.9242	27.0291	32.5632	26.8764	32.1889	29.6649	13.8293	13.6159
chr10:114206755-114579655	VTI1A	8.21701	7.0344	5.86537	8.40263	7.4907	8.16447	7.30294	5.28706	9.56938
chr10:114709995-114927439	TCF7L2	5.83527	4.18133	5.42943	5.01918	5.43104	4.7448	3.6373	9.46558	15.1525
chr10:115438934-115490728	CASP7	3.78241	5.48014	4.82234	4.00599	3.88425	5.13089	4.78882	3.30298	7.50375
chr10:115511212-115542964	C10orf81	0	0	0	0	0	0	0.0290622	0.67837	2.31453
chr10:115614299-115676943	NHLRC2	13.222	11.4815	9.94885	11.1037	12.0056	12.8331	10.0619	4.44477	9.7119
chr10:115939028-115988319	TDRD1	0.0740613	0	0.0999281	0.177577	0.0725617	0.111865	0.036253	0	0.713642
chr10:116697951-116737548	TRUB1	32.3329	31.9209	24.3947	29.7865	30.6871	30.4761	27.8642	2.34562	5.29855
chr10:119000583-119134937	SLC18A2	2.14672	3.00555	2.55596	1.46348	0.76487	2.83228	3.60754	12.8301	8.9901
chr10:119301862-119303187	EMX2	4.13753	4.07315	6.62936	4.09241	6.46094	5.07792	4.93693	4.43222	2.49179
chr10:120065509-120101839	FAM204A	69.1284	64.3745	64.5699	60.9965	64.1209	76.6742	65.1197	8.88114	11.5924
chr10:120789227-120840464	NANOS1	0	0	0	0	0.0381621	0	0	0	0
chr10:120789227-120840464	EIF3A	48.2579	180.203	118.37	115.064	186.867	52.0321	206.613	102.999	98.8187
chr10:120863605-120897469	FAM45A	39.5252	47.1895	46.5808	41.1314	37.4136	50.5799	43.0443	3.28057	8.61468
chr10:121331180-121356703	TIAL1	6.85108	2.8624	8.40822	8.62294	10.8074	0	4.19773	3.71183	0.157033
chr10:121410881-121437331	BAG3	6.57015	11.6727	8.9477	8.59814	9.14441	7.60525	12.2032	4.67731	5.91671
chr10:121652084-121704170	SEC23IP	21.6104	19.9629	17.8098	23.4064	20.8724	20.2154	19.4533	5.92307	6.20497
chr10:122610686-122669039	WDR11	34.3269	31.9657	30.5108	30.7952	29.4104	35.098	28.2877	9.08688	13.16
chr10:123748688-124014057	TACC2	9.12179	8.05327	11.7058	9.88158	8.44902	9.15268	9.79767	5.41939	15.1614
chr10:124134093-124191964	PLEKHA1	19.5128	22.2844	18.6413	19.8938	19.6624	21.9885	23.7516	19.7225	12.6556
chr10:124221040-124274424	HTRA1	24.6813	34.451	38.5007	20.5257	24.8418	37.2156	36.9396	18.0043	12.8368
chr10:124639874-124648952	LOC399815	2.58755	1.52252	1.74564	1.13747	1.7958	1.51996	2.5333	0	0
chr10:124739555-124768399	PSTK	1.13148	1.90283	0.843282	1.40463	0.871547	1.7268	1.39457	2.13202	2.30047
chr10:124768428-124817806	ACADSB	10.0528	12.8731	8.8831	9.42279	8.38543	12.443	9.56891	2.31459	5.37083
chr10:124914657-124924990	BUB3	129.071	124.236	108.916	125.107	120.785	120.438	113.633	14.5383	19.0711
chr10:126150340-126214755	LHPP	6.21591	6.38286	8.37692	3.48025	9.17606	4.84602	6.41681	2.58243	4.66774
chr10:126490353-126525349	FAM175B	30.6459	23.3824	24.9515	27.3012	19.1937	26.6563	23.004	7.10141	6.09561
chr10:126630691-126849637	ZRANB1	18.0324	14.8056	16.0332	17.7672	15.2311	18.8502	15.1399	9.26223	12.2801
chr10:127408083-127452795	C10orf137	9.90389	13.2652	10.464	10.2615	9.47055	12.4167	10.7945	4.48564	10.772
chr10:127512103-127584856	BCCIP	65.7526	63.7247	54.4292	70.6489	65.1992	59.2388	66.0827	10.2694	6.00029
chr10:128593975-129250780	DOCK1	27.365	26.1669	28.3169	23.2161	23.3907	25.9848	27.033	23.0094	31.7051
chr10:129705324-129884164	PTPRE	1.19115	1.08806	1.05927	1.32415	1.06093	1.03587	0.795087	4.33041	3.52156
chr10:131265453-131565783	MGMT	84.8223	106.491	130.003	68.0967	90.8852	84.781	92.833	10.177	15.5268
chr10:131862242-131862646	LOC387723	0.715267	1.55396	0	0.686208	0	1.44093	0.70046	0	3.4461
chr10:131904272-131907101	CTAGE7P	2.15727	2.5643	2.29018	2.15722	2.22196	2.06056	2.7075	2.74271	5.51651
chr10:131934638-131977965	GLRX3	37.2757	37.4592	29.0246	38.5873	37.9709	33.4031	34.7266	7.27154	10.2849
chr10:133747959-133795474	PPP2R2D	38.2875	33.7965	40.7993	41.8736	39.4593	39.9407	36.2161	6.56214	16.7615
chr10:134145613-134195010	LRRC27	2.6451	4.16228	7.32567	1.58606	2.52261	3.449	3.49531	8.45118	9.37682
chr10:134210701-134231374	PWWP2B	11.7669	10.5967	15.9556	13.2281	13.7233	11.796	13.9602	0.9858	3.85068
chr10:134258921-134262213	C10orf91	15.2633	4.76238	9.20164	13.0821	15.9096	5.55949	11.6051	0	0
chr10:134351352-134518725	INPP5A	7.66179	7.46184	3.20827	6.08195	5.4364	7.44983	8.53637	1.00634	5.09156
chr10:135092911-135126667	ZNF511	20.9111	24.3237	19.21	23.6856	27.5922	18.1706	22.8399	2.2315	3.37402
chr10:135138904-135150475	CALY	3.26108	0.663481	0.235336	1.87102	1.35487	1.17538	0.110039	0	0
chr10:135160843-135166187	PRAP1	2.77835	5.13069	5.24821	1.86546	1.08895	5.31617	3.80842	0	0
chr10:135192740-135205335	PAOX	2.07893	2.6689	4.40045	3.53467	3.36199	2.94987	4.10775	5.19596	8.90797
chr10:135207620-135238121	MTG1	11.5812	14.5846	18.7009	15.2656	11.3184	12.7094	14.5569	10.0971	22.9337
chr10:320129-735608	DIP2C	15.8662	13.7553	10.3913	12.6581	15.4144	11.6269	15.9347	6.09197	8.08028
chr10:855309-977435	LARP4B	29.9549	29.6715	24.3764	26.314	30.6612	26.5828	28.7434	9.97637	11.6722
chr10:1085585-1178252	IDI1	184.538	182.39	105.731	191.011	154.999	198.332	150.252	5.55088	8.3451
chr10:3179881-3215033	PITRM1	28.9347	23.9412	30.2258	41.3799	30.3866	26.4724	26.3053	11.2861	11.7058
chr10:3818187-3825451	KLF6	9.17195	6.94758	9.29338	11.3244	8.36649	8.81115	7.56879	76.022	41.3114
chr10:5005453-5260910	AKR1C2	15.273	19.2769	17.3027	20.9397	13.315	18.5446	29.8277	1.75978	2.62605
chr10:5526120-5535699	-	0	0	0	0	0	0.0303017	0	0	0.725465
chr10:5726736-5855512	GDI2	90.584	90.9063	78.1998	96.3809	88.5434	90.8723	85.5891	10.6721	11.6568
chr10:5903371-5931860	ANKRD16	2.17265	3.14975	3.45389	2.97354	2.89467	3.09413	3.84446	1.33076	2.62757
chr10:7200585-7453448	SFMBT2	0.0929336	0.0244303	0.100313	0.124782	0.0728409	0.0983171	0.0545888	7.14992	6.3133
chr10:7613367-7661636	ITIH5	0.513119	0.905758	0.432708	0.738194	0.754104	0.710458	1.06749	2.93146	2.47217
chr10:7797275-7829952	KIN	6.29622	8.25229	7.89213	8.50297	6.13785	9.16077	7.91061	2.34307	7.05202
chr10:8092367-8095447	FLJ45983	0	0	0	0	0	0	0	0	1.36406
chr10:8891817-9238715	-	0	0	0	0	0	0	0	1.03508	0.411828
[truncated: 16,197 more rows]
