# Supplementary material for: Changes in the Transcriptome of the Human Endometrial Ishikawa Cancer Cell Line Induced by Estrogen, Progesterone, Tamoxifen, and Mifepristone (RU486) as Detected by RNA-Sequencing
Source: PLoS One. 2013 Jul 16;8(7):e68907. doi: 10.1371/journal.pone.0068907 (PMC3712916; doi:10.1371/journal.pone.0068907)
Supplement: Table S2 — (XLSX) [file pone.0068907.s006.xlsx]

## Sheet: Sheet1
Table S2. Gene expression changes significantly changed after E2 treatment in Ishikawa cell line compared to non-treated cells
locus	gene_short_first	Ish_E2.3h	Ish_E2.12h	Ish_TAM.12h
chr1:895966-901119	KLHL17	0.523708	1.4222	0.352362
chr1:955456-991501	AGRN	-0.246728	0.102564	-0.261627
chr1:1103463-1105715	MIR429	0.684932	1.59488	0.118578
chr1:1334909-1342777	LOC148413	0.75534	0.624709	-0.0276663
chr1:1549089-1565990	MIB2	0.255602	0.599807	-0.135551
chr1:6245076-6259683	RPL22	-0.44666	-0.118557	-0.339144
chr1:6484798-6580069	ESPN	0.730289	0.5162	0.840468
chr1:8921057-8939151	ENO1	14	14	14
chr1:9599527-9645256	SLC25A33	0.889515	0.00147385	0.104609
chr1:10093040-10241299	UBE4B	-0.34502	-0.28295	0.0477172
chr1:11714377-11723384	FBXO44	0.561246	1.31939	0.14433
chr1:12639320-12640694	DHRS3	2.56766	0.299558	-14
chr1:14026734-14151574	PRDM2	-0.333011	-0.0120759	-0.189206
chr1:14925212-15444544	KAZN	0.816759	0.175217	0.00261127
chr1:15943952-15995539	DDI2	-0.125503	-0.34318	0.00757167
chr1:16160054-16267570	SPEN	-0.376792	-0.255381	-0.0679412
chr1:17248444-17299515	CROCC	0.282207	0.657494	0.0734468
chr1:22148736-22260268	HSPG2	-14	-0.490613	-0.932455
chr1:24018268-24023009	RPL11	0.236639	0.439493	0.0404726
chr1:27022521-27108634	ARID1A	-0.426394	-0.291383	-0.162661
chr1:27668394-27680428	SYTL1	0.276937	0.692155	-0.17461
chr1:28052489-28089623	FAM76A	0.51221	0.348956	0.346283
chr1:28696092-28826956	PHACTR4	-0.270087	-0.187836	-0.0726412
chr1:29563027-29653325	PTPRU	0.319155	0.662932	-0.00740541
chr1:31404350-31538617	PUM1	14	0	0
chr1:36549675-36551919	TEKT2	1.17484	1.48624	-0.0330559
chr1:36690016-36770960	THRAP3	-0.375162	-0.109315	-0.129549
chr1:36771993-36786948	SH3D21	0.848228	1.25507	0.428241
chr1:38259773-38325292	MANEAL	0.613607	0.238192	0.274468
chr1:39547088-39952810	MACF1	-0.706662	-0.551101	-0.131575
chr1:44412477-44433694	IPO13	0.300199	0.596346	0.429159
chr1:44457279-44497198	CCDC24	0.488331	0.895863	-0.171677
chr1:45205426-45233487	KIF2C	-0.389301	-0.329946	-0.300787
chr1:46269284-46501866	MAST2	0.145137	0.504782	0.0963135
chr1:46859938-46879594	FAAH	0.356673	0.759103	-0.014037
chr1:61542945-61928460	NFIA	-0.360532	-0.103421	0.0288011
chr1:62208148-62629591	INADL	-0.0305913	-0.315805	0.0358633
chr1:68150859-68154021	GADD45A	1.11885	0.674254	0.556099
chr1:82266081-82458157	LPHN2	-0.31632	0.0207071	-0.0739692
chr1:100315631-100389579	AGL	-0.197104	-0.513872	0.0113878
chr1:104068465-104122149	RNPC3	0.212001	0.626295	0.0861256
chr1:109419567-109506111	GPSM2	-0.454851	-0.27022	-0.292593
chr1:109792323-109818397	CELSR2	-0.270254	-0.10281	0.0639335
chr1:110198697-110257764	GSTM2	0.167055	0.558672	-0.276477
chr1:111889179-111895668	C1orf88	0.650229	0.53881	-0.711638
chr1:116908666-116961244	ATP1A1	-0.415769	-0.256158	-0.532256
chr1:117602941-117646345	TTF2	-0.377713	-0.5192	0.0818994
chr1:147013181-147098096	BCL9	-0.373467	0.042524	-0.0107081
chr1:149895208-149900144	SF3B4	-0.760358	-0.0534044	0.0295598
chr1:150336595-150449121	RPRD2	-0.244535	-0.141411	-0.038556
chr1:151227196-151240008	PSMD4	0.239723	0.473867	0.431583
chr1:154179182-154490684	UBAP2L	-0.261235	-0.21646	0.00723734
chr1:154179182-154490684	ATP8B2	0.262155	0.456946	0.0110965
chr1:155051347-155060016	EFNA3	0.78911	0.978243	0.0772702
chr1:155247373-155259638	HCN3	0.228775	0.848938	0.00559215
chr1:164528322-164821067	PBX1	-0.320269	-0.179507	-0.478275
chr1:168195196-168222662	SFT2D2	-0.367014	-0.505917	0.0640854
chr1:171454651-171562650	PRRC2C	-0.55265	-0.477413	-0.0799706
chr1:172502162-172580976	C1orf9	0.0232174	-0.270536	-0.0575955
chr1:173764062-173828312	DARS2	-0.267984	-0.422114	-0.193719
chr1:174128633-174964453	RABGAP1L	-0.314975	-0.377691	-0.035397
chr1:179923907-180084015	CEP350	-0.510125	-0.653928	-0.34325
chr1:180199432-180472022	LHX4	1.69461	0.853392	0.576949
chr1:182992402-183114814	LAMC1	-0.408828	-0.26432	-0.247694
chr1:184356149-184569736	C1orf21	0.509409	0.965728	0.26074
chr1:201159952-201198080	IGFN1	0.634248	1.51328	-0.182508
chr1:205271187-205274445	NUAK2	-0.584642	0.24999	-0.222093
chr1:214776531-214839481	CENPF	-0.699687	-0.719506	-0.471955
chr1:229728859-229761794	TAF5L	0.586093	0.406949	0.460167
chr1:236958577-237070371	MTR	-0.112359	-0.358196	-0.124865
chr1:245318277-245872735	KIF26B	-1.1348	-0.630349	-0.250716
chr1:1227763-1243269	ACAP3	0.89298	1.18343	0.514519
chr1:1270573-1284517	DVL1	0.125247	0.567268	0.240072
chr1:1321090-1334718	CCNL2	0.49069	0.883753	-0.0382974
chr1:1570549-1677559	SLC35E2	0.0798928	0.385836	-0.316596
chr1:6307405-6321035	GPR153	0.586311	0.889943	-0.0121056
chr1:6484798-6580069	PLEKHG5	0.552475	0.830071	-0.00669426
chr1:8412463-8877699	RERE	-0.291689	-0.127173	-0.314735
chr1:9160368-9189229	GPR157	-0.376951	-0.582829	0.097559
chr1:10270763-10480570	KIF1B	1.45477	2.19252	1.9186
chr1:16888854-16959828	CROCCP2	0.340829	0.287119	0.233002
chr1:17081400-17090975	MST1P9	0.73815	1.38471	0.0540324
chr1:17733250-17766250	RCC2	-0.18128	-0.00961862	-0.0183335
chr1:21132784-21503381	EIF4G3	-0.426203	-0.190172	-0.0104579
chr1:21922707-21995856	RAP1GAP	-0.441722	-0.0278854	0.5076
chr1:22148736-22260268	HSPG2	-0.71713	-0.281939	-0.870943
chr1:23707260-23751372	TCEA3	1.81118	1.74388	0.88426
chr1:23755055-23810750	ASAP3	0.274358	0.515227	0.123277
chr1:23884399-23886322	ID3	1.24292	1.22532	1.28319
chr1:25568739-25573985	C1orf63	0.396865	0.948853	-0.23672
chr1:26608766-26644756	UBXN11	0.408879	0.437736	-0.226018
chr1:28879528-28908371	SNHG12	0.66848	0.787809	0.819283
chr1:31404350-31538617	PUM1	-0.31471	-0.253171	-0.123827
chr1:31732414-31734567	SNRNP40	-0.770324	2.13465	2.84537
chr1:32192717-32229648	BAI2	0.588845	1.05836	-0.394918
chr1:33327868-33338082	FNDC5	0.731518	1.35534	0.175279
chr1:35544971-35887659	SFPQ	-0.429099	-0.345148	-0.0575328
chr1:41492778-41707815	SCMH1	-0.0760444	0.45006	-0.27417
chr1:46049659-46084578	NASP	1.04952	1.62126	0.491004
chr1:46153846-46216485	IPP	0.060397	-0.387995	-0.200548
chr1:47715810-47779856	STIL	-0.406075	-0.390728	-0.158575
chr1:51752187-51810785	TTC39A	0.596766	0.547079	0.160035
chr1:53149758-53164038	SELRC1	0.255885	-0.087903	0.271147
chr1:55314332-55352998	DHCR24	-0.169072	-0.236158	-0.0911409
chr1:55617607-55681039	USP24	-0.442731	-0.578757	-0.0258579
chr1:57184476-57285369	C1orf168	0.60626	0.359096	0.348613
chr1:62920396-63153969	DOCK7	-0.381914	-0.449096	-0.140034
chr1:65210777-65432220	JAK1	0.915494	0.305325	-0.000853333
chr1:71434125-71513491	PTGER3	0.912578	0.10902	-0.597679
chr1:71528970-71546972	ZRANB2	0.29373	0.271432	0.182279
chr1:78409719-78444805	FUBP1	-0.272251	-0.220985	0.220472
chr1:85483702-85514213	MCOLN3	0.54847	0.773681	-0.308704
chr1:92938618-92952433	GFI1	0.559623	0.580224	-0.246538
chr1:93775665-93811368	LOC100131564	0.750929	1.49395	-0.240971
chr1:94616031-94703307	ARHGAP29	-0.426662	-0.119851	0.393505
chr1:94994731-95006804	F3	0.999045	0.46661	0.301171
chr1:109648572-109655374	C1orf194	0.680591	1.51258	-1.74626
chr1:109792323-109818397	CELSR2	1.53934	1.04813	1.12638
chr1:110145757-110162148	GNAT2	-0.575074	-1.13738	-0.360026
chr1:149900460-149908791	MTMR11	0.654138	1.23159	0.451987
chr1:155158297-155162837	MUC1	-0.117256	0.557233	-0.26394
chr1:155165378-155214653	THBS3	0.516278	0.9473	-0.132368
chr1:155232584-155243281	CLK2	0.376862	0.576592	0.0229875
chr1:155305051-155826976	ASH1L	-0.383157	-0.32951	-0.0605103
chr1:155882734-155904200	KIAA0907	0.197509	0.446808	-0.0755435
chr1:156213170-156265477	PAQR6	0.217068	0.456118	0.113525
chr1:156495194-156542396	IQGAP3	-0.332642	-0.305807	-0.32741
chr1:159842153-159869928	CCDC19	0.852443	1.12054	-0.607069
chr1:160185487-160232428	DCAF8	0.195591	0.437947	0.187278
chr1:161129253-161135516	USP21	0.901068	1.7754	1.02099
chr1:168195196-168222662	ANKRD36BP1	-0.505671	-0.457756	0.337605
chr1:171639613-171773989	VAMP4	0.683354	0.345906	-0.16581
chr1:173900303-173991294	RC3H1	-0.377801	-0.212584	-0.15638
chr1:186265404-186344457	TPR	-0.379523	-0.182524	-0.145291
chr1:197053100-197115824	ASPM	-0.557171	-0.700604	-0.368703
chr1:197473878-197744814	DENND1B	-0.153215	-0.383803	-0.129702
chr1:200520624-200589862	KIF14	-0.444554	-0.51189	-0.367329
chr1:201159952-201198080	IGFN1	0.551819	2.0022	0.567476
chr1:202696455-202777616	KDM5B	-0.315187	0.00434358	-0.361031
chr1:206238871-206290372	C1orf186	0.387072	0.0970233	0.148318
chr1:211744923-211752099	SLC30A1	0.964744	-0.201508	-0.0575925
chr1:211836113-211849004	NEK2	-0.173292	-0.3923	-0.254155
chr1:212113713-212278347	INTS7	0.0811603	-0.421728	0.108905
chr1:214521622-214725052	PTPN14	-0.493695	-0.29199	-0.184637
chr1:217600329-217804426	GPATCH2	0.507336	0.364969	0.0867729
chr1:226418839-226497754	LIN9	-0.141993	-0.550395	-0.189222
chr1:229576757-229644088	NUP133	-0.13861	-0.389721	0.066616
chr1:229652227-229694442	ABCB10	0.316676	0.066523	0.106353
chr1:232533711-232709962	SIPA1L2	1.4143	0.22157	0.754699
chr1:243287729-243419057	CEP170	-0.306412	-0.187853	-0.156671
chr1:244998638-245012127	NCRNA00201	0.656553	0.690002	-0.304253
chr1:246703862-246729592	TFB2M	0.519971	-0.126275	0.384996
chr1:247002384-247095265	AHCTF1	-0.0773679	-0.372703	0.0799433
chr1:247460527-247495148	ZNF496	0.266087	0.523039	0.36317
chr1:249144202-249153315	ZNF692	0.56721	0.836662	0.356301
chr10:6186842-6277507	PFKFB3	0.50261	0.342118	0.262077
chr10:23216953-23326514	ARMC3	0.469279	0.199988	-1.03304
chr10:23983674-24836772	KIAA1217	-0.524267	-0.372921	-0.183762
chr10:27398723-27476799	MASTL	-0.243718	-0.584061	-0.313325
chr10:43084554-43134038	ZNF33B	14	14	14
chr10:46993545-47007697	GPRIN2	0.297049	0.633324	-0.0672739
chr10:61786055-62557541	CDK1	-0.0659825	-0.40257	-0.168366
chr10:63661012-63856707	ARID5B	-0.894947	0.107314	-0.18043
chr10:64926979-65229332	JMJD1C	-0.921894	-0.375878	-0.732808
chr10:64926979-65229332	JMJD1C	1.28112	0.353014	0.0962444
chr10:70320116-70458659	TET1	-0.504166	-0.338099	-0.201141
chr10:75545349-75634349	KIAA0913	0.176691	0.460456	0.101453
chr10:81106851-81115093	PPIF	-0.229383	-0.517446	0.345783
chr10:91461361-91534700	KIF20B	-0.565414	-0.675315	-0.213251
chr10:94352824-94415595	KIF11	-0.498473	-0.589156	-0.382375
chr10:95256368-95289027	CEP55	-0.260741	-0.339207	-0.0525037
chr10:95753745-96089221	PLCE1	0.473601	0.489246	0.0317873
chr10:98592016-98749414	LCOR	-0.60458	-0.76673	-0.30948
chr10:99496877-99520664	ZFYVE27	0.472527	0.387892	0.208867
chr10:101419179-101515970	CUTC	0.731026	0.469349	0.882677
chr10:102102180-102124594	SCD	-0.492965	-0.559136	-0.118104
chr10:102729267-102754158	SEMA4G	0.477263	0.796217	0.0138269
chr10:102797242-102800998	SFXN3	0.34304	0.815772	0.0444888
chr10:102820994-102827926	KAZALD1	0.403657	0.934773	0.264826
chr10:104179570-104182893	FBXL15	0.726341	1.00056	0.630191
chr10:105036903-105050109	INA	0.439249	0.446161	0.303218
chr10:112631552-112679124	PDCD4	0.39075	0.32057	-0.239477
chr10:121410881-121437331	BAG3	0.574716	0.30886	0.269009
chr10:134145613-134195010	LRRC27	0.453354	1.01868	-0.511456
chr10:134258921-134262213	C10orf91	-1.1647	-0.50607	-0.154206
chr10:320129-735608	DIP2C	-0.142767	-0.423222	-0.225894
chr10:1085585-1178252	IDI1	-0.0117082	-0.556957	0.0344756
chr10:25270916-25305030	ENKUR	0.797409	0.852944	-1.56784
chr10:27398723-27476799	YME1L1	0.0143674	-0.177938	0.088408
chr10:34398487-35104253	PARD3	-0.21498	-0.335834	0.0762731
chr10:43008960-43048280	ZNF37BP	0.3224	0.390585	-0.164067
chr10:61410521-61469649	SLC16A9	0.795302	0.701538	0.0592486
chr10:61548465-61575535	CCDC6	-0.403624	-0.406122	-0.0437766
chr10:61786055-62557541	ANK3	-0.320579	-0.283067	-0.311332
chr10:62629194-62761198	RHOBTB1	0.837997	0.248253	-0.138295
chr10:64926979-65229332	JMJD1C	-0.582112	-0.275886	-0.0597537
chr10:70173812-70231730	DNA2	-0.243774	-0.440227	-0.201201
chr10:72009886-72043450	NPFFR1	-0.58549	-0.98306	-0.0417834
chr10:79729765-79789298	POLR3A	-0.207166	-0.631769	-0.148562
chr10:80828791-81076285	ZMIZ1	0.0394563	-1.76553	0.11039
chr10:95066070-95242359	MYOF	-0.283959	-0.291235	0.0730946
chr10:103544199-103578229	MGEA5	-0.318591	-0.189733	-0.216206
chr10:103866257-103880237	LDB1	0.215083	0.301284	0.10806
chr10:114190054-114206691	ZDHHC6	0.211093	0.412465	0.0444368
chr10:116190868-116444414	ABLIM1	-0.411354	-0.230536	0.175911
chr10:120440493-120514758	C10orf46	-0.413169	-0.285382	-0.22725
chr10:124134093-124191964	PLEKHA1	0.986813	1.31829	0.428939
chr10:126307818-126480802	FAM53B	0.495006	0.35132	0.319438
chr10:127393858-127408062	FLJ37035	1.3149	0.751544	0.41022
chr10:129894874-129924727	MKI67	-0.889519	-0.781215	-0.475209
chr11:289137-295702	ATHL1	1.15353	1.65853	0.409861
chr11:313990-321017	IFITM1	0.683452	0.930788	0.18606
chr11:369754-382117	B4GALNT4	0.296632	0.586491	-0.62807
chr11:537521-564294	LRRC56	1.077	1.07465	0.00356784
chr11:537521-564294	C11orf35	1.49958	2.21718	0.238213
chr11:644224-704157	TMEM80	0.459852	0.674173	-0.192538
chr11:706119-727727	EPS8L2	0.0318787	0.450693	0.0507374
chr11:826048-832386	EFCAB4A	-0.118163	0.826377	0.067279
chr11:832951-838926	CD151	0.0821877	0.19975	-0.0815762
chr11:2920950-2946476	SLC22A18	0.566228	0.607808	0.487852
chr11:3696183-3847595	PGAP2	0.317402	-0.0184238	0.145683
chr11:9685627-9774520	SWAP70	-0.285751	-0.133863	-0.0187381
chr11:19372270-20143147	NAV2	-0.986543	-0.697893	-0.289514
chr11:27528398-27719718	BDNF-AS1	0.84769	0.576863	-0.14865
chr11:34073214-34124924	CAPRIN1	-0.194023	-0.27087	0.0191982
chr11:36317724-36486754	PRR5L	1.02097	0.239472	1.07684
chr11:45943195-45950730	GYLTL1B	0.114186	0.429342	-0.246624
chr11:46403218-46408132	MDK	0.29608	0.513332	-0.211296
chr11:47430045-47438267	SLC39A13	0.330003	0.73687	-0.10846
chr11:48002051-48192510	PTPRJ	-0.344232	-0.466211	0.230991
chr11:61520120-61555989	C11orf9	0.714426	0.962175	-0.0128728
chr11:61560108-61634921	FADS2	-0.347814	-0.3005	-0.157615
chr11:61891444-61922917	INCENP	-0.427003	-0.508352	-0.418474
chr11:62619309-62623360	SNHG1	0.895504	1.30372	1.07049
chr11:64038081-64056972	GPR137	0.153255	0.450619	0.0424867
chr11:65190136-65194715	NEAT1	0.679317	1.57852	-0.073051
chr11:65265232-65273981	MALAT1	0.472713	1.32095	0.231687
chr11:65336690-65341669	SSSCA1	-0.617785	-0.146149	-0.228715
chr11:66360646-66374188	CCS	0.663442	0.50398	-0.194375
chr11:66886739-67025557	KDM2A	-0.247565	-0.125067	0.00310725
chr11:67070918-67080078	SSH3	0.133928	0.652995	0.352822
chr11:67159422-67169376	RAD9A	0.782739	0.56003	0.18834
chr11:67273960-67276154	CDK2AP2	14	14	14
chr11:67776047-67796818	ALDH3B1	0.442472	1.00895	-0.447519
chr11:67806461-67818716	TCIRG1	0.163334	0.830805	-0.0361844
chr11:68228185-68382804	PPP6R3	-0.037848	-0.268382	-0.0346497
chr11:69924156-70035652	ANO1	0.875994	0.261955	0.432115
chr11:71935832-71955220	INPPL1	0.197297	0.516184	0.127874
chr11:72525450-72853368	ATG16L2	0.393513	1.21078	-0.812178
chr11:72929343-72954385	P2RY2	0.994267	0.499839	0.747032
chr11:73359734-73373864	PLEKHB1	0.257146	0.540741	-0.471665
chr11:76156014-76263991	C11orf30	-0.356142	-0.270197	-0.224628
chr11:76893195-76926286	MYO7A	0.510042	0.950198	0.184708
chr11:94822973-94867332	ENDOD1	0.516337	0.092343	0.127004
chr11:101980547-102104242	YAP1	-0.198281	-0.152427	-0.103968
chr11:113185250-113239896	TTC12	0.437009	0.402364	0.0220132
chr11:117070009-117102811	TAGLN	-0.619707	0.106342	0.624725
chr11:118230295-118271954	UBE4A	-0.188317	-0.350115	-0.0772748
chr11:118307204-118397580	MLL	-0.483502	-0.485236	-0.354015
chr11:118978065-118988668	C2CD2L	0.420699	0.585772	-0.00087421
chr11:120206980-120360645	ARHGEF12	-0.280828	-0.219941	0.0452107
chr11:121322911-121504472	SORL1	-0.408658	-0.480528	-0.293027
chr11:124966398-124981580	TMEM218	1.08183	1.81052	0.654658
chr11:130318553-130346542	ADAMTS15	0.643445	0.213417	-0.0300043
chr11:134123426-134135819	ACAD8	0.347722	0.34661	0.202958
chr11:134146274-134246278	GLB1L2	0.84709	0.958315	-0.266643
chr11:202862-236362	SIRT3	0.52216	0.870278	-0.241562
chr11:313990-321017	IFITM3	0.348303	0.756841	0.181854
chr11:537521-564294	C11orf35	0.135353	1.24846	0.425224
chr11:766942-777487	PDDC1	0.423269	0.440959	-0.229911
chr11:799105-805250	PIDD	0.183367	0.682152	0.00225931
chr11:1490684-1785501	MOB2	0.242891	0.589854	0.135686
chr11:2869347-2870211	KCNQ1	0.642369	1.26523	-0.175235
chr11:2904447-2906995	CDKN1C	0.326163	0.688258	0.0557199
chr11:2965659-3013607	NAP1L4	0.250731	-0.119506	0.341594
chr11:3659735-3663546	ART5	0.838927	0.654633	0.0874275
chr11:3696183-3847595	NUP98	-0.276592	-0.411692	0.037521
chr11:6232495-6255941	FAM160A2	0.101113	0.512208	0.155366
chr11:6633996-6640692	TPP1	-0.301438	-0.170565	-0.279244
chr11:9040918-9113167	SCUBE2	1.16856	1.13725	-0.228796
chr11:9779839-10315754	SBF2	-0.288676	-0.352393	-0.317247
chr11:11984542-12023026	DKK3	0.203036	0.492358	-0.384037
chr11:45261763-45307455	SYT13	0.855578	0.61864	0.072628
chr11:46764967-46867843	CKAP5	-0.501615	-0.440198	-0.271915
chr11:47738068-47788993	FNBP4	0.265877	0.138789	0.00423556
chr11:47799669-47870057	NUP160	-0.229773	-0.465992	-0.00872184
chr11:49168186-49230222	FOLH1	-0.662062	-0.971353	-0.248854
chr11:61640995-61659035	FADS3	0.484915	0.702884	0.099792
chr11:61664772-61684997	RAB3IL1	1.22219	1.31116	0.923317
chr11:62201015-62314332	AHNAK	-0.217958	-0.119969	0.281761
chr11:62392297-62414104	GANAB	-0.224199	-0.198258	-0.206314
chr11:63974151-63997562	TRPT1	0.229874	0.561168	0.145222
chr11:65190136-65194715	NEAT1	0.928557	1.37963	0.712811
chr11:65336690-65341669	SSSCA1	1.79346	0.0871911	1.63485
chr11:65627845-65649873	EFEMP2	0.675405	1.18699	-0.766947
chr11:66330912-66336047	CTSF	0.561009	0.831149	-0.487097
chr11:66450685-66496281	SPTBN2	-0.301118	-0.0495361	0.0496119
chr11:67259238-67272843	PITPNM1	0.323111	0.652075	0.146808
chr11:68474907-68518988	MTL5	0.267776	0.42935	-0.25569
chr11:68522087-68609399	CPT1A	-0.398237	-0.355132	-0.107861
chr11:74165885-74178715	KCNE3	-0.811393	-0.618879	0.569176
chr11:74971165-75062875	ARRB1	0.56749	0.575545	0.475538
chr11:85368607-85376182	CREBZF	0.55495	0.656802	0.0831515
chr11:100900269-101000550	PGR	3.36078	0.954122	1.83929
chr11:102921412-102962944	DCUN1D5	0.399595	-0.0108768	0.362568
chr11:116714117-116969039	SIK3	-0.411623	0.0100772	-0.0339324
chr11:118766850-118796289	BCL9L	-0.571352	-0.032661	0.187997
chr11:118868851-118901616	SLC37A4	0.322528	0.304639	-0.371563
chr11:119056165-119066584	CCDC153	0.937386	0.798925	-0.509454
chr11:119179233-119187853	MCAM	0.804471	1.14057	0.405068
chr11:129685716-129765490	NFRKB	0.0509385	0.401279	0.234732
chr11:134022318-134094426	NCAPD3	-0.397515	-0.381888	-0.0916043
chr12:74357-91263	LOC100288778	0.378101	0.761426	0.296445
chr12:569542-672669	B4GALNT3	0.467354	0.651994	0.134672
chr12:861725-1058863	WNK1	-0.350804	-0.233669	-0.0402571
chr12:1084266-1605177	ERC1	-0.279332	-0.294252	0.0377981
chr12:4647949-4669261	RAD51AP1	-0.224527	-0.422445	-0.168918
chr12:6561176-6579843	TAPBPL	1.20157	1.46967	0.601568
chr12:6600980-6641147	NCAPD2	-0.514914	-0.400324	-0.308577
chr12:6875209-6880162	PTMS	0.00705938	0.408878	0.16759
chr12:6937571-6949077	LEPREL2	0.40662	0.787911	-0.515758
chr12:6949374-6956557	GNB3	1.67108	2.62482	1.74163
chr12:7013896-7023406	LRRC23	0.445421	0.474486	-0.0699355
chr12:8849874-8935681	RIMKLB	0.276434	0.488187	-0.0163746
chr12:9067315-9102357	PHC1	0.194503	0.485782	0.002399
chr12:11802787-12048330	ETV6	-0.419374	-0.237529	-0.252499
chr12:21654698-21671380	GOLT1B	0.141678	-0.305235	0.0399972
chr12:30862485-30907448	CAPRIN2	0.523619	1.05585	0.0522719
chr12:32112349-32146192	C12orf35	0.853694	0.0877661	0.333594
chr12:32552630-32798986	FGD4	-0.187942	-0.555821	-0.0183486
chr12:46123534-46301822	ARID2	-0.390916	-0.321425	-0.141293
chr12:49209356-49222726	CACNB3	0.332923	0.786217	0.141425
chr12:50898767-51142450	DIP2B	-0.474815	-0.520084	-0.0320817
chr12:51442083-51454207	LETMD1	0.191103	0.331125	-0.199352
chr12:53689234-53693240	PFDN5	0.27745	0.117033	0.0574156
chr12:53773978-53810233	SP1	-0.225689	-0.135921	-0.142195
chr12:56211780-56230079	LOC440104	0.741099	1.21839	-0.424252
chr12:56510373-56510896	RPL41	0.737566	1.0649	0.609068
chr12:56521985-56538627	ESYT1	-0.237164	-0.320417	0.146223
chr12:57916557-57941055	MBD6	-0.0685128	0.514955	-0.259312
chr12:57998322-58003586	DTX3	0.296583	0.376281	-0.226494
chr12:58003962-58011026	ARHGEF25	0.388939	0.778163	-0.0170774
chr12:58138678-58146268	TSPAN31	0.95773	1.0853	0.510087
chr12:62860560-62991363	MON2	-0.314761	-0.25298	-0.149866
chr12:62997530-62998732	MIRLET7I	1.18137	2.55085	0.651418
chr12:64238198-64541783	SRGAP1	-0.515856	-0.368414	-0.00289446
chr12:65672422-65860699	MSRB3	0.175059	0.518146	-0.269177
chr12:66736523-67072925	GRIP1	-1.70974	-1.19301	-0.997314
chr12:69080730-69136647	NUP107	-0.143416	-0.37738	0.0377976
chr12:71833590-71980074	LGR5	0.613077	0.80823	-0.880197
chr12:77157853-77247625	ZDHHC17	0.414802	0.298248	0.0465265
chr12:81471712-81651711	ACSS3	0.383845	0.438773	-0.111246
chr12:83080898-83528694	TMTC2	0.263838	0.371419	0.203486
chr12:85430098-85658184	LRRIQ1	0.460762	0.649573	-0.322967
chr12:100594790-100618281	ACTR6	0.317493	0.115115	0.209748
chr12:100660937-100735499	SCYL2	-0.131192	-0.315265	0.0187249
chr12:100967457-101022181	GAS2L3	-0.381309	-0.501494	-0.249534
chr12:101673889-101801572	UTP20	-0.461699	-0.648572	0.163219
chr12:102466797-102591805	C12orf48	-0.166726	-0.429103	-0.221569
chr12:105501491-105562906	KIAA1033	-0.0862552	-0.37453	-0.0356834
chr12:105724413-105765350	C12orf75	0.261041	0.212533	0.00679136
chr12:108909050-108915007	FICD	0.834174	0.230567	0.184032
chr12:113587554-113623299	CCDC42B	0.577136	1.12746	-1.58796
chr12:117348760-117470272	FBXW8	0.406426	0.171592	0.302879
chr12:120427647-120532378	CCDC64	0.681368	0.605668	0.53444
chr12:123319291-123347519	HIP1R	-0.00667195	0.511805	-0.0483362
chr12:123464879-123467460	ARL6IP4	0.253416	0.484768	-0.109609
chr12:124086656-124105516	DDX55	0.229125	0.363979	0.302948
chr12:124155659-124192948	TCTN2	0.243707	0.151973	-0.102807
chr12:124196864-124246301	ATP6V0A2	0.0596887	-0.352197	0.0890244
chr12:132312940-132336319	MMP17	1.68252	1.05753	-0.128483
chr12:132379278-132407774	ULK1	0.00215214	0.597753	-0.108895
chr12:133562965-133602695	ZNF26	0.53414	0.180683	0.113355
chr12:133719081-133736049	ZNF10	0.460742	0.261725	-0.415128
chr12:383000-551861	KDM5A	-0.369715	-0.357765	-0.199726
chr12:861725-1058863	RAD52	0.127205	0.609368	0.0686779
chr12:2921753-2986321	FOXM1	-0.386451	-0.309069	-0.212044
chr12:4758200-4796750	NDUFA9	14	14	14
chr12:6679246-6716609	CHD4	-0.367951	-0.216168	-0.0748763
chr12:6775578-6798738	ZNF384	0.11544	0.323977	0.0730457
chr12:13349601-13372854	EMP1	-0.875522	-0.709607	0.453531
chr12:24962957-25055322	BCAT1	-0.782749	-0.72265	-0.191388
chr12:30862485-30907448	CAPRIN2	0.384231	0.591347	0.21176
chr12:32112349-32146192	C12orf35	0.770368	0.352559	-0.235497
chr12:33523865-33592805	SYT10	0.83391	0.786523	-0.258982
chr12:42851930-42877416	PRICKLE1	0.470888	0.735481	-0.00137089
chr12:44112707-44152596	PUS7L	-0.00178688	-0.400806	0.0781907
chr12:48152776-48213763	HDAC7	0.169262	0.631701	0.148161
chr12:49469475-49668375	TUBA1A	-0.170047	-0.207647	-0.156819
chr12:49469475-49668375	LMBR1L	0.306424	0.657755	-0.0143819
chr12:50382766-50419307	RACGAP1	-0.242979	-0.323806	-0.209762
chr12:50523456-50561149	CERS5	0.361242	0.0944765	0.0266849
chr12:53400061-53448222	LOC283335	0.25562	1.02397	-0.239285
chr12:53551445-53584809	CSAD	0.774981	1.04416	0.233235
chr12:56075329-56106089	ITGA7	0.578019	1.23023	0.18954
chr12:56546203-56583351	SMARCC2	0.00615883	0.265026	-0.0596237
chr12:56693877-56727837	PAN2	0.154538	0.273144	-0.169852
chr12:56735237-56754037	STAT2	0.166648	0.264069	-0.158146
chr12:56915608-57030257	BAZ2A	-0.39296	-0.215329	0.0402147
chr12:57449383-57472574	TMEM194A	-0.277592	-0.325648	-0.376257
chr12:57637241-57824624	R3HDM2	0.219617	0.380557	-0.352148
chr12:57881735-57914300	DDIT3	0.929208	1.23214	0.613386
chr12:57998322-58003586	DTX3	0.676149	1.72425	0.61101
chr12:58003962-58011026	ARHGEF25	14	0	0
chr12:58016069-58026985	B4GALNT1	0.289249	0.942371	0.41855
chr12:58212610-58240747	CTDSP2	-0.183563	0.377325	-0.304437
chr12:58325203-58329960	LOC100506844	0.868275	0.603242	-0.0744652
chr12:63037762-63328836	PPM1H	-0.540605	-0.232949	-0.0336155
chr12:63952692-64062354	DPY19L2	0.466951	0.516307	-0.105907
chr12:64580150-64616076	C12orf66	0.55517	-0.270746	0.295062
chr12:65107058-65153226	GNS	-0.108634	-0.267822	-0.210843
chr12:66736523-67072925	GRIP1	0.559799	0.42957	0.231102
chr12:69244955-69357020	CPM	0.449968	0.49721	-0.103243
chr12:76419226-76425556	PHLDA1	0.597113	1.16339	-0.304146
chr12:77157853-77247625	ZDHHC17	-1.64483	-0.657929	-0.569821
chr12:86194565-86230367	RASSF9	-0.479434	0.402664	-0.120129
chr12:89813495-89920039	POC1B	0.329012	-0.0428278	-0.197313
chr12:89981798-90103213	ATP2B1	0.0379195	-0.214736	0.0495044
chr12:94700375-94853764	CCDC41	0.398448	0.539719	0.477253
chr12:96252708-96273569	SNRPF	1.45619	1.963	0.654457
chr12:97957329-97958755	MIR135A2	0.849316	1.29569	0.374094
chr12:100550080-100589444	GOLGA2B	0.638872	1.13821	-0.0917999
chr12:105413561-105478341	ALDH1L2	-0.334295	-0.38927	-0.706528
chr12:109525992-109531293	ALKBH2	0.522078	0.326941	0.193772
chr12:112464368-112547192	NAA25	-0.0332663	-0.341365	0.184614
chr12:113495661-113574044	RASAL1	0.248749	0.779943	-0.0487205
chr12:113633115-113658938	IQCD	0.8116	1.18053	-0.00540081
chr12:113736538-113772943	SLC24A6	0.418279	0.571254	0.168536
chr12:116395737-116715012	MED13L	-0.340219	-0.164915	-0.0951756
chr12:120123524-120315095	CIT	-0.553038	-0.453218	-0.493927
chr12:120565013-120632515	GCN1L1	-0.307931	-0.228192	0.13819
chr12:120639093-120703565	PXN	0.175073	0.416979	0.0416657
chr12:122233172-122241390	LOC338799	0.593829	1.28029	0.273385
chr12:123405497-123451056	ABCB9	0.613381	1.0174	0.987854
chr12:123899208-123921275	RILPL2	0.339491	0.385839	0.135702
chr12:124808956-125052010	NCOR2	-0.30695	-0.233045	0.214365
chr12:133302135-133338451	ANKLE2	-0.0862267	-0.287111	0.0432712
chr13:21547169-21561808	LATS2	-0.321906	-1.46483	-8.22665
chr13:23450516-23478297	BASP1P1	1.34771	0.824098	0.674809
chr13:32889616-32974383	BRCA2	-0.431567	-0.804535	-0.331296
chr13:34392205-34540695	RFC3	-0.0858975	-0.511403	-0.260838
chr13:53028948-53050859	CKAP2	-0.2163	-0.360773	-0.171123
chr13:76194569-76434006	LMO7	-0.270155	-0.118781	-0.319013
chr13:77574592-77601331	FBXL3	0.625615	0.0283771	0.25636
chr13:92000073-92006829	MIR17HG	1.21585	1.6178	0.597301
chr13:111267806-111292344	CARKD	0.301792	0.563632	0.348656
chr13:114145251-114204546	TMCO3	0.392622	0.253492	0.0470912
chr13:21351467-21476913	XPO4	-0.202168	-0.506962	0.166309
chr13:21727499-21750741	SKA3	-0.372259	-0.536002	-0.250881
chr13:24995066-25086948	PARP4	-0.256767	-0.279267	-0.0229024
chr13:30083549-30169832	SLC7A1	-0.158784	-0.338269	0.0737771
chr13:33006803-33116838	N4BP2L2	0.415505	0.313137	0.173302
chr13:33677271-33924777	STARD13	-0.621766	-0.379302	0.131019
chr13:39452969-39460156	FREM2	-0.703857	-0.739336	-0.49289
chr13:41885340-41951174	NAA16	-0.645778	-14	-0.120584
chr13:46528622-46626894	ZC3H13	-0.414845	-0.171149	-0.10584
chr13:60239715-60738119	DIAPH3	-0.328031	-0.642092	-0.206355
chr13:67787272-67804468	PCDH9	-0.847819	-0.792509	0.0196548
chr13:77618789-77901177	MYCBP2	-0.511614	-0.550771	-0.0274337
chr13:95672082-95953687	ABCC4	-0.363589	-0.395534	0.208813
chr13:107194111-107220514	ARGLU1	0.388227	0.8843	0.11518
chr14:21989199-22005337	SALL2	-0.461592	-0.457596	-0.377977
chr14:23450396-23479360	C14orf93	-0.0113202	0.740834	-0.229179
chr14:24025197-24048009	THTPA	0.691396	1.11417	0.162148
chr14:24769097-24787242	C14orf21	-0.0465071	0.412504	0.162462
chr14:24836144-24848810	NFATC4	0.177634	0.950768	-0.639888
chr14:31028328-31089216	G2E3	-0.20851	-0.372813	-0.278581
chr14:35514112-35552698	FAM177A1	0.350798	0.138616	0.282114
chr14:58894455-59015767	KIAA0586	-0.36814	-0.391321	-0.143715
chr14:64854758-64926832	MTHFD1	-0.12346	-0.27765	0.081968
chr14:73704204-73741347	PAPLN	0.804894	1.27301	-0.161399
chr14:75230031-75304013	YLPM1	-0.313984	-0.376762	-0.216637
chr14:92582356-92632162	CPSF2	-0.180634	-0.295756	0.113489
chr14:94151933-94174208	KIAA1409	-1.59855	-1.42853	0.0286892
chr14:95624024-95646270	FLJ45244	0.50511	1.18569	-0.0417539
chr14:96829827-96853684	C14orf129	-0.0343761	-0.420204	-0.0727437
chr14:96968719-97033484	PAPOLA	-0.205087	-0.149794	0.217346
chr14:97263683-97348097	VRK1	-0.329436	-0.457908	-0.230776
chr14:102430854-102517360	DYNC1H1	-0.874206	-0.622653	-0.289519
chr14:102829290-102932008	TECPR2	0.270726	0.536057	0.137244
chr14:103590207-103603776	TNFAIP2	0.137367	0.661567	-0.0238036
chr14:105941130-105955130	CRIP2	-0.333536	-0.0817556	-0.00462979
chr14:20915154-20923267	OSGEP	0.410091	0.243776	0.0805271
chr14:21853352-21924273	CHD8	-0.287979	-0.281781	0.0170593
chr14:23516269-23521108	CDH24	0.527443	0.992706	-0.0523579
chr14:23527683-23564823	ACIN1	0.0351574	0.29182	0.195902
chr14:23815526-23822080	SLC22A17	0.4474	1.01251	-0.0825892
chr14:24612571-24635832	PSME2	0.475766	0.540301	0.208661
chr14:24683114-24711882	TINF2	0.347082	0.178088	0.0210399
chr14:31569283-31676950	HECTD1	-0.327722	-0.324265	-0.0886356
chr14:31760961-31889788	HEATR5A	-0.460599	-0.506989	-0.0344098
chr14:53241834-53258386	GNPNAT1	0.0865737	-0.503925	0.323088
chr14:55614711-55658396	DLGAP5	-0.511302	-0.607063	-0.341957
chr14:59928321-59932059	GPR135	0.786884	0.3268	-0.181899
chr14:65412439-65438922	RAB15	0.0576564	0.407852	0.21131
chr14:70232999-70238723	SRSF5	1.1097	1.79898	0.746385
chr14:77245302-77279283	ANGEL1	0.109919	0.457058	0.0564001
chr14:81726799-81902781	STON2	-0.426872	0.131259	-0.447462
chr14:94184643-94254811	PRIMA1	-1.19011	-0.938298	0.223254
chr14:99947476-100070727	CCDC85C	-0.589822	-0.322415	-0.069883
chr14:102693350-102771531	RAGE	-0.0149014	0.545474	0.0962764
chr14:103985995-103989170	CKB	0.486447	0.756575	0.254805
chr14:105607980-105635161	JAG2	0.198234	0.601783	0.445243
chr15:22833394-22873963	TUBGCP5	-0.144382	-0.401753	-0.243249
chr15:28896780-28930410	HERC2P9	0.324291	0.652209	0.213482
chr15:30918315-31065230	ARHGAP11B	-0.534327	-0.439998	0.0394685
chr15:32906619-32932130	ARHGAP11A	-0.582679	-0.600906	-0.0508646
chr15:34432635-34502297	C15orf29	14	14	14
chr15:39873279-39890981	THBS1	2.10273	0.155078	0.528241
chr15:40453209-40569690	BUB1B	-0.213438	-0.350986	-0.147066
chr15:40886282-40956541	CASC5	-0.516607	-0.765343	-0.314537
chr15:41576166-41673356	NUSAP1	-0.240658	-0.340458	-0.302031
chr15:41952609-42063167	MGA	-0.359745	-0.504578	-0.317121
chr15:42120282-42140821	JMJD7-PLA2G4B	0.248076	0.721892	0.111141
chr15:45653321-45689169	GATM	-14	0.51388	0.0719084
chr15:45694518-45713723	SPATA5L1	-0.244974	-0.779566	-0.0514918
chr15:45879416-45901909	PLDN	-0.0448586	-0.263894	0.0278251
chr15:56657630-56757335	TEX9	0.454923	0.529636	0.0115994
chr15:59397283-59417344	CCNB2	-0.454846	-0.541964	-0.376486
chr15:59730371-59815751	FAM81A	0.685956	0.484738	-0.797494
chr15:63334837-63364116	TPM1	0.258312	0.41404	-0.0690784
chr15:65204100-65251041	ANKDD1A	0.843043	1.0201	-0.19131
chr15:66797430-66859522	ZWILCH	-0.0638021	-0.397592	-0.0904023
chr15:69706387-69740768	KIF23	-0.371975	-0.447352	-0.298775
chr15:71407992-72075722	THSD4	0.418423	0.649219	-0.560982
chr15:72114539-72410422	MYO9A	0.900031	1.11703	0.263923
chr15:74898301-74922542	CLK3	0.356642	0.938198	0.106911
chr15:75287875-75313836	SCAMP5	0.393904	0.516011	0.302372
chr15:75541488-75748156	NEIL1	0.740586	1.74526	0.703319
chr15:77223961-77242601	RCN2	0.313357	0.0636187	0.00254929
chr15:78730517-78829715	AGPHD1	-0.16758	-0.39874	-0.0961347
chr15:85923870-86292651	AKAP13	-0.635628	-0.359626	-0.0638916
chr15:89787188-89878050	FANCI	-0.126984	-0.378207	-0.177808
chr15:90118753-90198682	C15orf42	-0.51985	-0.591507	-0.40909
chr15:90931468-91045475	IQGAP1	-0.318158	-0.359692	-0.16488
chr15:91446465-91465815	MAN2A2	0.207453	0.493237	0.264591
chr15:93425927-93571237	CHD2	0.195046	0.273144	-0.0674134
chr15:23282264-23378259	HERC2P2	0.297853	0.771353	0.1566
chr15:28356179-28567295	HERC2	-0.490599	-0.321538	-0.0976871
chr15:34671269-34729667	GOLGA8A	1.02418	1.42513	0.325366
chr15:34817351-34875771	GOLGA8B	0.966851	1.32379	0.133494
chr15:40380091-40401075	BMF	-0.482305	0.148066	-0.279598
chr15:42705018-42783343	ZFP106	-0.368804	-0.439768	-0.117611
chr15:43663289-43802707	TP53BP1	-0.321629	-0.146463	0.0558723
chr15:44829264-44955876	SPG11	-0.382965	-0.405332	-0.231306
chr15:55609143-55800432	DYX1C1-CCPG1	0.300674	0.0943726	0.0453549
chr15:62144585-62352664	VPS13C	-0.376698	-0.430906	-0.320016
chr15:63615456-63674079	CA12	2.2644	0.186645	1.80601
chr15:63900738-64126147	HERC1	-0.447785	-0.304981	-0.15595
chr15:64457715-64648442	CSNK1G1	-0.51489	-0.389616	-0.073576
chr15:65734813-65810035	DPP8	-0.302902	-0.418998	-0.144977
chr15:66627418-66679034	TIPIN	0.279674	-0.0420028	0.13147
chr15:72114539-72410422	MYO9A	-0.467102	-0.35932	-0.326225
chr15:72533521-72564813	PARP6	0.305925	0.657289	-0.123455
chr15:75011882-75018009	CYP1A1	0.515317	1.09278	0.114488
chr15:75128458-75135552	ULK3	0.501362	0.528523	0.295489
chr15:75192326-75199462	C15orf17	0.287573	0.407107	-0.375042
chr15:76196193-76304785	NRG4	-0.559909	-0.48482	-0.0905914
chr15:78396899-78423878	CIB2	0.604823	0.582487	-0.341671
chr15:79213950-79237420	CTSH	0.651173	0.675624	-0.00111731
chr15:83509301-83621476	HOMER2	0.409609	0.398035	0.166023
chr15:85174690-85197523	WDR73	0.371127	0.286311	0.00539329
chr15:89420518-89438857	HAPLN3	-0.789083	-0.730972	0.405253
chr15:91509266-91537804	PRC1	-0.248923	-0.253825	-0.147358
chr15:100267611-100273626	LYSMD4	0.190212	0.566855	-0.0922257
chr15:101821713-101835468	SNRPA1	0.488071	0.131066	0.346142
chr15:101840537-102030187	PCSK6	0.493599	0.493203	0.0242524
chr16:432240-450836	NME4	0.359281	0.613772	-0.0701898
chr16:619967-634136	PIGQ	0.300331	0.586169	-0.199074
chr16:699362-717854	WDR90	0.379447	0.678213	-0.00596563
chr16:718120-724372	RHOT2	0.34686	0.784225	0.142995
chr16:745519-747181	FBXL16	0.7759	1.68585	0.294779
chr16:1383605-1401873	BAIAP3	0.709093	0.992288	0.200145
chr16:1756220-1821710	MAPK8IP3	0.553012	0.920282	-0.196484
chr16:1821889-1832581	EME2	0.36761	1.22625	0.346024
chr16:2201200-2204141	RAB26	0.431064	1.31116	-0.917202
chr16:2570362-2581409	AMDHD2	-0.00330384	0.713901	-0.339879
chr16:2787076-2822322	SRRM2	-0.248007	-0.0607567	-0.162434
chr16:3355432-3369793	ZNF75A	0.421207	0.383546	-0.147031
chr16:4366228-4466962	GLIS2	-0.653046	0.132719	-0.210173
chr16:16043433-16236947	ABCC1	-0.276223	-0.25158	0.0156324
chr16:22133888-22168287	VWA3A	1.72499	2.07733	-0.917246
chr16:27325250-27376099	IL4R	0.546013	0.259062	0.416729
chr16:28875077-28937768	ATP2A1	0.235349	0.642543	-0.358035
chr16:29985119-30003584	TAOK2	0.110951	0.305811	0.0353637
chr16:30709084-30756656	SRCAP	-0.294287	-0.346864	-0.0283173
chr16:31711912-31723223	KIAA0664L3	0.583154	1.20983	0.24384
chr16:50321822-50402845	ADCY7	1.32306	1.61563	0.561739
chr16:51169885-51185183	SALL1	-1.4575	0.144598	-0.139384
chr16:53088930-53361512	CHD9	-0.266112	-0.15541	-0.0378137
chr16:57653518-57699242	GPR56	-0.258349	-0.157886	0.144147
chr16:58534046-58547626	NDRG4	0.215577	0.654525	-0.0474636
chr16:67187985-67193812	TRADD	0.962454	1.02651	0.941969
chr16:67193873-67203856	HSF4	0.872338	1.78002	0.44553
chr16:67204404-67217885	NOL3	0.593241	0.924281	0.335654
chr16:67311412-67360661	PLEKHG4	0.829301	1.3954	0.26949
chr16:67562716-67580691	FAM65A	0.166819	0.622272	0.33682
chr16:69221049-69342955	SNTB2	-0.243078	-0.450691	-0.104217
chr16:70009207-70099851	PDXDC2P	1.33581	1.26069	0.367885
chr16:70488427-70514188	FUK	0.337964	0.747033	0.103562
chr16:70557690-70584580	SF3B3	-0.269152	-0.428437	0.0670383
chr16:84402132-84497947	ATP2C2	0.844895	0.879375	0.209535
chr16:86563738-86703793	MTHFSD	0.454322	1.13049	-0.0378258
chr16:87863624-87903105	SLC7A5	14	14	14
chr16:88772890-88851618	CTU2	0.599896	0.545112	0.641308
chr16:89724209-89737968	C16orf55	0.57305	0.53891	0.0653178
chr16:89753043-89768121	CDK10	0.5796	0.977526	0.322104
chr16:89773523-89883065	ZNF276	0.544212	0.617307	0.314873
chr16:89884256-89937899	SPIRE2	0.515932	0.747784	0.142005
chr16:90015138-90034501	DEF8	0.535841	0.539239	0.169103
chr16:238953-279449	LUC7L	0.225861	0.636388	0.154029
chr16:318309-321937	RGS11	0.903735	2.0448	-0.647898
chr16:684419-686445	C16orf13	0.374608	0.696809	0.474201
chr16:1821889-1832581	SPSB3	0.165887	0.807573	-0.192269
chr16:2089815-2185899	PKD1	0.186792	0.745686	0.243712
chr16:2325827-2390747	ABCA3	0.100204	0.652426	-0.0297742
chr16:3072534-3086918	CCDC64B	0.499731	0.779287	-0.148905
chr16:3102196-3125603	MMP25	0.308823	0.936376	-0.244641
chr16:3775055-3930121	CREBBP	-0.371547	-0.279012	-0.149979
chr16:15688225-15737023	KIAA0430	-0.306189	-0.18582	-0.291133
chr16:15959576-15991680	FOPNL	-0.188752	-0.386329	-0.0350588
chr16:18816096-18937726	SMG1	-0.373641	-0.556144	-0.119235
chr16:24741041-24837549	TNRC6A	0.013794	-3.48728	-0.216702
chr16:27471868-27561294	GTF3C1	-0.392072	-0.205512	0.0179241
chr16:29817823-29822551	MAZ	0.947575	0.628572	0.534477
chr16:30759387-30787628	C16orf93	0.977247	0.991866	0.797731
chr16:31500700-31519738	C16orf58	0.173131	0.393476	-0.210453
chr16:47115430-47177936	NETO2	0.28289	0.108265	0.0729445
chr16:49524520-49839238	ZNF423	-0.708971	-0.422576	0.040458
chr16:51169885-51185183	SALL1	1.06238	0.540103	0.104246
chr16:58549210-58663772	CNOT1	-0.333532	-0.418902	-0.0496837
chr16:67187985-67193812	TRADD	1.13154	1.7704	1.46753
chr16:67204404-67217885	KIAA0895L	0.537031	1.06816	0.237354
chr16:67861686-67918406	CENPT	0.239248	0.479155	-0.0985909
chr16:68567596-68601105	ZFP90	0.608988	0.321454	-0.0253199
chr16:70009207-70099851	PDXDC2P	0.266916	0.385431	-0.153617
chr16:70277648-70323442	AARS	-0.24292	-0.182071	-0.242427
chr16:71893582-71918093	ZNF821	0.115606	0.639543	-0.0335994
chr16:74458129-74641042	GLG1	-0.279499	-0.261895	-0.138051
chr16:75532331-75590170	TMEM231	0.49962	0.564516	-0.356133
chr16:87863624-87903105	SLC7A5	0.59509	-0.200679	0.294094
chr16:88772890-88851618	FAM38A	-0.109051	0.449414	0.459423
chr16:88941205-89007608	CBFA2T3	1.05695	1.17435	0.509667
chr16:89753043-89768121	SPATA2L	1.90778	1.85998	1.56082
chr16:90086062-90111668	LOC100130015	2.13377	2.23282	-14
chr17:1665258-1681269	SERPINF1	0.574164	0.912661	-0.527277
chr17:2240774-2284369	SGSM2	0.354102	0.764549	0.0993014
chr17:4613788-4624796	ARRB2	0.450582	0.435879	-0.113709
chr17:4736634-4806516	MINK1	0.0428947	0.384995	0.094567
chr17:4854383-4860426	ENO3	0.101297	0.86857	0.0933678
chr17:5402749-5404049	LOC728392	0.488221	0.992705	-1.22038
chr17:7123132-7137863	ACADVL	0.297927	0.887409	0.153932
chr17:7308242-7323179	NLGN2	0.194039	0.585334	-0.0649898
chr17:7788110-7816075	CHD3	-0.324372	-0.0470865	-0.079745
chr17:18128922-18162055	LLGL1	0.199566	0.460723	0.0105525
chr17:19437166-19482346	SLC47A1	0.526315	0.671255	0.642782
chr17:26999788-27029472	SUPT6H	-0.360852	-0.289878	0.0194406
chr17:27717251-27878922	TAOK1	-0.393217	-0.525696	-0.12669
chr17:28705928-28796675	CPD	-0.212955	-0.310255	-0.146463
chr17:29159022-29223132	ATAD5	-0.378517	-0.478329	-0.169792
chr17:29421944-29704772	NF1	-0.472221	-0.510252	-0.0735856
chr17:29815069-29865232	RAB11FIP4	-0.217019	-0.460314	0.0868661
chr17:31254927-31268807	TMEM98	0.409224	0.251333	-0.481705
chr17:33448630-33469322	FNDC8	2.74721	1.70976	-14
chr17:36584719-36668628	ARHGAP23	0.190305	0.621135	0.00736222
chr17:36886509-36904558	CISD3	1.10309	0.849559	0.82556
chr17:38218445-38256973	THRA	-0.09133	0.448955	0.0983535
chr17:38334241-38351906	RAPGEFL1	0.959999	0.818861	0.218948
chr17:39968926-39979469	FKBP10	0.144	0.395522	-0.260226
chr17:41177257-41184058	RND2	0.372006	0.546805	0.0325743
chr17:41476352-41485862	ARL4D	1.0761	0.302236	1.24528
chr17:41561268-41613823	DHX8	-0.23629	-0.315915	-0.006795
chr17:42264348-42304472	TMUB2	0.22164	0.60442	-0.0393548
chr17:43299291-43324683	FMNL1	1.10661	1.24316	-0.0815239
chr17:43325302-43394414	LOC100133991	0.659203	1.15753	0.336005
chr17:43971747-44105699	MAPT	0.425529	1.02981	0.314348
chr17:45331207-45391080	ITGB3	-0.906331	-0.606352	0.218969
chr17:46048421-46059196	CDK5RAP3	0.611449	0.890269	0.113753
chr17:48423392-48438512	XYLT2	0.335256	0.676246	-0.260936
chr17:48624541-48633309	SPATA20	0.153607	0.497995	0.00412665
chr17:48796914-48833575	LUC7L3	0.319276	0.699128	0.19584
chr17:54911459-54946128	DGKE	0.442402	0.215862	0.19456
chr17:57232859-57284329	PRR11	-0.411141	-0.223342	-0.440975
chr17:57695927-57784856	CLTC	-0.36633	-0.410402	-0.0690969
chr17:61043778-61505139	TANC2	-0.637205	-0.393459	-0.00641278
chr17:65821779-65980494	BPTF	-0.442277	-0.480763	-0.247957
chr17:66031749-66043767	KPNA2	-0.326839	-0.478416	-0.142936
chr17:73083974-73103513	SLC16A5	0.379857	0.687224	0.246053
chr17:73512608-73571290	LLGL2	0.344329	0.71122	0.362477
chr17:73584138-73663269	MYO15B	1.44891	1.92576	-0.417467
chr17:74077081-74117295	ZACN	-0.969785	-0.401315	-0.382392
chr17:76374734-76420734	PGS1	0.46728	1.01659	0.28101
chr17:78234666-78411884	RNF213	-0.462868	-0.318055	-0.0314932
chr17:79981208-79989064	LRRC45	0.369973	0.442452	0.209455
chr17:80193005-80197436	SLC16A3	0.620476	0.529235	0.532493
chr17:1933386-1947390	DPH1	14	14	0
chr17:2240774-2284369	SGSM2	0.469461	1.18183	0.10808
chr17:2592679-2615031	KIAA0664	0.155018	0.623341	0.606252
chr17:3907738-4046253	ZZEF1	-0.48266	-0.377953	0.0472794
chr17:4634713-4643223	CXCL16	0.401461	0.686844	0.0626673
chr17:4736634-4806516	CHRNE	0.415876	0.919133	-0.642344
chr17:7123132-7137863	DVL2	0.0439819	0.444252	-0.00867154
chr17:7146832-7166512	CLDN7	0.388438	0.315955	0.14169
chr17:7218950-7232638	NEURL4	0.150427	0.424597	0.10168
chr17:7416088-7417926	POLR2A	-0.534679	0.141654	0.0408795
chr17:7494449-7536700	SAT2	0.456524	0.501612	0.145804
chr17:8377352-8534260	MYH10	-0.28011	-0.0389936	-0.127483
chr17:17149740-17184617	COPS3	0.119887	-0.371156	0.0796449
chr17:17584786-17740325	SREBF1	-0.29736	-0.209761	-0.186911
chr17:18128922-18162055	FLII	-0.267598	0.00242228	0.167939
chr17:26904530-26926056	SPAG5	-0.321014	-0.532124	-0.161371
chr17:27206355-27507407	FLOT2	0.13165	0.284152	-0.000899539
chr17:27940479-27948441	CORO6	0.216288	1.32406	0.209538
chr17:30819624-31204112	MYO1D	-0.288105	-0.330477	-0.0374495
chr17:35441925-35766902	ACACA	-0.483905	-0.489706	-0.0940518
chr17:35874899-35969486	SYNRG	-0.303732	-0.431319	-0.194015
chr17:37558122-37607573	MED1	-0.170623	-0.515645	-0.0732477
chr17:37827374-37844310	PGAP3	0.533777	0.606519	-0.12349
chr17:38060847-38075073	GSDMB	0.875837	1.36694	0.0941568
chr17:38175349-38210889	MED24	-0.240145	-0.17463	0.0332943
chr17:39910687-39943048	JUP	-0.499493	-0.250653	-0.158206
chr17:40023144-40075272	ACLY	-0.196708	-0.297077	0.0955593
chr17:40905946-40913275	LOC100190938	1.52968	1.80364	-0.0417595
chr17:41476352-41485862	ARL4D	0.760674	0.0666709	0.901987
chr17:41717356-41739317	MEOX1	0.310822	0.189464	-0.530121
chr17:41878166-41910547	MPP3	0.685977	0.85541	0.240365
chr17:42148054-42201014	HDAC5	-0.00396451	0.553094	-0.304341
chr17:45195102-45266687	CDC27	-0.18703	-0.272797	0.0184664
chr17:45915046-45918699	SCRN2	1.35653	1.33953	0.262556
chr17:46684589-46687322	HOXB7	0.585859	1.01175	0.311116
chr17:47366567-47439835	ZNF652	-0.346743	-0.259966	-0.159694
chr17:48261456-48279000	COL1A1	-0.00752164	0.71813	-0.304679
chr17:49254778-49337731	MBTD1	-0.416982	-0.214602	-0.437847
chr17:52978051-53241774	COX11	0.591943	0.448966	0.0673133
chr17:55333930-55762018	MSI2	0.795728	0.0181505	-0.1065
chr17:55938897-55980750	CUEDC1	0.294009	0.58347	0.241972
chr17:56282752-56296966	MKS1	-0.558642	0.0628292	-0.27002
chr17:56378593-56406152	BZRAP1	0.700304	1.04858	-0.556642
chr17:59756546-59940920	BRIP1	-0.173276	-0.777033	-0.427303
chr17:59942727-60005377	INTS2	-0.186024	-0.454987	-0.095887
chr17:60019959-60143322	MED13	-0.324931	-0.382651	-0.123123
chr17:61509663-61523722	CYB561	0.302079	0.308402	0.136638
chr17:62079118-62097994	ICAM2	0.883809	1.01052	-0.464345
chr17:65066553-65241326	HELZ	-0.51328	-0.748807	-0.083039
chr17:65821779-65980494	BPTF	0.0163544	-1.12331	-0.142333
chr17:67144147-67323323	ABCA10	0.448202	0.383078	-0.241046
chr17:70399462-70588943	LOC100499467	1.08487	0.646407	1.60986
chr17:72766684-72772480	NAT9	0.23647	0.469429	-0.110841
chr17:73870244-73874656	TRIM47	1.03513	1.18509	0.249311
chr17:74077081-74117295	EXOC7	0.11379	0.238627	0.0674672
chr17:74132304-74236390	FOXJ1	-0.0113361	0.51296	-0.341276
chr17:74132304-74236390	RNF157	0.410192	0.423868	-0.251509
chr17:75955327-76128488	TMC6	0.34186	0.679906	0.468313
chr17:76183397-76203786	AFMID	14	14	14
chr17:76783679-76836969	USP36	0.504331	0.485185	0.257353
chr17:77906147-78009647	TBC1D16	0.39542	0.269096	0.0239719
chr17:79201968-79212777	C17orf56	0.337122	0.869068	0.156213
chr17:79632065-79633655	C17orf90	0.382248	0.781366	-0.27925
chr17:79890158-79895181	PYCR1	0.102735	0.291842	-0.126396
chr17:80005777-80009650	RFNG	0.207577	0.585532	0.0174858
chr17:80036162-80056143	FASN	-0.653969	-0.453296	-0.113616
chr17:80351045-80408707	C17orf62	0.502643	0.366136	0.388758
chr18:158463-268059	USP14	-0.133307	-0.350888	-0.000408933
chr18:2537523-2613427	NDC80	-0.439411	-0.590458	-0.124399
chr18:2916991-3013119	LPIN2	1.25064	2.2761	1.29342
chr18:12991345-13125051	CEP192	-0.249356	-0.35996	-0.200685
chr18:20494060-20606772	RBBP8	0.555927	0.101848	0.184533
chr18:20714527-20840434	CABLES1	1.07833	0.712037	0.539574
chr18:22006608-22033494	IMPACT	0.271599	0.0886695	-0.171046
chr18:32830640-32870196	ZNF397	0.348443	0.39223	-0.124959
chr18:42260137-42648475	SETBP1	-0.451502	-0.387244	-0.0929218
chr18:42792946-43227747	SLC14A2	-1.20606	-0.655717	0.203275
chr18:52495665-52562748	RAB27B	0.364393	0.515341	-0.0712453
chr18:56337806-56421239	MALT1	-0.842518	-0.471572	0.360874
chr18:57567655-57571538	PMAIP1	0.617433	-0.29515	0.0566881
chr18:649619-712662	ENOSF1	0.167404	0.404581	-0.166047
chr18:3496029-4455266	DLGAP1	0.655293	-0.285453	-0.371048
chr18:25529560-25757769	CDH2	0.747734	0.773926	-0.455512
chr18:34823007-35146000	CELF4	1.28673	1.14686	0.517837
chr18:44633727-44676871	HDHD2	0.287853	0.0772979	-0.00381613
chr18:47007022-47018935	RPL17	0.199572	0.190924	0.058449
chr18:47793251-47808144	MBD1	0.0837707	0.295419	0.198193
chr18:52889561-53303188	TCF4	0.337354	0.31787	-0.501797
chr18:59711330-59854289	PIGN	-0.102726	-0.333979	-0.352298
chr19:751078-764319	C19orf21	0.561258	0.188747	0.36539
chr19:859664-892408	CFD	0.63575	0.847786	0.176849
chr19:926036-975938	ARID3A	-0.545193	0.0349526	-0.262917
chr19:1040101-1065570	ABCA7	0.544395	0.844482	-0.112608
chr19:1269266-1279245	C19orf24	0.272981	0.437995	-0.072724
chr19:1354975-1378430	MUM1	0.351107	0.621091	0.286421
chr19:1941160-1981441	CSNK1G2	0.0791139	0.516388	0.192161
chr19:2328628-2355100	SPPL2B	0.38849	0.713117	-0.353304
chr19:5904851-5978320	CAPS	1.23045	0.966892	0.177488
chr19:6494346-6496233	TUBB4	0.222824	0.784918	0.0526092
chr19:7660787-7683196	KIAA1543	0.187654	0.851953	0.528692
chr19:8509802-8554003	HNRNPM	-0.221319	-0.202773	-0.0112842
chr19:10216898-10230599	PPAN	0.788255	0.343607	0.42324
chr19:10812111-10824043	QTRT1	0.443771	0.877636	0.499059
chr19:11200037-11244552	LDLR	-0.34196	-0.319295	0.0717072
chr19:11466061-11476374	LPPR2	0.256656	0.608102	0.212625
chr19:12757000-12792701	WDR83	0.388494	0.680177	0.565485
chr19:12873795-12886434	HOOK2	0.50791	1.4665	-0.809466
chr19:13842859-13874106	CCDC130	0.359558	0.765036	0.121999
chr19:17186590-17324104	MYO9B	-0.280296	-0.0272469	0.161807
chr19:18451407-18480763	PGPEP1	0.653793	0.449008	-0.0288321
chr19:18723681-18731849	TMEM59L	0.782935	1.86981	-0.578328
chr19:23921996-23941693	ZNF681	0.789995	0.182389	0.098143
chr19:24269975-24312719	ZNF254	0.293167	1.01194	0.539415
chr19:28221094-28302004	LOC148189	-0.486518	-0.315196	0.163838
chr19:33865498-33873594	CEBPG	0.428927	0.142915	-0.145005
chr19:35168235-35233774	ZNF181	0.347319	0.311407	-0.15512
chr19:35606731-35615228	FXYD3	0.633011	0.401255	-0.394866
chr19:36103645-36116285	HAUS5	0.286096	0.491568	-0.0470642
chr19:36277101-36279724	ARHGAP33	0.340585	0.947584	-0.235926
chr19:36347809-36358048	KIRREL2	0.836527	1.21585	0.321135
chr19:37180297-37212288	ZNF567	0.492423	0.273212	0.150173
chr19:37808931-37855357	HKR1	0.633145	0.704904	-0.218579
chr19:37997810-38034239	ZNF793	0.6212	0.779404	-0.18183
chr19:38397820-38699011	SIPA1L3	-0.324395	-0.0577527	0.0638957
chr19:38810402-38822849	KCNK6	0.706893	0.836706	0.390705
chr19:39903344-39919055	PLEKHG2	0.19845	0.585343	-0.240246
chr19:39923784-39926628	RPS16	1.40717	1.74027	1.13007
chr19:40534166-40596845	ZNF780A	0.457098	0.833305	-0.399283
chr19:40697650-40721482	MAP3K10	0.287551	1.21593	0.234479
chr19:40854331-40884396	PLD3	0.065301	0.269648	-0.199883
chr19:41099071-41135950	LTBP4	0.20755	0.463175	-0.380925
chr19:41768390-41813811	HNRNPUL1	-0.290586	-0.0894575	-0.119094
chr19:42772720-42799950	CIC	-0.367551	-0.0420241	-0.165258
chr19:44455396-44681838	ZNF155	0.198214	0.247126	-0.144219
chr19:45312323-45324678	BCAM	0.0930644	0.502027	-0.401276
chr19:45409151-45412652	APOE	0.0665614	0.811743	-0.055697
chr19:45542297-45574214	CLASRP	0.111478	0.682111	0.185079
chr19:50016412-50029685	FCGRT	0.679733	1.03112	-0.484656
chr19:50321535-50370822	MED25	0.0148542	0.3674	-0.299616
chr19:50706884-50813841	MYH14	-0.338903	0.0377789	-0.100691
chr19:53115450-53696619	ZNF83	1.3592	1.43141	0.679243
chr19:53115450-53696619	ZNF468	1.03944	0.344501	0.198757
chr19:53115450-53696619	ZNF320	-0.511999	-0.149551	-0.433594
chr19:54024176-54083523	ZNF331	0.42163	0.206534	-0.000239874
chr19:54606131-54635150	NDUFA3	0.0853024	1.67148	0.437786
chr19:54960064-54974894	LENG8	0.276219	0.981867	-0.203418
chr19:55587220-55601444	EPS8L1	0.356267	0.584221	0.407159
chr19:56989256-57006806	LOC100128252	0.672528	0.762843	-0.175268
chr19:57791852-57819930	ZNF460	-0.324829	-0.606894	-0.301615
chr19:57924980-57933851	ZNF17	0.664655	0.319554	-0.64279
chr19:57980703-58019898	ZNF419	0.651411	0.682521	0.0394931
chr19:58570606-58581110	ZNF135	1.59883	1.13201	-0.116191
chr19:681230-683371	FSTL3	0.697943	0.439321	0.55982
chr19:1000436-1021220	C19orf6	0.105227	0.543354	0.107233
chr19:2841432-2944969	ZNF57	0.599702	0.530568	0.333756
chr19:2997635-3047633	TLE2	0.198009	0.641203	-0.265255
chr19:5895589-5904024	NDUFA11	0.444346	0.169019	-0.0592589
chr19:7933604-7939326	FLJ22184	-0.480555	0.0975703	-0.456136
chr19:7989300-7991051	CTXN1	0.389467	0.76848	-0.218953
chr19:8130286-8212385	FBN3	0.399165	0.916234	-0.778788
chr19:9523137-9546236	ZNF266	0.4369	0.342033	-0.186531
chr19:10461109-10491248	TYK2	0.144659	0.503535	0.187443
chr19:10501714-10514271	CDC37	0.176205	0.42916	0.315897
chr19:11485321-11530018	RGL3	0.298033	0.835744	-0.111371
chr19:12873795-12886434	HOOK2	0.424885	0.751386	0.424646
chr19:16940206-16991200	SIN3B	1.29056	2.1042	-0.0414596
chr19:17003760-17137625	CPAMD8	0.157548	0.58828	-0.735317
chr19:17935592-17958841	JAK3	0.278063	0.976275	-0.0817852
chr19:18544796-18549111	ISYNA1	0.18106	0.591143	0.0398986
chr19:18703914-18717660	CRLF1	1.01707	1.60708	-0.542536
chr19:23945766-24047876	RPSAP58	-14	0.348463	-4.6523
chr19:24269975-24312719	ZNF254	-0.148638	-0.876156	-0.912852
chr19:36208920-36236336	IGFLR1	0.645833	1.03554	0.521014
chr19:36500021-36505141	ALKBH6	0.663673	1.01541	0.546893
chr19:38187121-38210691	ZNF607	0.448687	0.357336	-0.206105
chr19:45312323-45324678	BCAM	1.96624	2.49004	1.71242
chr19:46272972-46296060	DMPK	-0.0209535	0.54474	0.0489125
chr19:47567441-47615495	ZC3H4	-0.360459	-0.242051	-0.19517
chr19:49588410-49611925	SNRNP70	1.05527	1.74864	0.70112
chr19:49871735-49886194	DKKL1	0.918763	0.912421	0.206908
chr19:50321535-50370822	PNKP	0.502253	0.977668	0.0610373
chr19:52359055-52674896	ZNF577	0.258426	-0.110558	-0.0457429
chr19:52772823-53103405	ZNF578	2.83046	1.66056	2.57321
chr19:53115450-53696619	ZNF28	0.239078	0.113209	-0.148044
chr19:53115450-53696619	ZNF415	0.51758	0.528813	-0.351238
chr19:54663833-54676944	TMC4	0.177622	0.433119	0.003134
chr19:54960064-54974894	LENG9	1.55263	1.84495	0.557684
chr19:55602280-55628927	PPP1R12C	0.118553	0.740775	0.185002
chr19:55644160-55660606	TNNT1	0.679412	1.25226	-0.257397
chr19:58144534-58400442	ZNF552	0.280545	0.980738	0.245245
chr19:58595127-58609730	ZSCAN18	0.84357	0.935575	-0.650771
chr19:59070552-59097791	MZF1	0.548733	1.20516	0.268517
chr2:1635510-1748330	PXDN	-1.3402	-0.468898	-2.01125
chr2:10263738-10271634	RRM2	-0.173963	-0.53524	-0.153101
chr2:11295539-11318998	PQLC3	0.628795	0.311098	0.221641
chr2:11674241-11783029	GREB1	0.505504	0.353611	0.196867
chr2:16081055-16087178	MYCN	-0.827804	-0.42868	0.469056
chr2:17935413-17966632	GEN1	-0.0540179	-0.522151	-0.32767
chr2:26403584-26412643	FAM59B	0.518074	0.760683	-0.293101
chr2:26624783-26679579	CCDC164	0.685754	0.608564	-1.46315
chr2:28615739-28640183	FOSL2	0.63808	0.40823	0.551456
chr2:29338307-29406679	CLIP4	0.379478	0.158178	-0.0949864
chr2:32582095-32843965	BIRC6	-0.622626	-0.630433	-0.21014
chr2:38520986-38605209	ATL2	1.42142	0.683551	0.577513
chr2:42396486-42559764	EML4	-0.257173	-0.10227	-0.106091
chr2:44001177-44037213	DYNC2LI1	0.432168	0.423022	-0.0914559
chr2:54683453-54898583	SPTBN1	-0.477382	-0.32773	-0.0333808
chr2:61400014-61697883	AHSA2	0.652027	1.3165	-0.0640947
chr2:69969060-70053632	ANXA4	0.375737	0.350537	-0.0557929
chr2:73612885-73912694	ALMS1	-0.55295	-0.501195	-0.32156
chr2:74211022-74335303	TET3	-0.468134	-0.348353	-0.25204
chr2:85766100-85788657	MAT2A	0.406787	0.102117	-0.530158
chr2:88469834-88486209	THNSL2	0.509331	0.220976	-0.0320334
chr2:95691380-95720690	MAL	-0.489531	-0.45191	-0.355021
chr2:97001483-97059666	NCAPH	-0.461263	-0.531171	-0.382515
chr2:101618690-101767846	RPL31	0.404356	0.56349	0.171957
chr2:102759364-102796334	IL1R1	0.453691	0.557829	0.0236474
chr2:109335934-109402267	RANBP2	-0.337028	-0.365356	-0.00452034
chr2:112895961-112949847	FBLN7	0.259149	0.585471	-1.05401
chr2:114384816-114400975	RABL2A	0.436932	0.567073	0.0968458
chr2:128458680-128615729	POLR2D	-0.611861	-0.758339	-0.464403
chr2:128848753-128953314	UGGT1	-0.39939	-0.616368	-0.235894
chr2:136289048-136482840	R3HDM1	-0.345294	-0.30213	-0.190387
chr2:149894980-150071776	LYPD6B	0.330857	0.701482	-0.140436
chr2:162164785-162271789	PSMD14	-0.0996224	-0.278913	0.136147
chr2:170335994-170363165	BBS5	0.862578	0.424487	0.122058
chr2:170684017-170940673	UBR3	-0.304164	-0.39638	-0.0629864
chr2:171034654-171511700	MYO3B	-0.505812	-0.648031	-0.399758
chr2:171673199-171717659	GAD1	0.756214	1.20123	0.90968
chr2:172378675-172414643	CYBRD1	0.359858	0.480416	-0.247533
chr2:176994421-177001826	HOXD8	0.570792	1.10723	0.146754
chr2:187454741-187545634	ITGAV	-0.123821	-0.225869	0.0221636
chr2:189156707-189460658	GULP1	0.4064	0.262672	0.00893969
chr2:197504355-197597530	CCDC150	0.591244	0.77459	-0.138874
chr2:202047620-202152434	CASP10	-0.55716	-0.452716	0.132663
chr2:203130455-203168530	NOP58	0.260129	0.155472	0.395501
chr2:203241049-203432474	BMPR2	-0.389425	-0.408281	-0.150053
chr2:203741928-203851569	ALS2CR8	0.765302	0.314373	-0.0834773
chr2:207630111-207660911	FASTKD2	0.0704638	-0.373623	0.281918
chr2:214149115-215275225	SPAG16	0.486169	0.345713	-0.249207
chr2:219524378-219528307	BCS1L	0.123187	0.525842	0.389338
chr2:219528586-219567440	STK36	0.116428	0.522002	0.27563
chr2:220094478-220110131	ANKZF1	0.259937	0.914011	0.277608
chr2:220299699-220331584	SPEG	0.57919	1.51065	0.815675
chr2:223289193-223427454	SGPP2	0.151508	0.435744	-0.109876
chr2:232826292-233352532	ALPP	1.61647	-0.135806	0.935779
chr2:233499889-233547494	EFHD1	0.822421	1.01623	-0.313682
chr2:238392681-238463961	MLPH	1.64849	0.924769	0.443713
chr2:242674029-242708231	D2HGDH	0.705612	0.900996	-0.246735
chr2:217970-264115	SH3YL1	0.352737	0.240479	-0.306631
chr2:8868986-8977755	KIDINS220	-0.263874	-0.283258	-0.126006
chr2:15307031-15701454	NBAS	-0.510171	-0.509766	-0.112003
chr2:20448452-20550690	PUM2	-0.12673	-0.162115	-0.0408623
chr2:24425732-24583397	ITSN2	0.227124	-0.146667	0.157752
chr2:25959462-26101312	ASXL2	-0.263169	-0.368912	-0.142007
chr2:27274490-27294636	AGBL5	0.697252	1.44395	0.930148
chr2:27309610-27341995	CGREF1	0.958825	1.41301	0.041871
chr2:27714748-27718126	FNDC4	0.411499	0.632602	-0.239761
chr2:27848505-27917887	SUPT7L	0.170168	0.458284	0.0329038
chr2:37064840-37193646	STRN	-0.452034	-0.54365	-0.0395154
chr2:37458773-37551959	PRKD3	-0.0846687	-0.256301	-0.0854308
chr2:38970322-38978636	SRSF7	0.342711	0.172341	0.160973
chr2:44108115-44223144	LRPPRC	-0.218099	-0.324672	-0.0125711
chr2:54087295-54197977	PSME4	-0.188797	-0.334283	0.156273
chr2:56087502-56151298	EFEMP1	0.51813	0.883393	-1.03356
chr2:70674332-70781105	TGFA	1.72852	0.310699	0.27908
chr2:71295407-71305998	NAGK	0.831255	1.12837	0.376966
chr2:73441365-73454359	SMYD5	-14	1.45189	1.48439
chr2:74682149-74688018	INO80B	14	14	14
chr2:76974849-77748000	LRRTM4	-1.49543	-0.799057	-0.195928
chr2:86247338-86333278	POLR1A	-0.436078	-0.461558	0.0525445
chr2:88856256-88927094	EIF2AK3	0.287161	0.0185812	-0.00197722
chr2:96940073-96942975	SNRNP200	-0.46379	-0.470131	-0.109776
chr2:98372796-98612354	TMEM131	-0.255612	-0.283357	-0.109268
chr2:99953771-100106480	REV1	0.364403	0.104933	0.0689597
chr2:101008321-101034130	CHST10	0.565094	0.274959	0.381964
chr2:102759364-102796334	IL1R1	1.54799	1.11338	1.23073
chr2:105977061-106015681	FHL2	1.84639	0.512816	0.53684
chr2:110880913-110962639	NPHP1	0.621864	0.750562	-0.11872
chr2:111394354-111435684	BUB1	-0.424834	-0.451327	-0.130365
chr2:112525242-112641770	ANAPC1	-0.24415	-0.277678	0.103471
chr2:113493927-113522254	CKAP2L	-0.516802	-0.562344	-0.377606
chr2:113971572-114036572	PAX8	0.223072	0.577958	0.438913
chr2:121974163-122042778	TFCP2L1	1.21396	0.438508	0.194927
chr2:130783568-130808893	LOC440905	0.449008	0.373669	-0.547091
chr2:130896826-130902644	CCDC74B	0.852449	0.864588	-0.265299
chr2:160568869-160761267	CD302	0.625612	0.866485	-0.371382
chr2:166727493-166810348	TTC21B	-0.468635	-0.0149094	0.149697
chr2:188206669-188313050	CALCRL	-0.457337	-0.271338	-0.100583
chr2:190425154-190445537	SLC40A1	0.349579	0.752792	-0.589993
chr2:190634992-190648701	ORMDL1	0.360395	0.265538	-0.0110238
chr2:196998294-197036336	STK17B	-0.285401	-0.470754	-0.33057
chr2:200793633-200828901	TYW5	0.620061	0.391092	0.584116
chr2:216225178-216300854	FN1	-0.610066	-0.494236	-0.296414
chr2:220403624-220436268	CHPF	0.0778911	0.403027	0.196865
chr2:230628563-230786771	TRIP12	-0.282153	-0.299639	0.100487
chr2:230899672-230933715	SLC16A14	0.541188	0.510586	-0.00765581
chr2:232786547-232790395	NPPC	3.99478	1.39817	1.05693
chr2:232826292-233352532	ECEL1	0.94131	1.28623	-0.391442
chr2:242295663-242448034	STK25	0.1257	0.329123	-0.0467542
chr20:2462463-2489778	ZNF343	1.17062	1.27308	0.82438
chr20:2633177-2644853	NOP56	0.302419	-0.0025734	0.110402
chr20:5931297-5979890	MCM8	-0.291921	-0.509731	-0.271269
chr20:10199476-10288066	SNAP25	0.423081	0.878294	-0.880077
chr20:30326903-30389704	TPX2	-0.522299	-0.573015	-0.258622
chr20:30946146-31027207	ASXL1	-0.221372	0.0588064	-0.149613
chr20:34213952-34252878	CPNE1	0.622569	1.2819	-0.101562
chr20:35169872-35179957	MYL9	0.212118	0.583071	-0.1178
chr20:39766160-39804440	PLCG1	-0.0203428	0.340703	0.0835858
chr20:39969429-39995498	LPIN3	0.190463	0.975915	0.0994774
chr20:42295708-42345126	MYBL2	-0.220594	-0.207576	-0.464198
chr20:43538702-43587279	PABPC1L	0.819073	1.52137	0.109788
chr20:45338278-45364988	SLC2A10	0.74591	0.507197	-0.37157
chr20:46130532-46415734	NCOA3	-0.286886	-0.316542	-0.20821
chr20:47538257-47653233	ARFGEF2	-0.173336	-0.369308	-0.00229236
chr20:47662819-47713573	CSE1L	-0.306337	-0.448008	0.0419803
chr20:49411466-49495777	BCAS4	0.812472	1.23221	0.58258
chr20:57226294-57290900	STX16-NPEPL1	0.0628391	0.323964	0.0436126
chr20:61436157-61445353	OGFR	0.396101	0.7421	0.123174
chr20:61448413-61493115	COL9A3	1.12686	1.24696	1.01798
chr20:62289162-62370460	RTEL1-TNFRSF6B	0.399417	0.87682	0.339464
chr20:62371210-62436856	SLC2A4RG	0.151176	0.463948	0.0265573
chr20:62887047-62907660	PCMTD2	0.284002	0.22636	-0.355503
chr20:2815966-3019468	FAM113A	0.602453	1.37512	0.0267559
chr20:3143262-3149207	ProSAPiP1	0.317672	0.665207	-0.341834
chr20:5525079-5591672	GPCPD1	0.646798	0.718988	0.24892
chr20:10618331-10645810	JAG1	-0.473654	0.0354398	-0.00548792
chr20:13694765-13799083	ESF1	0.564657	0.370606	0.362725
chr20:25433327-25566153	NINL	0.241085	0.731241	0.105373
chr20:31030861-31115663	C20orf112	0.355073	0.649431	0.0149703
chr20:33302577-33413433	NCOA6	-0.286753	-0.130614	-0.118819
chr20:34291530-34330258	RBM39	0.174744	0.251437	-0.0803882
chr20:35380175-35402232	DSN1	0.313663	0.0179856	0.202306
chr20:35405844-35492087	KIAA0889	-0.42429	-0.449398	-0.382222
chr20:44525432-44541003	PLTP	0.290113	0.497228	-0.234674
chr20:45837867-45985628	ZMYND8	-0.34932	-0.220136	-0.269727
chr20:48697660-48732494	TMEM189	-0.90091	-0.558203	-0.520785
chr20:52183604-52214231	ZNF217	-0.545295	-0.174167	-0.381426
chr20:54944413-54967351	AURKA	-0.39334	-0.594305	-0.153517
chr20:56223451-56275097	PMEPA1	-0.782979	-0.65916	0.24118
chr20:60878010-60942368	LAMA5	-0.579889	0.0640998	-0.148727
chr20:62289162-62370460	ZGPAT	1.12268	1.71975	0.716412
chr20:62588054-62601218	ZNF512B	0.109172	0.385565	0.172026
chr21:34915264-34961014	SON	-0.318548	-0.315673	-0.0200922
chr21:44263114-44299816	WDR4	0.945361	0.876902	0.492277
chr21:46708763-46717269	LOC642852	0.0954427	0.50085	0.195615
chr21:16333552-16436318	NRIP1	0.748904	0.0078556	0.0387935
chr21:18885223-18984027	BTG3	0.43433	0.0829567	-0.322459
chr21:34106209-34144169	GCFC1	0.256696	0.307127	-0.0898914
chr21:34967667-35014160	CRYZL1	0.529701	0.118531	0.187276
chr21:37529086-37749093	DOPEY2	-0.289812	-14	-0.457477
chr21:40556098-40693511	BRWD1	-0.463918	-0.175407	-0.600958
chr21:44263114-44299816	WDR4	0.600537	0.278472	0.419929
chr21:44472844-44496472	CBS	-0.014	0.338303	-0.337031
chr21:47608359-47648738	LSS	-0.452423	-0.387468	-0.366649
chr22:18900091-18924066	PRODH	14	14	0
chr22:19428409-19466756	UFD1L	0.737995	1.00313	0.560047
chr22:19706754-19712297	2005-09-01	0.520051	0.808892	0.113445
chr22:20067754-20104768	DGCR8	0.259003	0.705499	-0.0231942
chr22:20119363-20135530	ZDHHC8	0.386675	0.873762	0.1606
chr22:24407764-24574596	CABIN1	-0.243987	-0.150295	-0.182962
chr22:29655780-29696515	EWSR1	0.132949	0.286399	0.0268732
chr22:31608249-31676157	LIMK2	-0.0366585	0.424646	0.106549
chr22:37447778-37459430	KCTD17	0.038778	0.603572	0.0155908
chr22:38864012-38902406	KDELR3	0.540733	0.231008	0.101457
chr22:39257465-39268315	CBX6	-5.59367	-14	1.25716
chr22:39745953-39781593	SYNGR1	0.633113	1.07026	-0.0913758
chr22:39850647-39888199	MGAT3	1.3149	1.67688	0.166971
chr22:40440820-40731812	TNRC6B	-0.703103	-0.569488	-0.349333
chr22:41253084-41328823	XPNPEP3	-0.22452	-0.491049	-0.368745
chr22:41488302-41576086	EP300	-0.502247	-0.502459	-0.28291
chr22:42229097-42303308	SREBF2	-0.246002	-0.171205	-0.195907
chr22:42372930-42394227	2003-09-01	0.241014	0.424093	-0.150927
chr22:42486936-42532712	LOC100132273	0.679397	0.495107	-0.146186
chr22:42896584-42978026	SERHL	0.560671	0.444752	0.369902
chr22:44319618-44347343	PNPLA3	-0.829349	-0.0404836	0.344918
chr22:45705080-45737836	FAM118A	0.291198	0.850033	0.285148
chr22:46692637-46729573	GTSE1	-0.472977	-0.490512	-0.260119
chr22:46731297-46753504	TRMU	0.214128	0.453006	0.350865
chr22:50691196-50700089	MAPK12	1.2795	1.63627	0.808778
chr22:51113069-51162447	SHANK3	0.502611	0.827631	0.303967
chr22:19863039-20004309	TXNRD2	-0.710814	-0.114899	0.0672781
chr22:21061915-21213088	PI4KA	-0.213761	-0.244088	-0.104625
chr22:28315363-29075853	TTC28	-0.369982	-0.381919	-0.0777201
chr22:29189645-29206848	XBP1	0.596238	0.282346	0.0101962
chr22:36677022-36792555	MYH9	-0.446723	-0.233332	-0.191671
chr22:37886399-37915210	CARD10	1.55457	1.39817	0.53804
chr22:38686696-38714089	CSNK1E	0.0345447	0.364083	-0.129464
chr22:38864012-38902406	DDX17	0.162309	0.282535	-0.0713599
chr22:39257465-39268315	CBX6	0.512383	0.393739	0.154891
chr22:39526778-39548538	CBX7	0.533479	0.826915	-0.367199
chr22:39708886-39715758	RPL3	0.199443	0.311365	-0.132585
chr22:43192531-43253408	ARFGAP3	0.806675	0.683967	0.0760098
chr22:46756730-46933385	CELSR1	-0.394895	-0.183976	-0.364634
chr22:50296853-50312122	ALG12	0.128915	0.475379	-0.0467342
chr22:50640469-50683431	TUBGCP6	0.238468	0.717322	-0.0866203
chr22:50683612-50689834	HDAC10	0.824237	1.28096	0.471389
chr22:50691196-50700089	MAPK12	0.3918	0.565805	0.0413247
chr22:50702089-50708779	MAPK11	0.807575	1.20358	0.0142221
chr22:51007289-51021428	CHKB-CPT1B	0.451718	0.920457	0.121567
chr3:9404716-9519838	THUMPD3	0.264551	0.0858737	0.204963
chr3:9404716-9519838	SETD5	-0.24812	-0.134393	-0.051647
chr3:10004147-10143687	FANCD2	-0.196076	-0.366867	-0.256655
chr3:11314009-11762220	ATG7	0.435699	0.344923	0.124256
chr3:13521714-13555556	HDAC11	0.353376	0.690034	0.321069
chr3:13610239-13679922	FBLN2	0.389489	0.953487	-0.0163
chr3:14444095-14583588	SLC6A6	0.179721	-0.480041	0.395991
chr3:25215609-25706411	RARB	1.08912	0.443698	-0.357587
chr3:39424699-39438819	SLC25A38	0.332451	0.112894	0.130715
chr3:44803208-44894748	KIF15	-0.439595	-0.439384	-0.49055
chr3:46963111-47051193	NBEAL2	0.597735	0.93423	0.199744
chr3:49977476-50156458	RBM5	0.208419	0.490541	0.174335
chr3:50192528-50226562	SEMA3F	0.458329	0.655236	-0.0612249
chr3:50305039-50314691	SEMA3B	0.183152	0.705296	0.304408
chr3:50606681-50622917	HEMK1	0.267186	0.87191	0.152351
chr3:51976305-51982989	PARP3	0.321986	0.766181	-0.171445
chr3:52280185-52284617	PPM1M	0.693493	0.862759	-0.124577
chr3:53880576-53916229	IL17RB	0.740563	0.70023	0.0670369
chr3:56591183-56717301	CCDC66	0.422264	0.569214	0.491899
chr3:57994106-58157982	FLNB	-0.255854	-0.0823896	0.0563944
chr3:58318616-58419579	PXK	0.84079	0.229845	0.111611
chr3:58477822-58488087	KCTD6	0.67838	-0.0211073	-0.17401
chr3:75779109-75834255	MIR4273	14	14	0
chr3:97483418-97520014	ARL6	0.463977	0.0713502	0.245244
chr3:110790605-110920272	PVRL3	-0.264372	-0.369354	0.0214387
chr3:112929826-113160361	BOC	0.420126	0.426307	-0.0320403
chr3:113557680-113666086	GRAMD1C	0.652677	0.343076	-0.138554
chr3:119421868-119486164	C3orf15	0.638785	0.627014	-0.433971
chr3:125642892-125655887	LOC100125556	0.871414	-0.187293	0.163892
chr3:132136446-132257878	DNAJC13	-0.373127	-0.477329	0.0617883
chr3:133292433-133309118	CDV3	0.352226	-0.0799658	0.215504
chr3:140660620-140699108	SLC25A36	0.420964	0.0715182	-0.196669
chr3:142838603-142843581	CHST2	-0.599194	-0.352479	0.129907
chr3:151980404-152183572	MBNL1	-0.280625	-0.381171	0.0618046
chr3:158288952-158324399	MLF1	0.428895	0.191993	-0.187922
chr3:160117429-160152810	SMC4	-0.3342	-0.442296	-0.243356
chr3:170075472-170114619	SKIL	-0.296618	-0.387918	0.0401858
chr3:172468494-172539335	ECT2	-0.224486	-0.486891	-0.35003
chr3:179040824-179055649	ZNF639	0.351059	-0.034779	0.0385506
chr3:180319917-180397283	TTC14	0.394058	0.467405	0.240262
chr3:183353410-183402304	KLHL24	-0.435299	-0.0490506	-0.661282
chr3:184032282-184053195	EIF4G1	-0.294495	-0.221209	0.209818
chr3:186501340-186524484	EIF4A2	0.267902	0.485613	0.132207
chr3:193310813-193415636	OPA1	-0.149906	-0.329996	-0.00058889
chr3:195384909-195428121	MIR570	0.316305	0.660103	-0.12014
chr3:196295589-196315932	FBXO45	0.281437	-0.0495955	0.0361192
chr3:196439534-196463018	PIGX	0.342841	0.154174	-0.0836144
chr3:10004147-10143687	CIDECP	0.473275	0.201653	0.423036
chr3:11314009-11762220	VGLL4	-0.482469	-0.0745117	-0.425362
chr3:13856987-13921618	WNT7A	-0.72009	-0.288879	0.158375
chr3:15247711-15382901	SH3BP5	0.0611173	0.700916	0.164461
chr3:18386875-18486271	SATB1	-0.0987067	0.433146	-0.460909
chr3:20206504-20227790	SGOL1	-0.459724	-0.416127	-0.310241
chr3:27414213-27525757	SLC4A7	-0.16237	-0.293459	0.0107798
chr3:31701508-32023342	OSBPL10	-0.698266	-0.489828	0.0196127
chr3:39448183-39454118	RPSA	0.93875	1.25509	1.05054
chr3:45796811-45838035	SLC6A20	-0.461283	-0.636263	-0.148687
chr3:46710484-46735194	ALS2CL	0.281889	0.721568	0.417215
chr3:47057897-47205467	SETD2	-0.227156	-0.263491	-0.158323
chr3:47627040-47823405	SMARCC1	-0.21065	-0.204177	-0.119909
chr3:47892092-48130769	MAP4	-0.253171	-0.218931	-0.0448023
chr3:48445189-48471650	PLXNB1	0.230719	0.761668	-0.0449571
chr3:48601505-48609180	COL7A1	0.890715	1.5385	0.669708
chr3:48663058-48672547	SLC26A6	0.401871	0.772272	0.466734
chr3:48730662-48754711	IP6K2	0.0970982	0.487809	-0.135945
chr3:49145478-49158371	USP19	-0.241148	0.0587694	0.0356067
chr3:49306029-49377536	USP4	0.392807	0.401089	0.305687
chr3:49454210-49466757	AMT	0.506298	1.11624	-0.160921
chr3:49721379-49761411	MST1	0.453278	1.3593	-0.228205
chr3:49855534-49893992	TRAIP	-0.670834	-0.353694	-0.312154
chr3:51989329-52001482	PCBP4	0.615759	1.00806	0.429971
chr3:52579223-52740048	PBRM1	-0.228395	-0.353359	-0.203127
chr3:52579223-52740048	GLT8D1	0.44282	0.259426	-0.140257
chr3:55499742-55524085	WNT5A	-0.656602	-0.852049	-0.289419
chr3:56761445-57112683	ARHGEF3	-0.483007	-0.368125	0.34443
chr3:64501330-64673365	ADAMTS9	1.30516	0.563793	-0.306478
chr3:69219098-69250008	FRMD4B	-0.653181	0.0598499	0.114428
chr3:78646357-79817059	ROBO1	-0.334918	-0.379809	-0.090849
chr3:81538754-81810950	GBE1	-0.0879407	-0.461651	0.10586
chr3:105374325-105587887	CBLB	-0.566923	-0.137657	-0.212521
chr3:107879658-107941417	IFT57	0.45834	0.346301	-0.146968
chr3:108260341-108413693	KIAA1524	-0.206976	-0.44454	-0.044626
chr3:112929826-113160361	WDR52	0.251291	0.671734	0.254537
chr3:119148280-119182523	TMEM39A	0.41663	0.286414	0.0207647
chr3:120112382-120169943	FSTL1	0.168969	0.294642	-0.416547
chr3:120405506-120461385	RABL3	0.0166785	-0.57397	-0.235059
chr3:123632273-123680255	CCDC14	0.392558	0.594501	-0.0162241
chr3:125246424-125314381	OSBPL11	0.0404075	-0.538447	0.281244
chr3:128886555-128902810	CNBP	0.249405	0.0483951	-0.0277804
chr3:129100146-129239244	RPL32P3	0.692902	1.14207	0.224023
chr3:129274019-129325582	PLXND1	0.218563	0.397572	0.0354718
chr3:132276938-132441303	NPHP3-ACAD11	0.360823	0.443159	-0.138806
chr3:133502876-133614691	RAB6B	0.316702	0.824707	-0.02103
chr3:134074187-134093422	AMOTL2	0.191201	0.348021	0.581109
chr3:136054707-136471293	STAG1	-0.218047	-0.376467	0.0175155
chr3:139236275-139258671	RBP1	0.287425	0.584656	-0.530446
chr3:142025448-142166875	XRN1	-0.289646	-0.373801	-0.435752
chr3:142719686-142779567	U2SURP	0.768171	0.974199	-0.017555
chr3:150458909-150481263	SIAH2	0.838212	0.183565	0.000197709
chr3:155480351-155572248	C3orf33	0.280157	-0.00110307	0.0835713
chr3:156865435-156880238	CCNL1	0.527911	0.704654	0.157422
chr3:159974771-160117320	IFT80	0.287328	0.376616	-0.345561
chr3:160801482-160823160	B3GALNT1	0.485495	-0.013824	0.160576
chr3:166958076-167098085	ZBBX	1.16035	1.21352	-0.591061
chr3:168801285-169381583	MECOM	-0.268743	-0.239424	-0.156986
chr3:169804604-169899537	PHC3	-0.325996	-0.374021	-0.160092
chr3:176737230-176915052	TBL1XR1	-0.0808669	-0.245301	-0.200525
chr3:184053716-184079391	CLCN2	0.429428	1.0036	0.540516
chr3:185360865-185542827	IGF2BP2	0.289667	0.648531	0.106659
chr3:186501340-186524484	RFC4	0.398993	0.681303	0.11643
chr3:187868361-188608460	LPP	-0.613066	-0.824904	-0.647867
chr3:187868361-188608460	LPP	-0.391388	-0.713896	-0.462997
chr3:194304737-194354150	TMEM44	0.584372	0.714105	0.0219054
chr3:195241219-195270224	PPP1R2	0.304322	0.0463725	-0.038348
chr3:195685848-195698191	SDHAP1	0.502388	0.80006	0.0841947
chr3:196018089-196045165	TCTEX1D2	0.480248	0.306493	-0.234797
chr3:196728610-196756687	MFI2	0.688749	1.16853	-0.467261
chr3:197338222-197354774	LOC220729	0.26437	0.620078	0.046109
chr3:197518137-197686886	IQCG	0.443389	0.395054	-0.282677
chr3:197687070-197770591	LMLN	0.696025	0.989149	-0.36165
chr4:619223-664681	PDE6B	0.607882	0.899804	-0.202275
chr4:843064-952496	TMEM175	0.94527	1.28394	0.696317
chr4:1717558-1746900	TACC3	-0.313338	-0.232623	-0.0934447
chr4:1795038-1810599	FGFR3	0.746436	1.39693	0.0325906
chr4:3076407-3245687	HTT	-0.494837	-0.504937	-0.191001
chr4:3465032-3496296	DOK7	0.952388	-0.0999062	0.793402
chr4:4387982-4712664	D4S234E	0.347035	0.417334	0.0315917
chr4:8271488-8297444	HTRA3	1.19575	0.992706	0.536344
chr4:10075864-10118573	WDR1	-1.20826	-0.665451	-0.606228
chr4:17812524-17876122	NCAPG	-0.36159	-0.52461	-0.171179
chr4:20253663-20622273	SLIT2	-0.260525	-0.447305	0.390321
chr4:24797008-24802804	SOD3	0.0587363	0.811494	-0.331624
chr4:25656842-25680739	SLC34A2	-0.0121314	-0.536469	-0.210892
chr4:55524094-55606882	KIT	-0.200967	-0.393315	-0.181112
chr4:57774041-57802121	REST	-0.401839	-0.122199	-0.198143
chr4:77079878-77205037	FAM47E	0.443251	0.920223	-0.250046
chr4:78078356-78091215	CCNG2	-0.484764	-0.154203	-0.506081
chr4:78978148-79465589	FRAS1	-0.940694	-0.913088	-0.685441
chr4:83814604-83841284	LOC100499177	0.946535	0.994565	0.140395
chr4:87856153-88062206	AFF1	-0.223238	-0.257675	-0.252713
chr4:106816596-106892831	NPNT	0.63208	0.527725	-0.00895564
chr4:110354970-110461615	SEC24B	-0.225967	-0.362462	-0.0645069
chr4:123844224-124240604	SPATA5	-0.118238	-0.652908	-0.0294986
chr4:124317896-124326189	SPRY1	-0.629369	0.00432913	-0.053125
chr4:126237007-126414087	FAT4	-0.691805	-0.493019	-0.524214
chr4:140187316-140312264	NAA15	-0.0152426	-0.374389	0.305305
chr4:152330380-152591679	FAM160A1	-0.385095	-0.188047	-0.156187
chr4:154073486-154260474	TRIM2	-0.257566	-0.1913	0.102621
chr4:157997554-158093242	GLRB	0.489571	0.192851	0.0692464
chr4:160025261-160281302	MIR3688-2	-0.537812	-0.00171194	0.0409421
chr4:166385739-166419661	CPE	0.441109	0.356686	-0.249277
chr4:170981366-171011372	AADAT	0.976132	1.77891	-0.720359
chr4:176986984-177103979	WDR17	0.649864	0.387669	0.517829
chr4:184826508-184944681	STOX2	-0.544909	-0.390098	-0.327537
chr4:187065994-187093817	FAM149A	0.775903	0.58724	0.27331
chr4:53045-387353	ZNF141	1.71063	-3.55412	-14
chr4:769290-775636	LOC100129917	0.616118	0.550904	-0.104656
chr4:972862-999664	SLC26A1	-0.0023802	0.80152	-0.248895
chr4:2271319-2420370	ZFYVE28	0.977516	0.733223	-0.00448774
chr4:4237267-4249948	TMEM128	0.300943	-0.11212	-0.277028
chr4:6322304-6473985	PPP2R2C	0.655758	0.834615	0.154593
chr4:17487855-17513857	QDPR	0.520883	0.345061	0.316521
chr4:39500192-39529218	UGDH	0.342748	0.198464	0.149595
chr4:39548190-39640619	C4orf34	0.37696	0.195502	-0.445852
chr4:40416261-40632727	RBM47	-0.311293	-0.0753103	-0.0626129
chr4:48499379-48782316	FRYL	-0.416462	-0.343058	0.00880399
chr4:54243789-54457765	LNX1	-0.820651	-0.194042	-0.33016
chr4:56294021-56412997	CLOCK	-0.312993	-0.481976	-0.0133973
chr4:66185280-66559104	EPHA5	-0.968773	-0.92245	-0.35669
chr4:73940336-74124502	ANKRD17	-0.199081	-0.259415	0.0947444
chr4:74437299-74486340	RASSF6	0.809693	0.849291	-0.968895
chr4:76501703-76517075	CDKL2	0.296705	0.766313	-0.0844052
chr4:78978148-79465589	FRAS1	-14	-14	-14
chr4:82347551-82393061	RASGEF1B	-0.907043	-0.247525	0.181936
chr4:85590692-85887544	WDFY3	-0.697412	-0.365588	-0.0829319
chr4:100869193-100871544	H2AFZ	-0.209315	-0.48606	-0.237868
chr4:104026911-104119566	CENPE	-0.591617	-0.50824	-0.251503
chr4:113460488-113578850	C4orf21	-0.377824	-0.27519	-0.394624
chr4:114372187-114683083	CAMK2D	0.279089	0.424171	-0.0709131
chr4:120976698-120988013	MAD2L1	-0.242753	-0.492866	-0.0700741
chr4:139085167-139163712	SLC7A11	-0.419522	-0.683193	-0.375644
chr4:146678798-146859607	ZNF827	-0.354508	0.0719132	-0.148423
chr4:151185595-151936715	LRBA	-0.354436	-0.426334	-0.182561
chr4:164045736-164088073	NAF1	0.386304	0.0439646	0.220108
chr4:170907747-170927785	MFAP3L	0.499219	0.225814	0.248263
chr4:184108049-184241929	WWC2	-14	-1.18183	-0.38929
chr4:186379040-186392913	CCDC110	0.978143	0.569849	0.304507
chr4:187334315-187422212	LOC285441	0.748908	0.475058	0.399593
chr4:187508932-187647883	FAT1	-0.577406	-0.5673	-0.174468
chr5:271735-315090	AHRR	0.257755	0.129002	0.240371
chr5:469847-473184	PP7080	0.570457	0.481882	-0.0135922
chr5:473333-524549	SLC9A3	1.00699	1.67785	-0.27767
chr5:1050488-1062501	SLC12A7	-0.411669	-1.31188	0.12949
chr5:5422806-5490338	KIAA0947	-0.155952	-0.313802	-0.00642332
chr5:7851548-7901235	FASTKD3	0.393155	0.332465	0.088125
chr5:31799030-32111038	PDZD2	-0.622087	-0.406426	-0.18953
chr5:35617984-35814713	SPEF2	0.622145	0.663887	-0.248954
chr5:36098588-36152045	LMBRD2	0.0261528	-14	-8.64562
chr5:36876860-37065993	NIPBL	-0.47115	-0.403373	-0.142637
chr5:38845914-39074501	OSMR	-0.446667	-0.240691	-0.0344136
chr5:54603575-54721597	SKIV2L2	-0.333013	-0.330493	-0.0107208
chr5:65222204-65376850	ERBB2IP	-0.17432	-0.120653	-0.00862526
chr5:68462911-68470061	CCNB1	-0.473036	-0.488665	-0.185863
chr5:68575621-68628626	CCDC125	1.43214	-1.68788	0.481019
chr5:74632280-74658393	HMGCR	-0.163814	-0.483755	-0.0420055
chr5:75723708-76004013	IQGAP2	-0.403765	-0.349171	0.23096
chr5:79703676-79779902	ZFYVE16	-0.11571	-0.452497	-0.0237254
chr5:79852573-79866304	ANKRD34B	1.41821	1.90721	2.02188
chr5:82767492-82878122	VCAN	-0.55226	-0.512834	-0.194482
chr5:92745064-92919828	NR2F1	0.809784	1.21432	-0.0477881
chr5:102455937-102539005	PPIP5K2	-0.0817569	-0.31321	0.0022621
chr5:111060218-111093915	LOC100505678	0.216383	0.983934	-0.185847
chr5:112043201-112181936	APC	-0.339357	-0.366491	-0.129765
chr5:112312406-112363261	DCP2	-0.36237	-0.319228	-0.307381
chr5:115779262-115785579	SEMA6A	-0.746804	-0.250042	-0.372898
chr5:118406839-118584963	DMXL1	-0.323141	-0.502577	-0.228859
chr5:126112314-126172895	LMNB1	-0.281627	-0.365842	-0.069312
chr5:128300926-128370004	SLC27A6	0.626723	0.94505	0.384371
chr5:131630144-131731306	SLC22A5	0.376328	0.133601	0.0266308
chr5:133450401-133483920	TCF7	0.842725	0.716631	0.0250692
chr5:133968098-134063605	SEC24A	-0.287499	-0.359625	-0.0397393
chr5:137273641-137368802	PKD2L2	1.88868	1.51034	1.92009
chr5:137688284-137772718	KDM3B	-0.358174	-0.281288	-0.15084
chr5:137774775-137782658	REEP2	0.448059	0.897788	-0.270828
chr5:139781398-139929242	ANKHD1-EIF4EBP3	-0.208102	-0.233745	-0.186182
chr5:141016516-141030986	RELL2	0.13267	1.32153	0.527969
chr5:145826872-145891452	TCERG1	-0.287811	-0.378885	-0.0147822
chr5:162887516-162918953	HMMR	-0.410837	-0.74304	-0.67844
chr5:170846666-170884630	FGF18	-1.07959	-0.601275	0.0856718
chr5:176560079-176727214	NSD1	-0.522188	-0.539949	-0.197208
chr5:179041176-179061218	HNRNPH1	0.756374	1.05434	-0.0188771
chr5:179921387-180005395	CNOT6	-0.226583	-0.269183	-0.157397
chr5:180481517-180488523	BTNL9	1.01886	1.00212	0.17244
chr5:1050488-1062501	SLC12A7	0.208118	0.727125	-0.0421818
chr5:1567684-1577099	SDHAP3	0.452839	0.71486	0.123776
chr5:10225861-10250014	FAM173B	0.43772	0.316827	-0.00709992
chr5:16473003-16505534	FAM134B	1.02645	0.695722	0.485585
chr5:16662015-16936385	MYO10	-0.650152	-0.461265	-0.116071
chr5:21750785-22639044	CDH12	0.347258	0.0971941	-0.187842
chr5:35046117-35231179	PRLR	-0.237906	-0.639548	-0.157896
chr5:35904397-35938881	CAPSL	1.14595	0.79886	-0.639084
chr5:37286559-37371223	NUP155	-0.247658	-0.475101	-0.0129888
chr5:43289492-43313595	HMGCS1	-0.105784	-0.515162	-0.13647
chr5:43378150-43412529	CCL28	0.670273	0.363771	-0.0138791
chr5:43444353-43483992	C5orf28	0.370069	0.00972448	0.0774081
chr5:54433033-54469005	CDC20B	14	14	0
chr5:54514194-54523143	IDAS	0.580593	1.08508	-0.256887
chr5:54525119-54529526	CCNO	1.11041	1.15956	-0.233151
chr5:57749568-57755419	PLK2	-0.636226	0.117505	0.407897
chr5:74666247-74897535	COL4A3BP	-0.225056	-0.287054	0.209935
chr5:79852573-79866304	ANKRD34B	0.709327	0.771527	-0.214291
chr5:100185141-100238987	ST8SIA4	1.18137	0.682551	-0.11072
chr5:107194733-107717799	FBXL17	-0.0892641	-0.339084	0.0110239
chr5:110831751-110848301	STARD4	-0.110364	-0.227216	-0.166418
chr5:111496222-111755557	EPB41L4A	-0.46639	-0.443183	-0.256102
chr5:118171775-118324240	DTWD2	-0.138898	-0.56528	0.00471868
chr5:122421632-122425860	PRDM6	0.751804	0.453707	0.483248
chr5:127593467-127873918	FBN2	-0.50659	-0.384272	-0.626772
chr5:130498111-130501034	HINT1	0.297894	0.110792	-0.0229006
chr5:132091696-132113561	2008-09-01	0.155299	0.290246	-0.013723
chr5:132210861-132299354	AFF4	-0.286633	-0.265782	-0.11668
chr5:132332674-132362270	ZCCHC10	0.442774	0.107676	0.0964807
chr5:137620956-137667529	CDC25C	-0.420399	-0.423572	-0.564729
chr5:140894587-140998622	DIAPH1	-0.205188	-0.215122	0.0172112
chr5:141016516-141030986	FCHSD1	0.316639	0.962315	0.0730288
chr5:167975509-168006614	PANK3	-0.21123	-0.406471	-0.213575
chr5:176728198-176739292	MXD3	0.333931	0.52805	-0.053179
chr5:176829134-176836577	F12	0.359008	0.992702	0.125285
chr5:176946789-176981548	FAM193B	0.51712	0.896541	0.149035
chr5:177635231-177659803	AGXT2L2	0.216972	0.876599	0.116516
chr5:179224597-179233952	MGAT4B	0.126573	0.309476	0.152648
chr5:180217398-180237481	MGAT1	0.260762	0.278262	0.145946
chr5:180630119-180631340	TRIM7	0.775904	1.1686	0.165947
chr6:3000066-3025005	NQO2	0.371235	0.590392	0.375965
chr6:7107829-7252218	RREB1	-0.173979	-0.361226	-0.105034
chr6:7540624-7586946	DSP	-0.398485	-0.392553	0.00266176
chr6:10695069-10710087	PAK1IP1	0.356768	-0.16872	0.447668
chr6:18387580-18469105	RNF144B	-0.95135	-0.167396	-0.193875
chr6:19837590-19842424	ID4	1.00239	0.353924	0.430316
chr6:21593891-21599911	SOX4	-0.577872	-0.00514572	-0.237699
chr6:24171987-24175037	DCDC2	0.680227	0.485524	-0.288925
chr6:26365397-26469867	BTN3A1	0.423623	0.776365	0.00140282
chr6:27861188-27926856	HIST1H2BO	1.28944	-1.46887	-1.17791
chr6:30594612-30614598	ATAT1	0.100539	0.636114	-0.391608
chr6:30850728-30868757	DDR1	0.132356	0.304976	-0.0264565
chr6:31496738-31514625	MCCD1	0.766583	1.19805	0.382174
chr6:31588449-31605554	PRRC2A	-0.212498	0.0254165	-0.0403075
chr6:31707724-31732727	MSH5-C6orf26	0.679321	0.80532	-0.064268
chr6:31777395-31798091	HSPA1B	-0.0125377	0.397994	-0.015117
chr6:31802446-31807651	C6orf48	0.266394	0.398667	-0.234844
chr6:31919645-31981416	SKIV2L	0.0953498	0.378094	0.137254
chr6:32120578-32145888	PPT2-EGFL8	-0.140068	0.754475	0.00573558
chr6:33176184-33177678	RING1	0.672721	0.786575	0.680532
chr6:33359312-33377702	KIFC1	-0.320801	-0.285721	-0.363445
chr6:33387846-33421657	SYNGAP1	0.540686	0.81213	-0.0836353
chr6:34204576-34214076	HMGA1	0.230098	0.510833	0.191382
chr6:34499961-34504039	PACSIN1	0.464469	0.790469	0.320515
chr6:43968097-43975540	C6orf223	-0.495488	-0.334306	-0.441639
chr6:46620651-46645927	SLC25A27	0.737674	1.41192	-0.118902
chr6:49467661-49495777	GLYATL3	1.00643	1.14686	-0.939701
chr6:52284993-52441862	EFHC1	0.596549	0.807076	-0.247831
chr6:80714321-80753265	TTK	-0.389714	-0.426067	-0.147831
chr6:84833760-84937340	KIAA1009	0	14	0
chr6:88032305-88052043	C6orf162	-0.683274	-0.14445	-0.224301
chr6:89790428-89794879	PNRC1	-0.377167	0.0984777	-0.342534
chr6:111195952-111217918	AMD1	0.156678	-0.249764	-0.139401
chr6:116937641-116954245	RSPH4A	0.566021	0.752427	-0.549365
chr6:116956698-116989973	ZUFSP	-0.793232	-14	-14
chr6:127587826-127609705	RNF146	0.366666	0.229197	-0.0610391
chr6:144606562-145174226	UTRN	-0.380089	-0.462101	-0.42736
chr6:148663728-148873220	SASH1	-0.631029	-0.33818	-0.177629
chr6:150920998-151164877	PLEKHG1	-0.516153	-0.423533	0.160795
chr6:151186814-151423113	MTHFD1L	-0.460417	-0.339201	-0.186134
chr6:151815174-151942347	C6orf97	0.739361	0.9063	-1.30074
chr6:157099063-157531913	ARID1B	-0.266661	-0.199165	-0.0613618
chr6:158688391-158932858	TULP4	-0.431693	-0.21391	-0.153389
chr6:160182981-160210735	ACAT2	-0.2454	-0.537269	0.189329
chr6:160390130-160527692	IGF2R	-0.561987	-0.581581	-0.292097
chr6:163148163-163521913	PACRG	1.46905	0.992704	-0.264853
chr6:167684823-167729502	UNC93A	0.991611	0.717446	-0.939704
chr6:170151715-170181662	C6orf70	0.552543	0.48383	0.217488
chr6:3664020-3752246	C6orf145	0.159212	0.784043	-0.0340815
chr6:17615224-17707121	NUP153	-0.100061	-0.257764	0.0538834
chr6:27090158-27100602	HIST1H2BJ	-0.247437	-0.457338	-0.481835
chr6:29570004-29600962	GABBR1	0.808005	1.43166	0.353139
chr6:30667583-30685458	MDC1	-0.320789	-0.0850794	-0.224284
chr6:31236525-31350063	HLA-B	0.241107	0.440071	0.164857
chr6:31919645-31981416	DOM3Z	1.73637	2.12341	0.828498
chr6:31919645-31981416	TNXB	0.492031	1.26011	0.376038
chr6:33246837-33285719	RGL2	0.286084	0.542681	-0.105204
chr6:33689208-33714768	IP6K3	-0.723442	-0.234418	-0.275623
chr6:36320105-36331389	ETV7	0.142179	-1.02731	-0.350079
chr6:36562074-36572336	SRSF3	0.336827	0.791534	0.455457
chr6:75794041-75915755	COL12A1	-0.613536	-0.241559	0.0286343
chr6:79644135-79788011	PHIP	-0.440598	-0.318423	-0.10598
chr6:79910830-79944455	HMGN3	0.283878	0.265826	0.017842
chr6:84262604-84419127	SNAP91	0.519632	1.01886	-0.35756
chr6:86215212-86353533	SNX14	-0.0987716	-0.222167	0.062568
chr6:88032305-88052043	C6orf162	2.25033	0.684772	1.36559
chr6:89805677-89827800	SRSF12	0.419708	0.219768	0.0600358
chr6:90352463-90529442	MDN1	-0.567412	-0.54211	-0.275332
chr6:96026153-96057328	MANEA	1.66715	1.38121	0.864006
chr6:97589970-97731075	MMS22L	-0.429648	-0.61737	-0.0687605
chr6:99316429-99395849	FBXL4	0.248956	0.0739011	-0.10538
chr6:99846513-100016690	PNISR	0.419717	0.905848	0.181405
chr6:109765265-109777190	MICAL1	0.180136	0.924287	-0.0562822
chr6:109783711-109804440	ZBTB24	0.38609	-0.051856	0.250549
chr6:110564735-110679475	C6orf186	1.28852	1.12624	0.152384
chr6:116254303-116382143	FRK	-0.395857	-0.855284	-0.0143463
chr6:128289923-128841870	PTPRK	-0.284786	-0.383802	-0.163415
chr6:135605109-135818903	AHI1	0.428262	0.632062	0.0851611
chr6:136578000-136610989	BCLAF1	-0.182065	-0.29554	0.0778322
chr6:136663372-136847848	MAP7	-0.291492	-0.223367	0.0707723
chr6:146119223-146135921	FBXO30	1.01597	0.886787	-0.195386
chr6:169857302-170102159	WDR27	0.0242164	0.613064	0.144228
chr7:2671602-2704501	TTYH3	-0.154015	0.236553	-0.0512486
chr7:5632452-5646286	FSCN1	0.804075	1.39817	0.998001
chr7:16821389-16824301	TSPAN13	0.392649	0.313138	-0.0694592
chr7:18126571-19042101	HDAC9	-0.329415	-0.122436	-0.112716
chr7:20367978-20455382	ITGB8	0.330786	0.22732	-0.37251
chr7:23636997-23684327	CCDC126	0.423626	0.134822	0.0489293
chr7:30174551-30202381	C7orf41	0.400766	0.511878	-0.381066
chr7:36363742-36493400	ANLN	-0.439468	-0.503007	-0.15758
chr7:44915891-44948018	PURB	-0.199927	-0.461255	-0.300709
chr7:45022626-45026268	C7orf40	1.60907	1.79184	1.05616
chr7:55086724-55279342	EGFR	-0.387938	-0.427453	-0.0685492
chr7:56032674-56067985	GBAS	0.275146	0.0521861	-0.392608
chr7:56077722-56184090	PSPH	14	0	14
chr7:73703804-73820273	CLIP2	0.268402	0.823807	0.370685
chr7:76827617-76924637	CCDC146	0.450329	0.153166	-0.158698
chr7:77428098-77586821	PHTF2	0.00785988	-0.26344	-0.145877
chr7:91570188-91741061	AKAP9	-0.290276	-0.36213	-0.280956
chr7:94536943-94925787	PPP1R9A	-0.450706	-0.56773	-0.237928
chr7:97841564-97881468	BHLHA15	1.5578	0.923079	0.945032
chr7:98476112-98741743	TRRAP	-0.309075	-0.491858	-0.0327811
chr7:99070511-99080361	ZNF789	0.554055	0.410052	-0.0502708
chr7:99775537-99965524	PILRB	0.597046	0.977123	0.0838944
chr7:100202043-100205798	PCOLCE	0.579598	1.16215	0.434315
chr7:100450357-100464673	SLC12A9	0.329763	0.528997	0.288608
chr7:106685177-106802256	PRKAR2B	0.531634	0.367595	-0.0672939
chr7:106809436-107218968	DUS4L	0.630121	0.105733	0.0508249
chr7:116502562-116559451	CAPZA2	0.047962	-0.373084	-0.0010549
chr7:128271731-128303619	FLJ45340	0.317457	0.553859	-0.163669
chr7:128580771-128590088	IRF5	0.424508	1.06417	0.469057
chr7:135242587-135333502	NUP205	-0.404983	-0.546328	-0.134841
chr7:148504463-148581441	EZH2	-0.18363	-14	-0.0885864
chr7:150783121-150841523	AGAP3	0.272729	0.686673	0.392642
chr7:155089485-155102324	INSIG1	-0.225415	-0.47953	-0.237547
chr7:155437202-155574179	RBM33	-0.355611	-0.570731	0.00371356
chr7:536828-559481	PDGFA	0.289755	0.73503	-0.011955
chr7:6727986-6746566	ZNF12	0.887814	0.300302	0.22383
chr7:13930855-14026139	ETV1	-0.967066	-0.444881	-0.639626
chr7:16831434-16844738	AGR2	1.33138	1.21675	0.204102
chr7:29550812-29603326	CHN2	0.418356	0.976921	0.172707
chr7:44111736-44122129	POLM	0.451562	0.834689	0.231877
chr7:44256748-44365230	CAMK2B	0.934133	1.00689	0.0664333
chr7:44788141-44811387	ZMIZ2	1.16663	1.94197	0.896316
chr7:44866335-44887725	H2AFV	-0.154047	-0.411931	-0.28838
chr7:45022626-45026268	C7orf40	0.664531	-0.216786	0.545162
chr7:45765984-45808617	SEPT7P2	0.622726	0.747573	0.319677
chr7:47314751-47512912	TNS3	0.345551	0.050965	0.176325
chr7:51083908-51384515	COBL	0.381878	0.795252	0.311991
chr7:65338256-65469121	GUSB	0.318973	0.348001	0.0551023
chr7:73007523-73038870	MLXIPL	0.766162	1.30713	0.104876
chr7:73150342-73153191	ABHD11	0.536407	0.511679	0.170896
chr7:76939967-77045717	PION	0.666654	0.204019	0.0175229
chr7:94058497-94060543	COL1A2	-0.827265	-1.214	0.394696
chr7:97481428-97501854	ASNS	-0.130925	-0.386939	-0.212114
chr7:99746529-99756302	C7orf43	0.293176	0.701345	0.171345
chr7:100277124-100287181	GIGYF1	0.380993	0.927604	-0.203435
chr7:102715327-102789569	NAPEPLD	0.493886	0.506368	-0.204738
chr7:102910406-102920913	DPY19L2P2	0.843863	1.11903	0.0614106
chr7:104590488-104654588	LOC100216546	-0.0995654	1.48702	0.651384
chr7:107788070-108096919	NRCAM	0.704843	0.700681	0.0145688
chr7:108111846-108210167	PNPLA8	0.243641	-0.134505	-0.103094
chr7:110303083-111202347	IMMP2L	0.899517	0.820854	-0.213596
chr7:120427370-120498177	TSPAN12	0.169535	0.404907	-0.446548
chr7:123092235-123174718	IQUB	0.667371	0.242833	-0.830379
chr7:129470571-129592813	UBE2H	0.271385	0.174947	0.144147
chr7:138728191-138763897	ZC3HAV1	-0.634384	-0.40627	0.217038
chr7:151163097-151217039	RHEB	0.320382	0.0881133	0.0113287
chr8:8086091-8102387	FLJ10661	1.48471	1.08099	0.179024
chr8:9413437-9639859	TNKS	-0.263374	-0.240293	-0.244501
chr8:17358847-17428077	SLC7A2	0.558391	0.406262	0.381576
chr8:17780329-17887457	PCM1	-0.209573	-0.31447	-0.086895
chr8:21911080-21940036	EPB49	0.175084	0.499667	-0.286142
chr8:22409250-22433008	SORBS3	0.240727	0.532623	-0.0618227
chr8:25316512-25368870	CDCA2	-0.568727	-0.462374	-0.277195
chr8:27348333-27402486	EPHX2	0.639174	0.80999	-0.123833
chr8:27632022-27662560	ESCO2	-0.338521	-0.597462	-0.220822
chr8:28747910-28913375	HMBOX1	-0.643177	-0.37286	-0.366881
chr8:38758752-38831435	PLEKHA2	0.418601	0.0429996	0.21639
chr8:42752032-42885698	HOOK3	-0.418683	-0.439556	-0.066245
chr8:42948656-42987767	SGK196	-0.332806	-0.254565	-0.0804855
chr8:55370417-55374880	SOX17	1.05549	0.232868	0.319721
chr8:75860891-75946793	CRISPLD1	0.485674	0.0751402	-0.00840286
chr8:87527254-87573727	CPNE3	-0.132499	-0.40861	0.0687498
chr8:92082423-92099323	OTUD6B	0.405658	0.132668	0.507867
chr8:95653220-95719696	ESRP1	-0.262215	-0.145633	-0.0869242
chr8:100025493-100907474	VPS13B	-0.488756	-0.382335	-0.118335
chr8:104257690-104345097	FZD6	0.147304	-0.203962	-0.105762
chr8:120885899-121068993	DEPTOR	1.10887	0.283337	0.678663
chr8:127564682-127601471	FAM84B	0.272295	-1.30057	0.858647
chr8:128748284-128753853	MYC	0.812259	0.414144	0.879841
chr8:133787603-133861135	PHF20L1	-0.306309	-0.147253	0.0485193
chr8:144099901-144103827	LY6E	0.535971	0.631464	0.142558
chr8:144349606-144359101	GLI4	0.38722	0.831475	0.0260409
chr8:144372583-144382120	ZNF696	0.349005	0.795198	0.17869
chr8:144450878-144466430	RHPN1	0.690499	1.42583	0.0548499
chr8:144694786-144699627	TSTA3	14	14	14
chr8:144798506-144804633	MAPK15	1.08449	2.10381	0.00943877
chr8:145597730-145634836	ADCK5	0.768075	1.13117	-0.0186232
chr8:145691424-145701718	KIFC2	0.712757	1.11353	-0.141514
chr8:146024260-146037063	ZNF517	0.621831	0.740195	-0.256182
chr8:146052902-146068946	ZNF7	0.562075	0.306918	0.0781536
chr8:17913839-17942507	ASAH1	0.266384	0.116454	-0.297434
chr8:21964266-21966932	NUDT18	0.714143	0.992705	0.205105
chr8:28924794-29120610	KIF13B	-0.305066	-0.220673	-0.148413
chr8:38268655-38326352	FGFR1	0.213569	0.384609	0.333347
chr8:38846326-38854052	TM2D2	0.313709	0.0377834	0.18937
chr8:41786922-41909505	KAT6A	-0.304959	-0.328451	-0.151819
chr8:54628112-54755850	ATP6V1H	-0.276888	-0.496574	-0.105236
chr8:66626568-66754204	PDE7A	-0.316367	-0.178561	-0.534707
chr8:68109827-68256045	ARFGEF1	-0.209656	-0.290691	-0.015155
chr8:71022004-71316020	NCOA2	-0.466113	-0.334885	-0.146295
chr8:91634192-91658332	TMEM64	0.705728	1.06812	0.950581
chr8:92082423-92099323	OTUD6B	-0.938343	-2.32926	-14
chr8:95384187-95487343	RAD54B	-0.319046	-0.342161	-0.0318583
chr8:101532999-101572012	ANKRD46	0.55518	0.212829	-0.18442
chr8:102698680-103137275	NCALD	-0.170718	-0.294632	0.0683191
chr8:103264021-103424968	UBR5	-0.349739	-0.268189	-0.0818596
chr8:104410740-104455865	SLC25A32	0.484823	0.0179474	0.632404
chr8:116420506-116681350	TRPS1	-0.606084	-0.162595	-0.320081
chr8:117858170-117886655	RAD21	-0.193892	-0.356869	-0.217154
chr8:124332090-124425281	ATAD2	-0.213292	-0.281101	0.0485885
chr8:126036426-126379406	KIAA0196	-0.154166	-0.409022	-0.0530748
chr8:127564682-127601471	FAM84B	-0.908344	-0.302575	-0.254055
chr8:141530216-141645646	EIF2C2	-0.362707	-0.331256	-0.141217
chr8:142220561-142264731	SLC45A4	0.750728	0.359421	0.148564
chr8:144391524-144416313	TOP1MT	0.158841	0.702168	0.239495
chr8:144656072-144660597	NAPRT1	0.375162	0.862299	0.0290508
chr8:144661369-144679845	EEF1D	0.279809	0.477764	0.159034
chr8:144915754-144923146	NRBP2	0.916487	1.44126	-0.428553
chr8:144954561-145047697	PLEC	0.0595141	0.459422	0.306318
chr8:145597730-145634836	CPSF1	0.162999	0.536094	0.115229
chr8:145675007-145691031	CYHR1	0.0307992	0.507978	-0.203281
chr8:145703397-145730646	GPT	0.681397	1.18765	-0.112717
chr8:145946126-145980425	ZNF251	0.716871	0.845433	-0.0545943
chr9:6413150-6507056	UHRF2	0.295326	0.393997	0.256519
chr9:12340748-12710266	TYRP1	1.04784	1.05365	-0.0842076
chr9:19200348-19380412	DENND4C	-0.27465	-0.225311	-0.128684
chr9:34646622-34650686	GALT	0.559217	1.13378	0.00284274
chr9:34652181-34661884	IL11RA	0.823848	0.689862	0.106224
chr9:36572876-36681197	MELK	-0.235089	-0.466255	-0.226635
chr9:38620442-38623691	FAM201A	0.775904	0.654104	0.438825
chr9:71736187-71870204	TJP2	-0.29199	-0.276573	0.159812
chr9:75764559-75785469	ANXA1	0.56385	0.160206	0.817381
chr9:79792360-80036400	VPS13A	-0.215162	-0.39063	-0.16567
chr9:91150015-91199398	NXNL2	1.62573	1.08366	0.197206
chr9:95947211-96108696	WNK2	-0.0707535	0.3312	-0.657062
chr9:96205502-96328403	FAM120A	-0.17378	-0.130339	0.0448944
chr9:106856158-106906187	SMC2	-0.316869	-0.41407	-0.151476
chr9:127020195-127177777	NEK6	-0.32394	-0.26429	-0.269127
chr9:130928343-131017527	DNM1	0.654498	1.12176	0.345209
chr9:131314836-131419129	SPTAN1	-0.341382	-0.277545	-0.175191
chr9:131707801-131769634	NUP188	-0.144515	-0.301217	0.156264
chr9:132250898-132275965	LOC100506190	0.429019	0.219679	-0.0113946
chr9:132815662-132902448	GPR107	-0.0821227	-0.203656	-0.172542
chr9:132934647-132999583	NCS1	-0.305469	-0.204084	0.182893
chr9:133588613-133763131	ABL1	-0.241121	0.0122834	-0.127341
chr9:134000969-134110062	NUP214	-0.299784	-0.257539	-0.0883417
chr9:137979811-138013030	OLFM1	3.28087	2.12246	1.49716
chr9:139560205-139567130	EGFL7	0.00482076	0.439979	-0.485487
chr9:139746818-139755318	MAMDC4	0.611843	1.48307	0.734237
chr9:140194097-140335901	NOXA1	0.790961	1.54514	0.332644
chr9:213107-465259	DOCK8	-14	-0.191572	-1.05832
chr9:12774884-12824090	C9orf150	-0.209222	2.00496	1.33035
chr9:14081814-14322013	NFIB	-0.228935	-0.38041	-0.266316
chr9:35681989-35690635	TPM2	0.965016	1.69981	0.918174
chr9:35697302-35749225	TLN1	-0.490796	-0.31942	-0.16704
chr9:35697302-35749225	GBA2	-0.0213601	0.428244	-0.213581
chr9:68425226-68455348	LOC642236	0.2956	0.521014	-0.0784464
chr9:86581826-86619064	HNRNPK	-0.0700127	-0.186024	0.0491942
chr9:94972486-95056038	IARS	-0.168563	-0.272588	-0.00262857
chr9:101978706-101984246	ALG2	0.5048	0.0342406	0.0906517
chr9:104234608-104249475	C9orf125	0.564449	0.434329	-0.129276
chr9:111777414-111882287	C9orf5	-0.196224	-0.273375	-0.21662
chr9:113635467-113801514	LPAR1	0.391921	0.177725	0.0351323
chr9:114980577-115095945	ROD1	-0.345409	-0.370354	0.0870225
chr9:117164359-117181479	DFNB31	0.260832	1.15374	0.249552
chr9:117781853-117880775	TNC	-0.705817	-0.749894	0.20991
chr9:123151115-123342437	CDK5RAP2	-0.406577	-0.453985	-0.216855
chr9:123363195-123476805	MEGF9	-0.570695	-0.314269	-0.144709
chr9:125606746-125667632	RC3H2	-0.243508	-0.290253	-0.235919
chr9:130457396-130477996	PTRH1	1.35825	1.91083	1.35245
chr9:130647541-130661871	ST6GALNAC6	0.567639	0.651975	0.157975
chr9:130683158-130693076	PIP5KL1	0.901067	1.14686	0.341234
chr9:130872858-130881013	LOC100289019	0.122316	0.873844	0.202445
chr9:131314836-131419129	WDR34	0.341343	0.446205	0.0956674
chr9:131770058-131790579	SH3GLB2	0.270929	0.551275	0.0309521
chr9:135136729-135230372	SETX	-0.256436	-0.412714	0.06206
chr9:135973055-135996561	RALGDS	0.194009	0.677664	0.188846
chr9:136658585-136857474	VAV2	0.637787	0.952053	0.148484
chr9:139098176-139137687	QSOX2	0.439133	0.287506	0.148489
chr9:139270028-139294610	SNAPC4	0.611976	0.561625	0.256254
chr9:139334547-139380519	SEC16A	-0.434002	-0.354994	-0.0856346
chr9:139388894-139440428	NOTCH1	-0.653914	-0.36144	-0.10446
chr9:139901685-139923374	ABCA2	0.12935	0.534003	-0.455747
chr9:139933908-139940129	NPDC1	0.271157	1.15034	0.0058498
chr9:139981335-140003772	MAN1B1	0.93612	1.26576	0.324861
chr9:140004973-140009195	DPP7	0.232896	0.731495	0.00784268
chr9:140342022-140353786	NELF	0.0860339	0.469697	0.215022
chr9:140500095-140730606	C9orf37	0.45286	1.25236	0.315185
chrX:13788858-13956831	GPM6B	1.85741	1.69581	0.56793
chrX:15693038-15805748	CA5B	-0.400556	-0.366977	0.0221742
chrX:40944651-41095832	USP9X	-0.418454	-0.465303	-0.161889
chrX:47001542-47046214	RBM10	-0.419835	0.0715783	-0.089134
chrX:48828530-48858675	GRIPAP1	0.960469	1.33084	0.06403
chrX:52926321-52937585	FAM156A	0.452504	1.13931	0.309636
chrX:66763873-66950464	AR	0.679391	0.644613	0.36749
chrX:69509878-69640850	KIF4A	-0.700154	-0.718929	-0.332412
chrX:84498996-84528368	ZNF711	0.237747	0.311675	-0.358191
chrX:100353188-100421188	CENPI	-0.52573	-0.741103	-0.168088
chrX:119029935-119055918	AKAP14	0.776018	0.732509	0.306753
chrX:129114981-129192058	BCORL1	-0.25971	0.211828	-0.13674
chrX:147062846-147108187	FMR1NB	1.83196	1.68585	1.09773
chrX:152066679-152142025	ZNF185	0.293407	0.247277	-0.341883
chrX:152954965-152962070	SLC6A8	0.463222	0.945304	0.678774
chrX:153287027-153363188	MECP2	-0.220328	0.967008	-0.970811
chrX:153665258-153671827	GDI1	0.284153	0.505829	-0.0845003
chrX:153686622-153702205	PLXNA3	0.200358	0.645541	0.0748777
chrX:3522383-3631675	PRKX	0.320377	0.482852	-0.0728847
chrX:12993176-12995380	TMSB4X	0.551457	0.79536	0.929896
chrX:15693038-15805748	INE2	14	14	14
chrX:15848199-15873100	AP1S2	-0.610249	-0.446041	-0.853256
chrX:16804554-16888534	RBBP7	0.403625	0.125391	-0.0544904
chrX:39910498-40036582	BCOR	-0.346674	-0.264822	-0.207325
chrX:46458608-46618472	SLC9A7	0.203276	0.345393	-0.13824
chrX:53401069-53449628	SMC1A	-0.319424	-0.362187	-0.117549
chrX:53559062-53713673	HUWE1	-0.565323	-0.49329	-0.189017
chrX:54466822-54522599	FGD1	-0.498419	-0.129829	-0.0590493
chrX:54584830-54593909	GNL3L	-0.387998	-0.338795	0.161046
chrX:57002802-57021988	SPIN3	0.194258	0.531034	-0.030586
chrX:62619710-62780944	LOC92249	0.168406	0.661136	0.428138
chrX:67262046-67653654	OPHN1	-0.368917	-0.119195	0.0760047
chrX:70459473-70475125	ZMYM3	-0.365806	-0.00860056	0.0585125
chrX:73952690-74145287	KIAA2022	-0.436533	-0.328169	-0.100507
chrX:106183853-106243474	MORC4	0.250747	0.305504	-0.0689022
chrX:119560002-119603204	LAMP2	0.266521	-0.0125502	-0.083079
chrX:119658381-119695300	CUL4B	-0.202738	-0.13084	-0.0921892
chrX:131503342-131623996	MBNL3	-0.0422205	-0.567565	0.0507456
chrX:133903592-133988641	FAM122B	-0.10128	-0.269604	-0.0919406
chrX:138808504-139014304	ATP11C	-0.256482	-0.486791	-0.226361
chrX:151301860-151307025	MAGEA10	0.649809	1.02471	-0.10718
chrX:153213004-153237343	HCFC1	-0.467789	-0.357641	-0.0126048
chrX:153576873-153603006	FLNA	-0.346989	-0.148899	-0.0695615
