# Supplementary material for: Changes in the Transcriptome of the Human Endometrial Ishikawa Cancer Cell Line Induced by Estrogen, Progesterone, Tamoxifen, and Mifepristone (RU486) as Detected by RNA-Sequencing
Source: PLoS One. 2013 Jul 16;8(7):e68907. doi: 10.1371/journal.pone.0068907 (PMC3712916; doi:10.1371/journal.pone.0068907)
Supplement: Table S3 — (XLSX) [file pone.0068907.s007.xlsx]

## Sheet: Sheet1
Table S3. Gene expressions significantly changed after P4 treatments of Ishikawa cells
locus	gene_short_first	Ish_P4.3h	Ish_P4.12h	Ish_RU.12h
chr1:895966-901119	KLHL17	0.606042	1.1115	0.539626
chr1:955456-991501	AGRN	-0.336917	-0.115921	0.0589881
chr1:1103463-1105715	MIR429	0.454974	1.13376	0.102161
chr1:1549089-1565990	MIB2	0.229172	0.561179	0.258092
chr1:6484798-6580069	ESPN	0.12407	1.54296	0.777174
chr1:8921057-8939151	ENO1	14	14	14
chr1:10093040-10241299	UBE4B	-0.261459	-0.29839	0.108609
chr1:11714377-11723384	FBXO44	0.553485	1.03088	0.220711
chr1:12040237-12073572	MFN2	-0.251599	-0.34415	-0.0749982
chr1:12290108-12572098	VPS13D	-0.416971	-0.324022	0.0127018
chr1:14925212-15444544	KAZN	-0.082777	0.852912	0.202352
chr1:24018268-24023009	RPL11	0.253026	0.453527	-0.110622
chr1:27022521-27108634	ARID1A	-0.260024	-0.552638	-0.114805
chr1:27320187-27328019	TRNP1	0.789705	0.973203	0.465062
chr1:28052489-28089623	FAM76A	0.479911	0.31556	0.145774
chr1:28696092-28826956	PHACTR4	-0.1203	-0.413585	-0.107278
chr1:31404350-31538617	PUM1	14	14	0
chr1:31732414-31734567	SNRNP40	-0.533316	-0.0235997	-0.246766
chr1:36549675-36551919	TEKT2	0.698257	1.00053	0.476723
chr1:36690016-36770960	THRAP3	-0.14582	-0.272218	-0.00268551
chr1:36771993-36786948	SH3D21	0.476959	1.02611	0.417818
chr1:38158098-38175394	CDCA8	-0.307605	-0.468742	-0.0176069
chr1:38259773-38325292	MANEAL	0.372441	0.367871	-0.0700812
chr1:38259773-38325292	C1orf122	0.336445	0.686377	0.680889
chr1:39547088-39952810	MACF1	-0.55167	-0.687144	-0.106625
chr1:42846467-42889900	RIMKLA	0.278041	0.444243	-0.0410825
chr1:43824578-43828874	CDC20	-0.383735	-0.456867	0.108076
chr1:43996546-44089343	PTPRF	-0.12097	-0.220732	-0.0964692
chr1:44412477-44433694	IPO13	0.28033	0.525093	0.353975
chr1:45205426-45233487	KIF2C	-0.313623	-0.35894	-0.0444785
chr1:46269284-46501866	MAST2	0.114552	0.400739	0
chr1:53392900-53517289	SCP2	0.253655	0.0222715	0.0327787
chr1:53692510-53793821	MAGOH	0.785556	0.376223	0.480543
chr1:62208148-62629591	INADL	-0.212058	-0.073195	0.0729286
chr1:68150859-68154021	GADD45A	0.594767	1.27976	0.0153056
chr1:74663895-74674332	FPGT-TNNI3K	0.245417	-0.0167645	-0.216356
chr1:76190042-76229363	ACADM	0.226615	0.00691232	-0.0678262
chr1:95558072-95712840	RWDD3	0.288108	0.136779	-0.186066
chr1:100315631-100389579	AGL	-0.114188	-0.342891	-0.107116
chr1:109792323-109818397	CELSR2	-0.258837	-0.153378	0.0222676
chr1:111889179-111895668	C1orf88	0.605144	0.32051	-0.643596
chr1:116908666-116961244	ATP1A1	-0.313637	-0.558903	-0.391488
chr1:149895208-149900144	SF3B4	-1.07971	-0.298095	-0.248716
chr1:150953906-151008190	ANXA9	-0.498842	-0.721601	-0.0956895
chr1:151227196-151240008	PSMD4	0.306787	0.445499	0.232738
chr1:154179182-154490684	UBAP2L	-0.222957	-0.267631	-0.10762
chr1:154179182-154490684	ATP8B2	0.155174	0.498847	0.0096977
chr1:155006281-155036467	ADAM15	0.0885398	0.430721	0.281852
chr1:155051347-155060016	EFNA3	0.549866	1.04539	-0.0849013
chr1:164528322-164821067	PBX1	-0.162865	-0.554382	-0.233606
chr1:168195196-168222662	SFT2D2	-0.22837	-0.381162	0.216565
chr1:171454651-171562650	PRRC2C	-0.460567	-0.532179	0.00836377
chr1:173764062-173828312	DARS2	-0.248802	-0.379068	-0.0837383
chr1:174128633-174964453	RABGAP1L	-0.116883	-0.445643	-0.0507603
chr1:179923907-180084015	CEP350	-0.405874	-0.577933	-0.0312747
chr1:180199432-180472022	LHX4	1.09828	2.04358	0.73518
chr1:182992402-183114814	LAMC1	-0.363872	-0.146369	-0.0507648
chr1:197053100-197115824	ASPM	-0.144984	-1.07198	-0.0340438
chr1:201159952-201198080	IGFN1	0.482389	0.447748	0.342998
chr1:201979021-201986316	ELF3	-0.150972	-0.580059	-0.00299258
chr1:203096835-203136533	ADORA1	0.304773	0.890983	0.405216
chr1:205271187-205274445	NUAK2	-0.501022	-0.330455	-0.120602
chr1:211499956-211548315	TRAF5	0.229458	0.82888	-0.0873493
chr1:212113713-212278347	DTL	-0.108827	-0.382539	-0.101865
chr1:214776531-214839481	CENPF	-0.515765	-0.813209	0.00855064
chr1:222791441-222908509	BROX	0.033865	-0.28096	-0.114801
chr1:233086287-233117594	NTPCR	0.154749	0.541018	0.0785352
chr1:236958577-237070371	MTR	-0.196416	-0.391078	-0.00543079
chr1:244998638-245012127	FAM36A	0.387064	0.0834906	0.141974
chr1:245318277-245872735	KIF26B	-0.782722	-0.801608	0.123746
chr1:246862787-246931550	SCCPDH	0.297258	0.124933	-0.0221964
chr1:249144202-249153315	ZNF692	0.671031	1.16628	-0.214745
chr1:1227763-1243269	ACAP3	0.656462	1.01958	0.607726
chr1:1321090-1334718	CCNL2	0.557196	0.75706	0.279397
chr1:1682572-1711508	NADK	0.08318	0.246731	0.183035
chr1:6307405-6321035	GPR153	0.307232	0.735322	0.163731
chr1:6484798-6580069	PLEKHG5	0.249668	0.747644	0.163157
chr1:8412463-8877699	RERE	-0.266659	-0.307763	-0.108911
chr1:9160368-9189229	GPR157	-0.686197	-0.676143	0.114731
chr1:10270763-10480570	KIF1B	1.69029	1.95153	1.73811
chr1:10516488-10532674	DFFA	0.00345617	0.277525	0.15429
chr1:11114642-11118789	SRM	-0.488592	0.118126	0.284409
chr1:11131030-11159950	EXOSC10	-0.346644	-0.252874	-0.0775993
chr1:16888854-16959828	CROCCP2	0.0615774	0.302806	0.251037
chr1:17081400-17090975	MST1P9	0.657447	1.14237	0.284939
chr1:17733250-17766250	RCC2	-0.179819	-0.166892	0.114081
chr1:21922707-21995856	RAP1GAP	-0.327217	-0.255606	0.300693
chr1:22148736-22260268	HSPG2	-0.753374	-0.611338	-0.136439
chr1:23884399-23886322	ID3	1.59719	0.866125	0.230903
chr1:25568739-25573985	C1orf63	0.291332	0.605552	-0.221825
chr1:26286207-26324648	PAFAH2	-0.543974	-0.32701	-0.571364
chr1:28879528-28908371	SNHG12	0.68862	1.03183	0.814004
chr1:31404350-31538617	PUM1	-0.358314	-0.339059	-0.054502
chr1:31732414-31734567	SNRNP40	2.65516	-1.14572	1.39508
chr1:32192717-32229648	BAI2	0.234185	0.848375	-0.0867592
chr1:33327868-33338082	FNDC5	0.607676	0.724771	-0.0682138
chr1:35544971-35887659	SFPQ	-0.344151	-0.448099	-0.164308
chr1:36805224-36857085	STK40	0.0526378	0.400293	0.246552
chr1:44457279-44497198	SLC6A9	-0.604203	0.337077	-0.00967369
chr1:45805341-45956840	TESK2	-0.879614	0.158446	-0.209745
chr1:46049659-46084578	NASP	1.14645	1.35806	0.445122
chr1:46505811-46640555	PIK3R3	-0.124456	-0.45739	-0.176119
chr1:47715810-47779856	STIL	-0.333491	-0.437325	-0.0709426
chr1:51731689-51739402	RNF11	0.351177	0.213217	0.0457195
chr1:51752187-51810785	TTC39A	0.470391	0.768529	0.124885
chr1:53692510-53793821	LRP8	-0.0274938	0.592786	0.301299
chr1:55617607-55681039	USP24	-0.348091	-0.527754	-0.104235
chr1:62920396-63153969	DOCK7	-0.318989	-0.316117	-0.12696
chr1:67464936-67520080	SLC35D1	0.281812	0.258999	0.0146852
chr1:68563986-68698780	LOC100289178	0.374672	-0.0863328	-0.254843
chr1:68939834-68962799	DEPDC1	-0.0674119	-0.407526	-0.00202569
chr1:71434125-71513491	PTGER3	0.425465	0.988984	-0.0460011
chr1:71528970-71546972	ZRANB2	0.234523	0.39761	-0.0116365
chr1:76251885-76260942	RABGGTB	0.819056	1.57837	0.662589
chr1:85483702-85514213	MCOLN3	0.460008	0.457764	-0.139904
chr1:92145899-92351836	TGFBR3	0.504444	0.336272	0.307712
chr1:92938618-92952433	GFI1	0.548825	0.472735	-0.248207
chr1:94994731-95006804	F3	1.29793	1.43104	0.414866
chr1:101337798-101360456	EXTL2	0.211069	0.535619	0.0146805
chr1:108113780-108507545	VAV3	0.0742652	-0.376113	-0.193263
chr1:109190880-109204148	HENMT1	0.385464	0.123493	-0.116501
chr1:109852187-109940563	SORT1	-0.083093	-0.332241	-0.076252
chr1:110145757-110162148	GNAT2	-0.531737	-1.18513	0.156559
chr1:113252615-113257950	PPM1J	0.499439	1.24447	0.146622
chr1:115590032-115632121	TSPAN2	0.634414	0.154624	-0.19471
chr1:145456234-145470387	POLR3GL	0.451486	0.268377	-0.245412
chr1:149900460-149908791	MTMR11	0.42626	0.73102	-0.111818
chr1:151227196-151240008	PSMD4	14	14	0
chr1:153516088-153517844	S100A4	0.0903561	-0.784633	0.030749
chr1:155216950-155225344	FAM189B	-0.35887	0.114874	0.103341
chr1:155232584-155243281	CLK2	0.290989	0.391008	0.125269
chr1:155882734-155904200	KIAA0907	0.340833	0.527379	0.131764
chr1:156163729-156182644	SLC25A44	-0.608666	-0.529263	0.153508
chr1:156495194-156542396	IQGAP3	-0.311944	-0.468519	-0.0653547
chr1:159842153-159869928	CCDC19	0.755369	0.819583	0.0871985
chr1:160185487-160232428	DCAF8	0.182553	0.286035	0.105844
chr1:168195196-168222662	ANKRD36BP1	-0.362456	-0.81088	0.102156
chr1:171639613-171773989	VAMP4	0.653689	0.745081	0.233266
chr1:182350838-182361341	GLUL	0.265733	-0.113024	0.0528625
chr1:186265404-186344457	TPR	-0.24016	-0.273409	-0.127802
chr1:197053100-197115824	ASPM	-0.371007	-0.631513	0.0659955
chr1:197473878-197744814	DENND1B	0.10961	-0.325433	-0.136809
chr1:200520624-200589862	KIF14	-0.18584	-0.497489	-0.0465499
chr1:206238871-206290372	C1orf186	0.273711	0.456839	0.295373
chr1:209788212-209824679	LAMB3	-0.401238	-0.377901	0.192906
chr1:211836113-211849004	NEK2	-0.25984	-0.477992	-0.034818
chr1:211916798-212004114	LPGAT1	0.24017	0.15231	-0.0221539
chr1:217600329-217804426	GPATCH2	0.367328	0.383971	0.0933372
chr1:229652227-229694442	ABCB10	0.310804	0.237556	0.0551986
chr1:232533711-232709962	SIPA1L2	0.473554	0.97743	0.423108
chr1:243287729-243419057	CEP170	-0.283809	-0.216145	-0.16051
chr1:247460527-247495148	ZNF496	0.135975	0.710307	0.230742
chr1:249144202-249153315	ZNF692	0.507715	0.910929	0.147555
chr10:3109711-3179758	PFKP	-0.298301	0.171041	0.165071
chr10:5005453-5260910	AKR1C1	0.355761	0.683218	0.176357
chr10:6130948-6159422	RBM17	0.300482	0.239597	0.0444812
chr10:6186842-6277507	PFKFB3	0.209581	0.714485	0.228441
chr10:20105154-20578758	PLXDC2	0.0642318	0.623339	0.00956354
chr10:23216953-23326514	ARMC3	0.45402	0.133986	-0.488697
chr10:23983674-24836772	KIAA1217	-0.155424	-0.749994	-0.115925
chr10:27398723-27476799	MASTL	-0.240891	-0.535371	-0.111705
chr10:43633905-43680755	CSGALNACT2	0.302076	0.270441	0.030783
chr10:58113252-58121063	ZWINT	0.595414	0.33015	0.464706
chr10:70320116-70458659	TET1	-0.26047	-0.577205	-0.0821214
chr10:70480941-70552286	CCAR1	-0.124537	-0.326277	-0.150814
chr10:73855684-73995678	ANAPC16	0.246415	0.043375	-0.0310017
chr10:75545349-75634349	KIAA0913	-0.00355031	0.365673	0.0412102
chr10:80828791-81076285	ZMIZ1	-0.73428	-0.235672	0.215008
chr10:81106851-81115093	PPIF	-0.471018	-0.314257	0.225048
chr10:91461361-91534700	KIF20B	-0.366175	-0.567888	-0.0597707
chr10:94352824-94415595	KIF11	-0.421198	-0.701301	-0.105252
chr10:95256368-95289027	CEP55	-0.197229	-0.380221	-0.0771752
chr10:95753745-96089221	PLCE1	0.533128	0.775841	-0.186946
chr10:98592016-98749414	LCOR	-0.396139	-0.402228	0.0747147
chr10:101419179-101515970	CUTC	0.889395	0.6659	0.511688
chr10:102102180-102124594	SCD	-0.405465	-0.292864	0.0176092
chr10:102729267-102754158	SEMA4G	-0.159581	0.902839	-0.20956
chr10:102820994-102827926	KAZALD1	0.63053	0.938921	0.2134
chr10:105036903-105050109	INA	0.42024	0.392081	0.00993672
chr10:112631552-112679124	PDCD4	0.339533	0.535636	-0.0825859
chr10:114709995-114927439	TCF7L2	-0.206871	-0.472679	-0.0717899
chr10:120863605-120897469	FAM45A	0.246616	0.0852914	-0.0549042
chr10:121331180-121356703	TIAL1	-14	-0.489862	0.455825
chr10:124221040-124274424	HTRA1	0.410682	0.403238	0.00648185
chr10:134258921-134262213	C10orf91	-1.00994	-0.274007	0.0414714
chr10:320129-735608	DIP2C	-0.31087	0.00430806	-0.0288889
chr10:5005453-5260910	AKR1C2	0.194092	0.669351	-0.137195
chr10:11501874-11653679	USP6NL	0.0801281	0.403259	0.204163
chr10:14560554-14646416	FAM107B	0.360816	0.168339	-0.137631
chr10:17631933-17659373	PTPLA	1.29483	1.48289	0.790511
chr10:21068902-21461664	NEBL	0.542212	0.313641	-0.080679
chr10:25270916-25305030	ENKUR	0.998578	0.454201	-0.265576
chr10:34398487-35104253	PARD3	-0.0871277	-0.325357	-0.139615
chr10:38299577-38348995	ZNF33A	0.443575	-0.093738	-0.185425
chr10:43008960-43048280	ZNF37BP	0.340759	0.356685	0.085374
chr10:43084554-43134038	ZNF33B	0.23417	0.0200394	-0.296248
chr10:61410521-61469649	SLC16A9	0.944253	0.590729	-0.233495
chr10:61786055-62557541	ANK3	-0.219388	-0.343773	-0.0580121
chr10:62629194-62761198	RHOBTB1	0.289502	0.779417	0.143026
chr10:64926979-65229332	JMJD1C	-0.29688	-0.0908431	-0.107422
chr10:70173812-70231730	DNA2	-0.131502	-0.45913	-0.13561
chr10:72009886-72043450	NPFFR1	-0.415483	-0.993692	0.0446042
chr10:74765763-74856732	P4HA1	0.124847	0.402904	0.0707731
chr10:78629358-79397577	KCNMA1	0.965942	0.464727	-0.419803
chr10:79729765-79789298	POLR3A	-0.443445	-0.0713255	-0.117865
chr10:81106851-81115093	PPIF	-1.67112	-0.464278	0.47208
chr10:95066070-95242359	MYOF	-0.293359	-0.646005	-0.123197
chr10:99116350-99161268	RRP12	-0.561319	0.136312	0.142607
chr10:99473645-99475756	MARVELD1	0.32854	0.593051	0.275828
chr10:101370180-101380221	SLC25A28	0.288538	0.469404	0.157041
chr10:103544199-103578229	MGEA5	-0.146339	-0.272292	-0.0723064
chr10:105156394-105191042	PDCD11	-14	0.24769	0.521458
chr10:105637317-105678045	OBFC1	0.867579	0.384628	0.0443364
chr10:116190868-116444414	ABLIM1	-0.33774	-0.439577	0.0798438
chr10:120440493-120514758	C10orf46	-0.194184	-0.416675	-0.18939
chr10:123237843-123357972	FGFR2	0.125335	-0.544751	-0.489684
chr10:124134093-124191964	PLEKHA1	1.43719	0.804877	0.593392
chr10:126307818-126480802	FAM53B	0.376314	0.47	0.538231
chr10:129894874-129924727	MKI67	-0.746018	-0.930977	-0.0955677
chr10:133747959-133795474	BNIP3	0.358069	0.757983	0.381039
chr11:289137-295702	ATHL1	0.93165	1.50349	0.572297
chr11:537521-564294	C11orf35	1.62632	1.63603	0.85387
chr11:832951-838926	CD151	-0.00595438	0.205753	0.0498168
chr11:12132137-12297548	MICAL2	0.246796	0.637118	0.167968
chr11:17297989-17371528	NUCB2	0.250153	0.339126	-0.134346
chr11:18417812-18429765	LDHA	0.0114396	0.257475	0.334639
chr11:19372270-20143147	NAV2	-0.784275	-0.706782	-0.125929
chr11:34073214-34124924	CAPRIN1	-0.171564	-0.306166	-0.0831353
chr11:34642587-34684834	EHF	0.310541	-0.26748	-0.212404
chr11:36317724-36486754	PRR5L	0.295737	1.10501	0.952038
chr11:45115563-45256655	PRDM11	0.100872	0.359509	-0.00801205
chr11:46366816-46402121	DGKZ	-0.017261	0.533495	0.38734
chr11:61560108-61634921	FEN1	-0.338617	-0.48222	-0.0502248
chr11:61560108-61634921	FADS2	-0.375531	-0.259127	0.0274774
chr11:61891444-61922917	INCENP	-0.510919	-0.681559	-0.123252
chr11:62009048-62012282	SCGB1D2	0.00158585	-0.819334	-0.37226
chr11:62619309-62623360	SNHG1	0.349705	1.13867	0.998883
chr11:62623483-62656367	SLC3A2	-0.107051	0.638214	0.3476
chr11:63953586-63972020	STIP1	-0.303877	-0.0404159	0.110425
chr11:64948685-64979477	CAPN1	-0.306573	-0.337746	-0.0844161
chr11:65265232-65273981	MALAT1	0.354976	0.730972	0.639273
chr11:65819815-65836453	SF3B2	-0.207852	-0.209441	-0.0769136
chr11:67159422-67169376	RAD9A	0.599339	0.826416	0.176803
chr11:67273960-67276154	CDK2AP2	14	14	14
chr11:68080107-68216743	LRP5	-0.642697	-0.0171829	-0.165768
chr11:68228185-68382804	PPP6R3	-0.0492761	-0.23133	0.00429294
chr11:69924156-70035652	ANO1	0.392459	1.32809	0.404047
chr11:71935832-71955220	INPPL1	0.148455	0.418495	0.0460542
chr11:72525450-72853368	ATG16L2	0.77641	1.06786	0.407909
chr11:76156014-76263991	C11orf30	-0.441081	-0.231222	-0.254688
chr11:85339612-85347663	TMEM126B	-0.119204	-0.551194	0.0739519
chr11:94822973-94867332	ENDOD1	0.463364	0.318086	-0.00369829
chr11:101980547-102104242	YAP1	-0.0531935	-0.206447	-0.0771575
chr11:111904301-111944895	DLAT	-0.291803	-0.444951	0.0411099
chr11:111944967-111966518	C11orf57	0.437319	0.384478	0.194758
chr11:118230295-118271954	UBE4A	-0.176505	-0.282786	-0.158442
chr11:118307204-118397580	MLL	-0.328483	-0.501263	-0.0775618
chr11:120206980-120360645	ARHGEF12	-0.180064	-0.248855	-0.119187
chr11:121322911-121504472	SORL1	-0.296607	-0.478067	-0.159976
chr11:124966398-124981580	TMEM218	1.9823	0.840933	0.856517
chr11:125462597-125492696	STT3A	-0.212951	0.0793971	-0.096843
chr11:128761239-128791116	KCNJ5	-0.937896	0.745076	0.738276
chr11:130318553-130346542	ADAMTS15	0.204583	0.66199	0.282432
chr11:134123426-134135819	ACAD8	0.328526	0.324092	0.140925
chr11:134146274-134246278	GLB1L2	1.00076	1.09466	-0.42818
chr11:202862-236362	SIRT3	0.54374	0.631585	0.31919
chr11:313990-321017	IFITM3	0.318152	0.714073	0.322099
chr11:405715-417397	SIGIRR	-0.0498043	0.360879	-0.10214
chr11:417922-420274	ANO9	0.343441	0.877808	0.0618157
chr11:537521-564294	C11orf35	0.671881	0.774601	0.187709
chr11:2904447-2906995	CDKN1C	0.586272	0.829487	-0.441751
chr11:2965659-3013607	NAP1L4	0.0333236	0.327573	0.17288
chr11:3372941-3400452	ZNF195	-0.448795	-0.513382	-0.163343
chr11:3659735-3663546	ART5	1.07785	0.831311	0.304914
chr11:3696183-3847595	NUP98	-0.313874	-0.42542	-0.0548836
chr11:6633996-6640692	TPP1	-0.222498	-0.339677	-0.307387
chr11:9040918-9113167	SCUBE2	1.41121	0.796706	-0.127794
chr11:15987994-16629414	SOX6	0.0361435	-0.302689	-0.276749
chr11:26580578-26684836	MUC15	0.793576	-0.221889	-0.983265
chr11:27387414-27494345	LGR4	0.202587	0.354918	0.0689841
chr11:45261763-45307455	SYT13	0.641794	1.00119	-0.0949333
chr11:46417963-46615598	AMBRA1	-0.297898	-0.212521	-0.136684
chr11:46764967-46867843	CKAP5	-0.414542	-0.491475	-0.1039
chr11:47799669-47870057	NUP160	-0.187613	-0.351061	-0.0890216
chr11:49168186-49230222	FOLH1	-0.768645	-1.00444	0.192574
chr11:57252003-57282358	SLC43A1	0.566568	1.33977	0.119322
chr11:61282474-61355834	SYT7	1.69137	1.41711	0.726298
chr11:61640995-61659035	FADS3	0.0247527	0.665183	-0.158763
chr11:61664772-61684997	RAB3IL1	0.700095	1.36509	1.03561
chr11:62392297-62414104	GANAB	-0.31247	-0.205197	-0.125468
chr11:64011866-64015686	PPP1R14B	-0.467091	0.0504304	0.309067
chr11:65190136-65194715	NEAT1	0.946867	0.656299	-10.0112
chr11:65622157-65627496	CFL1	-0.232185	-0.173878	-0.073429
chr11:65627845-65649873	EFEMP2	0.720517	1.02845	-0.137485
chr11:66051989-66056638	YIF1A	-0.162444	0.46939	0.255432
chr11:66330912-66336047	CTSF	0.629633	0.537978	-0.30094
chr11:66615996-66725887	PC	-0.587665	-0.335015	0.00788663
chr11:67259238-67272843	PITPNM1	0.0970832	0.55178	0.250291
chr11:67429632-67442250	ALDH3B2	-0.162256	-0.981679	-0.153776
chr11:68522087-68609399	CPT1A	-0.425363	-0.533764	0.292291
chr11:74165885-74178715	KCNE3	-0.817014	-0.240747	0.268161
chr11:74459912-74690076	XRRA1	-0.311477	-0.096762	-0.192659
chr11:74971165-75062875	ARRB1	0.408883	0.611329	0.142618
chr11:85368607-85376182	CREBZF	0.441399	0.541227	0.13421
chr11:93211636-93276546	C11orf75	0.590023	0.515582	0.191499
chr11:95709682-96076425	MAML2	-0.181916	-0.440716	-0.336127
chr11:100900269-101000550	PGR	1.66732	3.43872	2.2796
chr11:111944967-111966518	TIMM8B	-0.380964	-0.179646	-0.0877344
chr11:113668596-113746275	USP28	-0.229858	-0.0498784	-0.0606473
chr11:118766850-118796289	BCL9L	-0.342638	-0.30825	-0.0364714
chr11:118868851-118901616	SLC37A4	0.321703	0.332398	-0.100958
chr11:118914895-118927947	HYOU1	-0.248334	0.222774	0.025372
chr11:119056165-119066584	CCDC153	0.716967	0.869548	0.219319
chr11:119179233-119187853	MCAM	0.667707	1.10911	0.54436
chr11:126138934-126148027	FOXRED1	-14	-0.207351	-14
chr11:126173646-126225482	FLJ39051	1.35463	1.03272	0.133726
chr11:128761239-128791116	C11orf45	-0.0608338	0.608764	0.511798
chr11:134022318-134094426	NCAPD3	-0.35028	-0.328427	0.0700456
chr12:74357-91263	LOC100288778	0.279392	0.511902	0.17918
chr12:383000-551861	CCDC77	-0.363467	-0.191915	-0.163289
chr12:569542-672669	B4GALNT3	0.324729	0.612367	0.18044
chr12:861725-1058863	WNK1	-0.274962	-0.256609	-0.0114545
chr12:2904107-2914587	FKBP4	-0.476856	-0.116776	0.367254
chr12:4647949-4669261	RAD51AP1	-0.110627	-0.391163	0.0208722
chr12:6493260-6500869	LTBR	0.147153	0.293286	0.133362
chr12:6561176-6579843	TAPBPL	0.944619	1.25408	0.466958
chr12:6600980-6641147	NCAPD2	-0.432127	-0.442151	-0.0572761
chr12:6937571-6949077	LEPREL2	0.438214	0.88062	0.0387388
chr12:6949374-6956557	GNB3	1.58161	2.48606	0.7072
chr12:6961284-6975798	USP5	-0.322233	-0.30011	-0.0291165
chr12:7013896-7023406	LRRC23	0.475966	0.401047	-0.179531
chr12:7037322-7051573	ATN1	-0.246426	-0.0587086	-0.00864921
chr12:8849874-8935681	RIMKLB	0.271266	0.437464	-0.134098
chr12:11802787-12048330	ETV6	-0.25052	-0.452678	-0.284365
chr12:13349601-13372854	EMP1	-0.441902	-0.760189	0.351536
chr12:14518610-14655940	ATF7IP	0.031715	-0.24283	-0.197247
chr12:27397077-27478890	STK38L	0.393148	0.141145	-0.12008
chr12:27933183-27955973	KLHDC5	0.206717	-0.0517736	-0.0873536
chr12:28341721-28703099	CCDC91	0.28376	0.2558	0.0343911
chr12:30862485-30907448	CAPRIN2	0.160945	1.08396	0.270027
chr12:32112349-32146192	C12orf35	0.653527	0.68012	-0.040843
chr12:48152776-48213763	SLC48A1	0.100226	0.665662	-0.104894
chr12:49469475-49668375	TUBA1B	-0.23338	-0.162662	-0.12206
chr12:50898767-51142450	DIP2B	-0.301027	-0.41549	0.00459145
chr12:51442083-51454207	LETMD1	0.23385	0.267377	-0.26717
chr12:53662082-53687427	ESPL1	-0.459657	-0.487816	0.0930831
chr12:56211780-56230079	LOC440104	0.610508	0.823805	-0.0470967
chr12:56473538-56497338	ERBB3	-0.0690834	-0.263681	-0.27332
chr12:56510373-56510896	RPL41	0.343628	0.789877	0.480516
chr12:56521985-56538627	ESYT1	-0.279838	-0.221694	-0.0147435
chr12:56623819-56652157	ANKRD52	-14	-0.0297053	-0.497294
chr12:57482676-57505254	NAB2	0.218339	0.427907	-0.192296
chr12:57623355-57629495	SHMT2	-0.317731	0.227371	0.191376
chr12:58003962-58011026	ARHGEF25	0.391151	0.567242	-0.0557834
chr12:58016069-58026985	SLC26A10	0.253138	0.62113	-0.162288
chr12:58138678-58146268	TSPAN31	1.15459	0.789889	0.0469596
chr12:62997530-62998732	MIRLET7I	2.35836	2.42117	1.9945
chr12:64238198-64541783	SRGAP1	-0.452365	-0.489539	-0.183151
chr12:64798152-64844903	XPOT	-0.0104172	0.349343	0.129907
chr12:66736523-67072925	GRIP1	-14	-0.93408	-0.131169
chr12:69080730-69136647	NUP107	-0.09667	-0.265913	0.0788075
chr12:70132630-70216984	RAB3IP	0.307331	0.439994	0.216546
chr12:71833590-71980074	LGR5	0.936586	0.266918	-0.97052
chr12:77157853-77247625	ZDHHC17	0.311639	0.28769	0.199309
chr12:81471712-81651711	ACSS3	0.391765	0.159322	-0.138973
chr12:85430098-85658184	LRRIQ1	0.555993	0.312418	-0.314558
chr12:100594790-100618281	ACTR6	0.284459	0.218038	0.0876608
chr12:100660937-100735499	SCYL2	-0.0756239	-0.210677	-0.095748
chr12:100967457-101022181	GAS2L3	-0.111551	-0.374762	0.127744
chr12:101673889-101801572	UTP20	-0.383576	-0.418678	0.0416357
chr12:104359588-104444003	TDG	-0.222456	-0.375397	-0.085338
chr12:104458235-104500403	HCFC2	0.395377	0.0490303	-0.148578
chr12:105724413-105765350	C12orf75	0.260577	0.229159	0.154687
chr12:111051831-111087320	TCTN1	0.666858	0.495406	-0.175983
chr12:113796370-113829633	PLBD2	-0.271922	-0.0160908	0.0960187
chr12:117348760-117470272	FBXW8	0.332215	0.466679	0.12755
chr12:120427647-120532378	CCDC64	0.61243	0.898313	0.104223
chr12:123464879-123467460	ARL6IP4	0.155123	0.337445	0.193094
chr12:124155659-124192948	TCTN2	0.256708	0.144577	-0.11903
chr12:124808956-125052010	NCOR2	-2.11374	-0.352229	-0.213165
chr12:132312940-132336319	MMP17	0.316538	2.62262	0.664138
chr12:132379278-132407774	ULK1	0.0360942	0.518114	0.263207
chr12:133562965-133602695	ZNF26	0.587698	0.274516	-0.322293
chr12:133615460-133639887	ZNF84	0.327227	0.139365	-0.199114
chr12:133719081-133736049	ZNF10	0.395999	0.0531695	-0.361023
chr12:383000-551861	KDM5A	-0.2352	-0.304694	-0.125401
chr12:2921753-2986321	FOXM1	-0.425448	-0.42756	-0.0246793
chr12:6679246-6716609	CHD4	-0.322577	-0.281494	-0.0779489
chr12:7037322-7051573	ATN1	-0.737827	0.026523	-0.425694
chr12:13349601-13372854	EMP1	-0.632228	-0.897405	0.258421
chr12:22601514-22697452	KIAA0528	0.265017	0.153148	-0.100098
chr12:24962957-25055322	BCAT1	-0.639704	-0.0608058	0.393056
chr12:30781914-30848929	IPO8	-0.25891	-0.301922	0.0361093
chr12:30862485-30907448	CAPRIN2	0.334626	0.47148	-0.124609
chr12:33523865-33592805	SYT10	1.21093	0.70075	0.142057
chr12:42851930-42877416	PRICKLE1	0.501126	0.682179	0.0492226
chr12:46117321-46121704	LOC400027	0.536139	0.326131	-0.104539
chr12:48234277-48298814	VDR	0.633812	-0.130715	0.075258
chr12:49209356-49222726	CACNB3	0.695662	1.88945	1.21347
chr12:49469475-49668375	TUBA1A	-0.224799	-0.189836	-0.0619696
chr12:50382766-50419307	RACGAP1	-0.203013	-0.380334	-0.037641
chr12:53551445-53584809	CSAD	0.642426	0.755106	0.484179
chr12:56075329-56106089	ITGA7	0.594293	1.30919	0.31589
chr12:56623819-56652157	ANKRD52	-0.417398	-0.256929	0.10719
chr12:56915608-57030257	BAZ2A	-0.388398	-0.191295	-0.224843
chr12:57449383-57472574	TMEM194A	-0.2053	-0.223429	0.0329553
chr12:57881735-57914300	DDIT3	0.51775	1.17877	0.702711
chr12:57998322-58003586	DTX3	0.775882	1.31421	-0.304273
chr12:58016069-58026985	B4GALNT1	0.385544	0.882237	-0.241606
chr12:63037762-63328836	PPM1H	-0.248206	-0.287721	-0.0973076
chr12:65107058-65153226	GNS	-0.0849009	-0.245697	-0.146982
chr12:66529855-66563896	TMBIM4	0.360421	0.127037	0.110914
chr12:66736523-67072925	GRIP1	0.598833	0.463594	0.0912764
chr12:68688345-68726161	MDM1	0.30801	0.248857	-0.0727159
chr12:69244955-69357020	CPM	0.557989	0.0694506	-0.222853
chr12:75670558-75723836	CAPS2	0.535701	-0.202051	0.0544624
chr12:76419226-76425556	PHLDA1	0.956577	0.896125	-0.557565
chr12:76738265-76742222	BBS10	0.375591	0.165112	0.00336075
chr12:77157853-77247625	ZDHHC17	-0.415699	-0.965503	-1.1813
chr12:77415025-77459360	E2F7	-0.268452	-0.512448	-0.0604858
chr12:81651883-82153109	PPFIA2	0.327844	-0.649346	-0.5382
chr12:89813495-89920039	POC1B	0.10114	0.564003	0.0656926
chr12:94700375-94853764	CCDC41	0.412051	0.633217	0.146234
chr12:97957329-97958755	MIR135A2	0.489962	1.0628	0.115531
chr12:98844385-98850923	SLC9A7P1	0.510023	0.261255	0.148187
chr12:100550080-100589444	GOLGA2B	0.527024	0.617029	0.10774
chr12:104343980-104350993	C12orf73	0.276009	0.541052	0.196263
chr12:104510857-104532078	NFYB	0.256246	-0.00236631	-0.161981
chr12:105413561-105478341	ALDH1L2	-0.243335	0.277594	0.244384
chr12:112842789-112848213	RPL6	0.14663	0.269397	-0.0256258
chr12:113495661-113574044	RASAL1	-0.0225221	0.750018	0.420839
chr12:113633115-113658938	IQCD	0.497531	0.739091	-0.00306053
chr12:116395737-116715012	MED13L	-0.298329	-0.185292	-0.0352391
chr12:120123524-120315095	CIT	-0.38461	-0.648255	-0.144174
chr12:120565013-120632515	GCN1L1	-0.399809	-0.121683	0.141586
chr12:122150657-122231786	RHOF	-0.0175152	0.491452	0.189425
chr12:122233172-122241390	LOC338799	0.519232	0.944357	0.496743
chr12:124808956-125052010	NCOR2	-0.776459	-0.318823	0.221754
chr12:133200278-133263945	POLE	-0.232488	-0.2309	-0.10307
chr12:133416937-133464204	CHFR	-0.154182	-0.517799	-0.391169
chr13:21547169-21561808	LATS2	-1.29832	-0.579135	-0.157429
chr13:23450516-23478297	BASP1P1	1.31933	1.84993	1.48664
chr13:32889616-32974383	BRCA2	-0.275309	-0.58313	0.0100287
chr13:53028948-53050859	CKAP2	-0.201974	-0.458166	-0.111393
chr13:76194569-76434006	LMO7	-0.139958	-0.493014	-0.18645
chr13:92000073-92006829	MIR17HG	1.12294	1.311	0.796307
chr13:111267806-111292344	CARKD	0.443269	0.488474	0.320542
chr13:113951468-113978098	LAMP1	-0.264601	-0.313238	-0.193574
chr13:114145251-114204546	TMCO3	0.427528	0.25327	0.110326
chr13:21727499-21750741	SKA3	-0.26507	-0.423149	0.0291034
chr13:24995066-25086948	PARP4	-0.170139	-0.253949	-0.0454986
chr13:30083549-30169832	SLC7A1	-0.237112	-0.0068899	0.0644436
chr13:33006803-33116838	N4BP2L2	0.330774	0.36382	-0.0439486
chr13:39452969-39460156	FREM2	-0.59511	-0.675155	-0.0741861
chr13:42140960-42440161	KIAA0564	-0.489011	-0.320259	-0.0981815
chr13:46528622-46626894	ZC3H13	-0.245612	-0.378367	-0.108932
chr13:60239715-60738119	DIAPH3	-0.354741	-0.540685	0.0597024
chr13:67787272-67804468	PCDH9	-0.54867	-1.01706	-0.0741178
chr13:75858808-76056250	TBC1D4	0.00692803	0.633248	0.41889
chr13:77618789-77901177	MYCBP2	-0.341618	-0.42928	-0.0454992
chr13:80910111-80912910	SPRY2	-0.0690274	0.855282	0.343534
chr13:107194111-107220514	ARGLU1	0.331365	0.596824	0.130003
chr13:113978451-114018465	GRTP1	0.368359	0.256212	0.0387235
chr13:114523521-114567046	GAS6	0.170253	0.739526	0.0445712
chr13:114746766-114822785	RASA3	-0.0625981	0.462239	0.247332
chr14:21989199-22005337	SALL2	-0.956696	-0.65361	-0.826392
chr14:24025197-24048009	THTPA	0.576619	0.890385	0.203334
chr14:31028328-31089216	G2E3	-0.165722	-0.327605	-0.11546
chr14:31343740-31495607	COCH	0.385394	0.208951	-0.150823
chr14:35514112-35552698	FAM177A1	0.386479	0.203159	0.142273
chr14:53063658-53104431	GPR137C	0.443977	0.147532	-0.210339
chr14:53241834-53258386	GNPNAT1	0.656723	-2.10856	-7.69623
chr14:56762904-56768233	PELI2	0.700079	0.396819	-0.346852
chr14:58894455-59015767	KIAA0586	-0.326573	-0.293395	-0.112989
chr14:64319682-64693167	SYNE2	-0.112406	-0.731026	-0.193419
chr14:67707978-67826720	MPP5	-0.0349965	-0.256689	-0.122351
chr14:73704204-73741347	PAPLN	0.685263	0.90676	-0.288724
chr14:75179849-75203942	FCF1	0.684638	-0.0700606	-0.109056
chr14:75230031-75304013	YLPM1	-0.3695	-0.549804	-0.185554
chr14:89290966-89344335	TTC8	0.290557	0.0747368	0.0857615
chr14:90422245-90511108	TDP1	-0.344809	-0.156993	-0.0777645
chr14:93669221-93701844	UBR7	-0.112409	-0.289633	-0.132284
chr14:93703806-93799385	BTBD7	0	14	14
chr14:94151933-94174208	KIAA1409	-1.21173	-1.64535	0.0900186
chr14:97263683-97348097	VRK1	-0.266902	-0.28875	0.00537481
chr14:102430854-102517360	DYNC1H1	-0.702151	-0.661868	-0.168663
chr14:105941130-105955130	CRIP2	-0.346928	-0.412347	0.13871
chr14:21484921-21493264	NDRG2	0.414302	0.380933	0.226044
chr14:21853352-21924273	CHD8	-0.224912	-0.299253	-0.0879564
chr14:23516269-23521108	CDH24	0.509308	0.589689	-0.0856949
chr14:31569283-31676950	HECTD1	-0.126151	-0.433138	-0.0897787
chr14:31760961-31889788	HEATR5A	-0.405947	-0.278192	-0.0407431
chr14:54941085-54955744	GMFB	-0.0365032	-0.292554	0.0939783
chr14:55614711-55658396	DLGAP5	-0.341855	-0.587616	-0.1198
chr14:59939400-59951073	C14orf149	0.24556	1.03541	-0.119219
chr14:65412439-65438922	RAB15	0.295277	0.294706	-0.199201
chr14:67853292-67864771	PLEK2	0.546525	0.425091	-0.0204277
chr14:70232999-70238723	SRSF5	1.28439	1.44914	0.543231
chr14:73128587-73360809	DPF3	-1.0376	0.164186	-0.159286
chr14:81641800-81687635	GTF2A1	0.102074	-0.217187	-0.0254405
chr14:92246005-92333880	TC2N	0.283616	0.321391	0.11511
chr14:94184643-94254811	PRIMA1	-0.994111	-1.321	0.243067
chr14:95552562-95623759	DICER1	-0.00542633	-0.323697	0.0483658
chr14:99947476-100070727	CCDC85C	-0.415929	-0.754983	0.0670559
chr14:103985995-103989170	CKB	0.201735	0.891683	0.252596
chr14:105607980-105635161	JAG2	0.157156	0.570285	0.240528
chr15:28896780-28930410	HERC2P9	0.20414	0.459484	0.184429
chr15:30918315-31065230	ARHGAP11B	-0.511756	-0.450195	-0.0436607
chr15:32906619-32932130	ARHGAP11A	-0.399017	-0.617016	0.00188124
chr15:34432635-34502297	C15orf29	14	14	14
chr15:39873279-39890981	THBS1	0.221366	2.1191	0.922671
chr15:40453209-40569690	BUB1B	-0.203858	-0.418381	-0.0950701
chr15:40886282-40956541	CASC5	-0.372362	-0.572312	-0.00431811
chr15:41576166-41673356	NUSAP1	-0.0899441	-0.397022	-0.063569
chr15:41952609-42063167	MGA	-0.294522	-0.50924	-0.169051
chr15:42120282-42140821	JMJD7-PLA2G4B	0.0660755	0.483531	0.0356687
chr15:56657630-56757335	TEX9	0.557495	0.309832	-0.356632
chr15:59397283-59417344	CCNB2	-0.382345	-0.642095	-0.0313439
chr15:59730371-59815751	FAM81A	0.738087	0.451976	-0.067251
chr15:62910624-63136829	TLN2	-0.545642	-0.120325	-0.0157585
chr15:63334837-63364116	TPM1	0.273179	0.0451139	-0.134836
chr15:65204100-65251041	ANKDD1A	0.780129	0.814103	0.0069452
chr15:69591293-69699976	PAQR5	0.317868	0.568638	0.286536
chr15:69706387-69740768	KIF23	-0.266928	-0.50499	0.0195719
chr15:71407992-72075722	THSD4	0.486099	0.207139	-0.781116
chr15:72978525-73030817	BBS4	0.317562	0.0671137	-0.201635
chr15:75541488-75748156	NEIL1	0.862034	1.44924	0.780057
chr15:77223961-77242601	RCN2	0.375526	0.156833	-0.0633755
chr15:80696691-80890279	ARNT2	0.0298959	-0.296644	-0.320955
chr15:85923870-86292651	AKAP13	-0.346796	-0.453398	-0.0771216
chr15:89787188-89878050	FANCI	-0.0915453	-0.417636	-0.0668034
chr15:90118753-90198682	C15orf42	-0.474366	-0.595102	-0.195951
chr15:90931468-91045475	IQGAP1	-0.214699	-0.398226	-0.160012
chr15:91446465-91465815	MAN2A2	0.109577	0.435092	0.035023
chr15:101459459-101610317	LRRK1	0.225406	0.660218	0.169579
chr15:23282264-23378259	HERC2P2	0.396666	0.446821	0.195536
chr15:28356179-28567295	HERC2	-0.466232	-0.36897	0.0753898
chr15:34671269-34729667	GOLGA8A	0.803304	1.19573	0.349611
chr15:34817351-34875771	GOLGA8B	0.764133	1.08359	0.213584
chr15:40380091-40401075	BMF	0.0112802	-0.759667	-0.437132
chr15:40823644-40857298	C15orf57	0.442782	0.204187	0.1209
chr15:42705018-42783343	ZFP106	-0.325033	-0.412753	-0.0601988
chr15:43663289-43802707	TP53BP1	-0.263092	-0.212255	-0.152492
chr15:44829264-44955876	SPG11	-0.243373	-0.401755	-0.137275
chr15:52839248-52861358	ARPP19	0.0241664	-0.223985	-0.0814282
chr15:55609143-55800432	DYX1C1-CCPG1	0.26363	0.266802	-0.197238
chr15:55831083-55880281	PYGO1	0.254984	-0.0279009	-0.232654
chr15:62144585-62352664	VPS13C	-0.270234	-0.447315	-0.0250056
chr15:63615456-63674079	CA12	0.507136	2.37271	1.28551
chr15:63900738-64126147	HERC1	-0.363032	-0.391416	-0.0234102
chr15:66627418-66679034	TIPIN	0.279595	0.0243202	-0.121835
chr15:72491368-72523727	PKM2	-0.177045	-0.0724875	0.0166927
chr15:72533521-72564813	PARP6	0.162878	0.315489	-0.157244
chr15:75011882-75018009	CYP1A1	0.503913	0.452352	0.0624739
chr15:75128458-75135552	ULK3	0.215828	0.40648	0.328215
chr15:75192326-75199462	C15orf17	0.205227	0.374056	-0.127078
chr15:76196193-76304785	NRG4	-0.434099	-0.496956	0.0991237
chr15:79213950-79237420	CTSH	0.70418	0.661818	-0.0452408
chr15:83509301-83621476	HOMER2	0.476975	0.715369	0.175449
chr15:89420518-89438857	HAPLN3	-0.81713	-0.845288	0.398573
chr15:90728151-90772892	SEMA4B	-0.663536	0.0370042	-0.130764
chr15:91509266-91537804	PRC1	-0.0816684	-0.353035	-0.00129602
chr15:93160619-93198181	FAM174B	0.330531	0.651357	0.0425593
chr15:101840537-102030187	PCSK6	0.522316	0.510715	0.245307
chr16:432240-450836	NME4	0.171599	0.622942	-0.0940165
chr16:577855-604636	SOLH	-0.0616455	0.548906	0.651459
chr16:619967-634136	PIGQ	0.18498	0.338236	0.0816367
chr16:699362-717854	WDR90	0.372288	0.602402	0.166559
chr16:718120-724372	RHOT2	0.203777	0.544243	0.378775
chr16:1383605-1401873	BAIAP3	0.31945	0.813033	0.0453102
chr16:1756220-1821710	MAPK8IP3	0.318613	0.832431	-0.0221082
chr16:1821889-1832581	EME2	0.446977	0.908647	0.419644
chr16:2022063-2028751	TBL3	-0.560328	-0.0396819	0.131957
chr16:2089815-2185899	TSC2	-0.394296	-0.111698	0.214757
chr16:2787076-2822322	SRRM2	-0.277234	-0.210453	-0.0511627
chr16:3014216-3018468	KREMEN2	1.10556	1.77055	0.768015
chr16:4366228-4466962	GLIS2	-0.426607	-0.0840528	-0.19814
chr16:11038344-11276046	CLEC16A	-0.469208	-0.0638768	0.373465
chr16:14165195-14360632	MKL2	-0.0507172	-0.411695	0.0399384
chr16:16043433-16236947	ABCC1	-0.44923	-0.233437	0.0224111
chr16:20744988-20753199	THUMPD1	1.01352	1.10702	0.151454
chr16:22133888-22168287	VWA3A	1.63945	1.32251	-0.559449
chr16:27325250-27376099	IL4R	-0.0200742	0.688151	0.0450954
chr16:28875077-28937768	ATP2A1	0.189874	0.602324	0.131907
chr16:31711912-31723223	KIAA0664L3	0.833464	1.01258	0.0105058
chr16:46918307-46965201	GPT2	-0.0293624	0.431468	0.273771
chr16:50321822-50402845	ADCY7	1.17111	0.940607	0.501547
chr16:57653518-57699242	GPR56	-0.403673	-0.152142	0.215413
chr16:67193873-67203856	HSF4	0.958048	1.57422	0.557717
chr16:67311412-67360661	PLEKHG4	0.766212	1.11404	0.183003
chr16:69221049-69342955	SNTB2	-0.082239	-0.345711	-0.133589
chr16:70009207-70099851	PDXDC2P	0.769873	1.00537	0.833454
chr16:70557690-70584580	SF3B3	-0.254489	-0.301759	-0.0978471
chr16:75505941-75529335	CHST6	-0.807016	-0.418337	-0.635057
chr16:84402132-84497947	ATP2C2	0.717782	0.909254	0.081325
chr16:84875629-84943116	CRISPLD2	-0.245563	-0.426789	-0.0953484
chr16:85588456-85722623	KIAA0182	-0.340375	0.301077	0.158533
chr16:87863624-87903105	SLC7A5	14	0	14
chr16:88729780-88742699	MGC23284	0.247761	0.747516	0.309434
chr16:88772890-88851618	CTU2	0.42267	0.712484	0.494273
chr16:89753043-89768121	CDK10	0.532848	0.986466	0.257998
chr16:89773523-89883065	ZNF276	0.1665	0.710466	0.484709
chr16:89884256-89937899	SPIRE2	0.433627	0.495572	0.381299
chr16:90015138-90034501	DEF8	0.303496	0.475269	0.292519
chr16:238953-279449	LUC7L	0.16645	0.350315	0.149971
chr16:318309-321937	RGS11	0.604792	1.16442	0.0665734
chr16:684419-686445	C16orf13	0.536963	1.07472	0.544168
chr16:2012037-2015133	RPS2	-0.231723	0.0207121	0.149816
chr16:2089815-2185899	PKD1	0.138249	0.58233	0.34154
chr16:2325827-2390747	ABCA3	0.0393372	0.418147	0.124002
chr16:2653384-2759031	LOC100507321	0.949064	1.11033	0.669895
chr16:3661766-3767598	TRAP1	-0.0438653	0.266093	0.178466
chr16:3775055-3930121	CREBBP	-0.225584	-0.319455	0.0111675
chr16:15688225-15737023	KIAA0430	-0.222529	-0.341383	-0.133854
chr16:18816096-18937726	SMG1	-0.316728	-0.157893	0.0157368
chr16:27471868-27561294	GTF3C1	-0.50742	-0.312595	0.0280916
chr16:31500700-31519738	C16orf58	0.108327	0.349157	-0.0850137
chr16:47115430-47177936	NETO2	0.269207	0.150223	-0.0451547
chr16:49524520-49839238	ZNF423	-0.698532	-0.7804	-0.118394
chr16:51169885-51185183	SALL1	0.943036	0.655998	-0.0238866
chr16:54927384-54963079	CRNDE	0.632858	0.874658	0.36087
chr16:58549210-58663772	CNOT1	-0.257346	-0.345763	-0.0799474
chr16:67143867-67184902	B3GNT9	0.482786	0.808878	0.346137
chr16:67187985-67193812	TRADD	1.19754	1.61624	1.07876
chr16:67204404-67217885	KIAA0895L	0.530582	0.743025	0.116465
chr16:70277648-70323442	AARS	-0.295982	-0.0470723	-0.0836342
chr16:75327536-75467441	CFDP1	0.293111	0.371297	0.0354167
chr16:75505941-75529335	CHST6	0.356333	-0.112062	0.155685
chr16:75532331-75590170	TMEM231	0.413989	0.398664	-0.158331
chr16:87863624-87903105	SLC7A5	-0.354668	0.897789	0.508806
chr16:88772890-88851618	FAM38A	-0.278598	0.520688	0.423667
chr16:88941205-89007608	CBFA2T3	0.791926	1.25162	0.298354
chr17:1323948-1359605	CRK	0.391105	0.133503	-0.172209
chr17:1397330-1420182	INPP5K	-1.58657	-1.32111	-3.36353
chr17:2592679-2615031	KIAA0664	-14	0.304728	1.10224
chr17:4613788-4624796	ARRB2	0.236807	0.439192	-0.0799552
chr17:7123132-7137863	ACADVL	0.32312	0.708978	0.537964
chr17:7308242-7323179	NLGN2	0.106963	0.353267	-0.00924052
chr17:7788110-7816075	CHD3	-0.26886	-0.380918	-0.0297271
chr17:18601319-18682662	FBXW10	0.170765	0.472462	0.0829123
chr17:19437166-19482346	SLC47A1	0.521742	0.850279	0.526074
chr17:19990334-20219830	SPECC1	-0.307225	-0.180552	-0.190774
chr17:26999788-27029472	SUPT6H	-0.404948	-0.363343	-0.0677002
chr17:29421944-29704772	NF1	-0.298345	-0.370927	-0.122658
chr17:29815069-29865232	RAB11FIP4	-0.249816	-0.599982	0.0784734
chr17:31254927-31268807	TMEM98	0.402962	0.20232	-0.269328
chr17:33448630-33469322	FNDC8	2.26538	-1.24594	1.35659
chr17:33895130-34053436	AP2B1	-0.221761	-0.213996	-0.151724
chr17:34136390-34174341	TAF15	-0.144469	-0.271427	-0.16687
chr17:36886509-36904558	CISD3	1.16113	1.29225	0.667171
chr17:37558122-37607573	MED1	-0.707092	-0.606545	-0.050728
chr17:37617692-37703012	CDK12	-0.249427	-0.274694	-0.0259762
chr17:38334241-38351906	RAPGEFL1	0.460854	1.33812	0.206938
chr17:38375573-38439208	WIPF2	-0.126671	-0.229082	-0.0256926
chr17:39968926-39979469	FKBP10	-0.061209	0.413256	0.187265
chr17:40714091-40718295	COASY	-0.0344163	0.382483	0.356526
chr17:41476352-41485862	ARL4D	0.298793	0.901416	1.02448
chr17:41561268-41613823	DHX8	-0.202509	-0.25153	-0.0627241
chr17:42785975-42829636	DBF4B	-0.524058	-0.0234488	0.209117
chr17:43299291-43324683	FMNL1	1.05035	1.08867	0.18894
chr17:43325302-43394414	LOC100133991	0.485524	0.908734	0.141948
chr17:43971747-44105699	MAPT	0.538971	0.878217	0.307441
chr17:44554240-44834829	NSF	-0.0600409	-0.22213	-0.10038
chr17:45331207-45391080	ITGB3	-0.913159	-0.510779	0.0770839
chr17:46048421-46059196	CDK5RAP3	0.390883	0.791967	-0.0237045
chr17:48610047-48621111	EPN3	-0.179005	-0.567677	0.0933925
chr17:48796914-48833575	LUC7L3	0.365407	0.480752	0.0638471
chr17:54911459-54946128	DGKE	0.312993	0.533883	0.194281
chr17:54965267-54986147	TRIM25	0.897877	1.34472	0.556673
chr17:57232859-57284329	PRR11	-0.323327	-0.457337	-0.0363758
chr17:57695927-57784856	CLTC	-0.270196	-0.285054	-0.0949375
chr17:61043778-61505139	TANC2	-0.528751	-0.392091	-0.049995
chr17:65821779-65980494	BPTF	-0.302815	-0.537138	-0.0312718
chr17:66031749-66043767	KPNA2	-0.315977	-0.504685	-0.10516
chr17:72772621-72835922	TMEM104	-0.412374	-0.197965	-0.10587
chr17:73083974-73103513	SLC16A5	0.429798	0.32625	0.133877
chr17:73512608-73571290	LLGL2	0.168047	0.434507	0.407169
chr17:73584138-73663269	MYO15B	1.31269	1.36196	0.437455
chr17:74077081-74117295	ZACN	-1.72108	-0.495138	-0.443619
chr17:78234666-78411884	RNF213	-0.45599	-0.444652	0.222947
chr17:79679331-79688045	SLC25A10	-0.365726	-0.158883	0.225761
chr17:80193005-80197436	SLC16A3	0.177982	0.964476	0.612592
chr17:80415188-80448410	NARF	0.199886	0.545304	0.506097
chr17:2592679-2615031	KIAA0664	0.0965483	0.486456	0.669727
chr17:4634713-4643223	CXCL16	0.307147	0.744213	0.0683137
chr17:4736634-4806516	CHRNE	-0.230941	0.985106	0.523817
chr17:7146832-7166512	CLDN7	0.280347	0.424085	0.137133
chr17:7416088-7417926	POLR2A	-0.406967	-0.382699	-0.135407
chr17:7494449-7536700	SAT2	0.488118	0.215439	-0.18792
chr17:9153785-9479907	STX8	0.577428	0.206259	0.10114
chr17:11880741-11900689	ZNF18	0.512091	0.283232	-0.197105
chr17:12692828-12921381	ELAC2	-0.374918	-0.296768	0.0213209
chr17:17584786-17740325	SREBF1	-0.359242	-0.298762	0.156485
chr17:18128922-18162055	FLII	-0.244734	-0.0648776	0.111615
chr17:19641197-19651822	ALDH3A1	-0.0927357	0.662441	0.896897
chr17:26904530-26926056	SPAG5	-0.343846	-0.44185	0.072462
chr17:27041298-27045433	RAB34	0.22742	0.295171	-0.0265488
chr17:27206355-27507407	MYO18A	-0.296317	0.348152	0.315313
chr17:27940479-27948441	CORO6	-0.380096	1.12391	0.672694
chr17:35441925-35766902	ACACA	-0.376049	-0.394575	0.0384889
chr17:35874899-35969486	SYNRG	-0.3374	-0.472263	-0.0949751
chr17:37558122-37607573	MED1	-0.0857598	-0.307128	-0.0708049
chr17:38060847-38075073	GSDMB	0.623284	1.16889	-0.0661261
chr17:38175349-38210889	MED24	-0.386422	-0.125653	-0.078472
chr17:38544768-38570255	TOP2A	-0.298306	-0.550067	-0.0871823
chr17:39078951-39093836	KRT23	-0.389145	-1.14555	-0.69427
chr17:39910687-39943048	JUP	-0.551387	-0.546739	-0.175406
chr17:40265043-40273382	KAT2A	-0.163811	0.350567	0.286742
chr17:40465338-40540516	STAT3	-0.222557	-0.00292458	0.0646867
chr17:41196311-41277500	BRCA1	-0.116198	-0.26353	-0.00637528
chr17:41476352-41485862	ARL4D	0.308274	0.791215	0.68375
chr17:41878166-41910547	MPP3	0.461136	0.987981	0.311237
chr17:43002088-43025114	KIF18B	-0.32775	-0.136873	0.0961905
chr17:45195102-45266687	CDC27	-0.132909	-0.260061	-0.0467196
chr17:45915046-45918699	SCRN2	1.09666	1.42042	0.919609
chr17:55333930-55762018	MSI2	0.529469	-0.707099	0.411258
chr17:55938897-55980750	CUEDC1	0.116026	0.520706	0.132983
chr17:56282752-56296966	MKS1	-0.47702	-0.150039	-0.21006
chr17:56378593-56406152	BZRAP1	0.695076	0.419493	-0.336081
chr17:59756546-59940920	BRIP1	-0.126707	-0.71332	-0.3373
chr17:59942727-60005377	INTS2	-0.213244	-0.306434	-0.18643
chr17:60019959-60143322	MED13	-0.162033	-0.339753	-0.0836277
chr17:61509663-61523722	CYB561	0.0897432	0.312667	-0.0139347
chr17:62079118-62097994	ICAM2	0.807997	0.569708	-0.100199
chr17:62745751-62833302	LOC146880	-0.464792	-0.338313	-0.239345
chr17:63524679-63557740	AXIN2	0.47694	0.320528	-0.189531
chr17:65066553-65241326	HELZ	-0.350619	-0.377937	0.0837587
chr17:66031749-66043767	KPNA2	-0.107668	-0.756958	-0.280378
chr17:67144147-67323323	ABCA10	0.430194	0.287251	-0.00586643
chr17:74132304-74236390	RNF157	0.516985	0.291484	-0.0369172
chr17:75955327-76128488	TMC6	0.141996	0.493488	0.463325
chr17:76183397-76203786	AFMID	0	14	14
chr17:77906147-78009647	TBC1D16	0.0209323	0.535933	0.223789
chr17:79890158-79895181	PYCR1	-0.131184	0.662315	0.346494
chr17:80005777-80009650	RFNG	0.140534	0.649898	0.256358
chr17:80036162-80056143	FASN	-0.803957	-0.40419	0.0654593
chr17:80351045-80408707	C17orf62	0.174293	0.646884	0.471102
chr17:80415188-80448410	NARF	-0.379585	-14	0.0489767
chr18:2537523-2613427	NDC80	-0.25083	-0.58637	-0.0604199
chr18:9475025-9538106	RALBP1	-0.320109	-0.248053	0.0515505
chr18:11981426-12032108	IMPA2	-0.418006	0.00309129	0.539079
chr18:12991345-13125051	CEP192	-0.143079	-0.39291	-0.0174006
chr18:20494060-20606772	RBBP8	0.208027	0.701657	0.112991
chr18:20714527-20840434	CABLES1	0.190131	1.21457	0.838281
chr18:32830640-32870196	ZNF397	0.26115	0.237821	0.0973284
chr18:42260137-42648475	SETBP1	-0.277739	-0.532527	-0.189554
chr18:42792946-43227747	SLC14A2	-1.19546	-1.44393	-0.397087
chr18:47901389-47920546	SKA1	-0.0694462	-0.410324	0.166604
chr18:51884309-51908404	C18orf54	-0.392732	-0.214134	0.0427369
chr18:52495665-52562748	RAB27B	0.640521	-0.0104578	-0.285839
chr18:56337806-56421239	MALT1	-0.538061	-0.822765	0.00127132
chr18:57567655-57571538	PMAIP1	-0.136469	0.548223	0.275835
chr18:77439800-77514510	CTDP1	-0.544432	-0.111246	-0.0819044
chr18:25529560-25757769	CDH2	0.821968	0.645864	-0.475487
chr18:30252357-30352088	KLHL14	0.0923297	-0.337826	0.00686434
chr18:34823007-35146000	CELF4	0.854234	1.15743	0.385011
chr18:44633727-44676871	HDHD2	0.252307	0.153977	0.0141131
chr18:47007022-47018935	RPL17	0.219035	0.207977	-0.0621141
chr18:47309862-47340301	ACAA2	0.40472	0.11937	0.0212487
chr18:47788102-47792872	CCDC11	1.3508	1.23167	0.267355
chr18:52889561-53303188	TCF4	0.527941	0.0982859	-0.267697
chr18:74693466-74844774	MBP	0.330542	0.0298845	-0.140757
chr19:751078-764319	C19orf21	0.0433855	0.483157	0.0478381
chr19:859664-892408	CFD	0.00933587	0.736161	0.639415
chr19:926036-975938	ARID3A	-0.569572	-0.211045	-0.00391627
chr19:1040101-1065570	ABCA7	0.308977	0.517082	0.175138
chr19:1269266-1279245	C19orf24	0.300342	0.250755	-0.0917202
chr19:1354975-1378430	MUM1	0.278101	0.42276	0.345597
chr19:2328628-2355100	SPPL2B	0.197612	0.470798	0.159336
chr19:3359615-3469208	NFIC	-0.23343	0.223959	0.160171
chr19:4969123-5153608	KDM4B	-0.215553	0.453105	0.320336
chr19:5904851-5978320	CAPS	0.860234	1.58205	0.506294
chr19:7660787-7683196	KIAA1543	0.217124	0.761717	0.350281
chr19:8509802-8554003	HNRNPM	-0.189487	-0.320518	-0.0196546
chr19:10713120-10755237	SLC44A2	-0.124556	-0.380132	-0.123369
chr19:10812111-10824043	QTRT1	0.313491	0.804125	0.599452
chr19:11071597-11175907	SMARCA4	-0.344322	-0.0757507	0.151589
chr19:11200037-11244552	LDLR	-0.21564	-0.0845559	0.0454835
chr19:11457070-11465689	CCDC159	1.22572	0.51831	-0.0397908
chr19:11466061-11476374	LPPR2	0.156416	0.569135	0.163801
chr19:17186590-17324104	MYO9B	-0.237243	-0.115333	0.158548
chr19:18451407-18480763	PGPEP1	0.281403	0.857661	0.268324
chr19:18723681-18731849	TMEM59L	1.1018	1.71091	-0.356331
chr19:24269975-24312719	ZNF254	0.925415	0.207299	0.308081
chr19:35168235-35233774	ZNF181	0.38114	0.13347	-0.190112
chr19:36347809-36358048	KIRREL2	1.04102	1.32797	-0.228087
chr19:36545782-36596012	WDR62	-0.380356	-0.33483	0.0166956
chr19:36936020-36980463	ZNF566	-0.149616	-1.2112	-0.644065
chr19:37180297-37212288	ZNF567	0.479142	0.194114	-0.0223195
chr19:37808931-37855357	HKR1	0.524055	0.564186	0.213517
chr19:37997810-38034239	ZNF793	0.560452	0.698962	-0.109487
chr19:38397820-38699011	SIPA1L3	-0.371511	-0.269161	0.136537
chr19:38810402-38822849	KCNK6	0.478868	0.835243	0.161453
chr19:39138206-39221241	ACTN4	-0.145624	-0.37495	-0.134138
chr19:39923784-39926628	RPS16	1.11144	1.52457	1.09433
chr19:39971051-39981911	TIMM50	-0.32269	-0.0758662	0.205346
chr19:40697650-40721482	MAP3K10	0.16052	0.933899	0.650285
chr19:40854331-40884396	PLD3	0.0023242	0.286061	-0.0279842
chr19:41768390-41813811	HNRNPUL1	-0.243581	-0.240298	-0.119654
chr19:41816080-41830900	CCDC97	-0.298564	-0.0860331	-0.0131984
chr19:41838041-41848152	TGFB1	0.469755	1.18881	0.547722
chr19:42772720-42799950	CIC	-0.37145	-0.217231	-0.263579
chr19:42829760-42882921	MEGF8	-0.282955	-0.186181	-0.0248068
chr19:44455396-44681838	ZNF155	0.363111	0.222394	-0.194758
chr19:48972464-48985803	CYTH2	0.387941	0.152155	-0.0994444
chr19:50016412-50029685	FCGRT	0.658271	0.540786	-0.107639
chr19:50706884-50813841	MYH14	-0.437716	-0.404812	0.0369091
chr19:53115450-53696619	ZNF83	1.15602	1.31629	0.749505
chr19:54606131-54635150	NDUFA3	1.59673	0.977969	1.24096
chr19:54960064-54974894	LENG8	0.132825	0.441612	-0.0589024
chr19:55587220-55601444	EPS8L1	0.139777	0.4934	0.243016
chr19:57791852-57819930	ZNF460	-0.454751	-0.591659	0.162324
chr19:57980703-58019898	ZNF419	0.434865	0.216125	-0.115227
chr19:59024894-59032392	ZBTB45	0.522206	0.579065	0.333863
chr19:681230-683371	FSTL3	0.378519	0.981351	0.333736
chr19:1000436-1021220	C19orf6	-0.130596	0.40388	0.298575
chr19:2100928-2151563	AP3D1	-0.266626	-0.035128	0.0518087
chr19:2997635-3047633	TLE2	0.00258026	0.517976	0.020198
chr19:4675243-4723855	DPP9	-0.488305	-0.0659831	0.269745
chr19:5895589-5904024	NDUFA11	0.191833	0.774837	0.325049
chr19:7933604-7939326	FLJ22184	-0.402966	-0.290398	-0.301282
chr19:7985866-7988136	SNAPC2	-0.596	1.06807	0.0127082
chr19:9523137-9546236	ZNF266	0.279054	0.154734	-0.0609282
chr19:10426887-10450345	ICAM3	-0.33474	-0.103457	0.294917
chr19:10461109-10491248	TYK2	-0.0227327	0.443234	0.272306
chr19:11485321-11530018	RGL3	0.330837	0.65739	0.179418
chr19:12635988-12662356	ZNF564	0.471762	0.211094	-0.264715
chr19:12873795-12886434	HOOK2	0.330943	0.652055	0.65761
chr19:13033201-13044558	FARSA	-0.326454	-0.142006	0.0219072
chr19:14520113-14530222	DDX39A	-0.348296	-0.297233	0.120199
chr19:15270317-15311792	NOTCH3	-0.384229	-0.558896	-0.0649094
chr19:15532294-15560762	WIZ	-0.281567	-0.0173911	0.162442
chr19:16611107-16653309	CHERP	-0.310132	-0.0573187	0.257188
chr19:18703914-18717660	CRLF1	0.854255	1.59428	-0.572503
chr19:21906766-22018970	ZNF100	-1.60135	0.118812	-1.11699
chr19:23945766-24047876	RPSAP58	-1.45943	-14	-14
chr19:39078280-39086779	MAP4K1	1.10576	1.40611	-0.0202395
chr19:41223007-41256387	C19orf54	-0.434853	-0.351092	-0.243033
chr19:44455396-44681838	LOC100379224	1.76646	1.83304	1.44425
chr19:44978686-45004574	ZNF180	0.358463	-0.0672478	-0.218329
chr19:46112653-46142675	EML2	0.360977	0.673993	0.257695
chr19:46318699-46366548	SYMPK	-0.266256	-0.190811	-0.0985127
chr19:47278026-47288185	SLC1A5	-0.357593	0.505516	0.275507
chr19:47567441-47615495	ZC3H4	-0.273775	-0.565852	0.0451001
chr19:49588410-49611925	SNRNP70	0.960876	1.37331	0.667743
chr19:49871735-49886194	DKKL1	0.907642	0.724544	0.340946
chr19:50321535-50370822	PNKP	0.365172	0.56925	0.220937
chr19:53115450-53696619	ZNF28	0.277777	-0.0317215	-0.144585
chr19:53837001-53999496	ZNF845	14	14	14
chr19:54960064-54974894	LENG9	1.06363	1.83993	0.747858
chr19:55644160-55660606	TNNT1	0.846573	1.05273	-0.272947
chr19:58111252-58123957	ZNF530	-0.636316	-1.35045	-0.280323
chr19:58488438-58518643	ZNF606	0.441652	-0.0211666	-0.247271
chr19:58595127-58609730	ZSCAN18	1.00048	0.323923	-0.25418
chr19:58637616-58665854	ZNF329	0.464484	0.155109	0.117756
chr19:59024894-59032392	ZBTB45	-1.4963	-0.159171	-0.00844035
chr19:59070552-59097791	MZF1	0.411705	0.69521	0.745533
chr2:1635510-1748330	PXDN	-0.904381	-2.07197	0.0901837
chr2:10263738-10271634	RRM2	-0.135464	-0.435911	0.0429608
chr2:11295539-11318998	PQLC3	0.686121	0.58652	-0.000455211
chr2:11674241-11783029	GREB1	0.280323	1.24694	0.388433
chr2:16081055-16087178	MYCN	-0.962453	-1.22902	0.214127
chr2:29338307-29406679	CLIP4	0.212086	0.403017	-0.171605
chr2:33172135-33624650	LTBP1	-0.173586	-0.296527	-0.128161
chr2:38520986-38605209	ATL2	1.37364	-0.195148	0.21735
chr2:44001177-44037213	DYNC2LI1	0.454655	0.502421	-0.210517
chr2:54683453-54898583	SPTBN1	-0.419834	-0.400625	0.0266436
chr2:55746739-55772275	CCDC104	0.0931515	0.338238	-0.0951986
chr2:61400014-61697883	AHSA2	0.82081	1.01424	0.121961
chr2:62051982-62073943	FAM161A	-0.0860892	-1.34107	-1.31862
chr2:71693831-71913893	DYSF	-0.84373	-0.932514	0.0412433
chr2:73612885-73912694	ALMS1	-0.360908	-0.410935	-0.0487925
chr2:74211022-74335303	TET3	-0.318265	-0.514645	-0.125624
chr2:74425689-74570534	MTHFD2	-0.0233439	0.289057	0.0923893
chr2:85766100-85788657	MAT2A	0.339745	-0.00318336	-0.0809112
chr2:95691380-95720690	MAL	-0.536661	-0.51483	-0.0913661
chr2:96850594-96874577	STARD7	1.17628	0.669419	0.222678
chr2:97001483-97059666	NCAPH	-0.466514	-0.565971	-0.0236025
chr2:102608305-102644900	IL1R2	-1.13662	0.0263704	0.199829
chr2:102759364-102796334	IL1R1	0.548941	0.459362	0.0158594
chr2:103236021-103329037	SLC9A2	0.644655	0.470091	0.291179
chr2:106361364-106510730	NCK2	0.147729	0.554184	0.0857693
chr2:112895961-112949847	FBLN7	0.536995	0.181757	-0.0956012
chr2:120302024-120414237	PCDP1	0.578897	0.956136	-0.0547558
chr2:128848753-128953314	UGGT1	-0.454056	-0.364956	-0.0519428
chr2:136289048-136482840	R3HDM1	-0.356395	-0.252627	0.041249
chr2:159313475-159538098	PKP4	0.0838314	0.510496	0.167699
chr2:160175458-160491765	BAZ2B	-14	-2.49415	-1.25303
chr2:170335994-170363165	BBS5	0.667845	0.539818	0.0207593
chr2:170501934-170558379	PHOSPHO2-KLHL23	0.385674	0.191652	-0.109586
chr2:170684017-170940673	UBR3	-0.289578	-0.335247	-0.0197265
chr2:171034654-171511700	MYO3B	-0.483577	-0.721001	-0.400939
chr2:171673199-171717659	GAD1	0.231349	0.919032	0.383522
chr2:172378675-172414643	CYBRD1	0.417071	0.395871	-0.141535
chr2:179059207-179264160	OSBPL6	-0.00695522	0.514603	-0.0731711
chr2:187454741-187545634	ITGAV	-0.0423142	-0.264771	-0.098278
chr2:187558736-187630709	FAM171B	0.305894	0.0222858	-0.108194
chr2:189156707-189460658	GULP1	0.6091	0.196176	-0.10201
chr2:191513653-191557586	NAB1	0.233216	0.0916033	-0.318995
chr2:201170603-201346986	SPATS2L	0.269675	0.161678	0.140172
chr2:201754049-201768739	NIF3L1	-0.508729	-0.302024	0.0336415
chr2:203130455-203168530	NOP58	0.403237	0.2785	0.0839799
chr2:203241049-203432474	BMPR2	-0.255161	-0.368718	-0.0274412
chr2:214149115-215275225	SPAG16	0.618203	0.351359	-0.324897
chr2:220094478-220110131	ANKZF1	0.48652	0.729713	0.3823
chr2:220299699-220331584	SPEG	0.625981	1.31001	0.836998
chr2:220363586-220371718	GMPPA	-0.04938	0.432942	0.293091
chr2:223289193-223427454	SGPP2	0.512409	0.271303	0.0020162
chr2:232063341-232209914	ARMC9	-0.361418	0.571859	-0.323237
chr2:232826292-233352532	DIS3L2	-0.331263	0.497258	-0.316889
chr2:232826292-233352532	ALPP	0.355505	2.68706	1.17662
chr2:238392681-238463961	MLPH	0.8236	2.35651	0.667323
chr2:242674029-242708231	D2HGDH	0.480907	0.944978	0.491193
chr2:38732-42922	FAM110C	0.437873	0.420358	-0.154856
chr2:217970-264115	SH3YL1	0.413998	0.224218	-0.0457914
chr2:3501019-3523595	ADI1	0.0899125	-0.304099	-0.108891
chr2:8868986-8977755	KIDINS220	-0.155511	-0.42332	-0.0868568
chr2:15307031-15701454	NBAS	-0.366791	-0.382842	-0.215385
chr2:17935413-17966632	GEN1	-0.861662	-0.135067	-14
chr2:25015994-25142663	ADCY3	0.143259	0.27598	-0.0163679
chr2:27309610-27341995	CGREF1	0.70764	1.45868	0.335986
chr2:27714748-27718126	FNDC4	0.377911	0.571243	-0.302135
chr2:37458773-37551959	PRKD3	-0.013601	-0.209718	-0.0807899
chr2:44108115-44223144	LRPPRC	-0.111371	-0.221858	0.0449684
chr2:56087502-56151298	EFEMP1	0.727379	0.396349	-0.835031
chr2:58273776-58468515	FANCL	0.370474	0.391721	-0.0521329
chr2:61237016-61244362	PUS10	0.888105	0.788202	0.600448
chr2:64319785-64370509	PELI1	0.310651	-0.0776446	-0.535844
chr2:70674332-70781105	TGFA	0.227376	1.90728	0.628526
chr2:71295407-71305998	NAGK	0.642984	0.624535	0.158914
chr2:74588185-74619214	DCTN1	-0.259102	-0.0971997	0.00755693
chr2:74682149-74688018	INO80B	14	14	14
chr2:76974849-77748000	LRRTM4	-0.917319	-0.763159	-0.280417
chr2:86247338-86333278	POLR1A	-0.48664	-0.473479	0.0588186
chr2:95810821-95825263	ZNF514	0.441553	0.219512	-0.113408
chr2:96940073-96942975	SNRNP200	-0.436005	-0.47654	-0.128685
chr2:98372796-98612354	TMEM131	-0.263298	-0.184801	0.00593162
chr2:99235568-99347589	MGAT4A	0.40617	0.174964	-0.0521009
chr2:100163641-100759037	AFF3	0.283628	0.801111	-0.157313
chr2:105977061-106015681	FHL2	0.646327	1.40459	0.535958
chr2:111394354-111435684	BUB1	-0.332704	-0.495477	-0.025106
chr2:112525242-112641770	ANAPC1	-0.335462	-0.278351	0.0673467
chr2:113493927-113522254	CKAP2L	-0.352219	-0.551952	-0.0916314
chr2:113971572-114036572	PAX8	0.132257	0.286534	0.290808
chr2:121974163-122042778	TFCP2L1	0.534992	1.25694	0.113067
chr2:128698790-128785647	SAP130	-0.247079	-0.333958	-0.0721207
chr2:129022240-129076428	HS6ST1	-0.478713	-0.298468	0.132877
chr2:130896826-130902644	CCDC74B	0.738929	0.964276	-0.148122
chr2:160568869-160761267	CD302	0.54467	0.66972	-0.32054
chr2:160956179-161056813	ITGB6	0.209921	-0.487398	-0.19718
chr2:169643048-169746944	SPC25	-0.156567	-0.5527	0.0439888
chr2:178487976-178787564	PDE11A	-0.174707	-0.527866	-0.342245
chr2:183789276-183903229	NCKAP1	-0.12991	-0.315446	-0.204797
chr2:190425154-190445537	SLC40A1	0.720516	0.363644	-0.558141
chr2:190634992-190648701	ORMDL1	0.380224	0.371475	0.0320347
chr2:191273046-191399468	TMEM194B	0.380768	0.55359	-0.0068947
chr2:196998294-197036336	STK17B	-0.223869	-0.36198	-0.143797
chr2:212522208-213403950	ERBB4	0.90076	1.0587	0.267229
chr2:216225178-216300854	FN1	-0.493394	-0.841421	-0.303768
chr2:217536824-217556221	IGFBP5	-0.264843	-0.562276	0.0685274
chr2:220071507-220083712	ABCB6	0.0279067	0.780071	0.43187
chr2:220403624-220436268	CHPF	-0.0435779	0.460458	0.274572
chr2:230628563-230786771	TRIP12	-0.155544	-0.259064	0.00252299
chr2:230899672-230933715	SLC16A14	0.333778	0.550648	0.269421
chr2:232786547-232790395	NPPC	0.700182	4.18357	2.37754
chr2:232826292-233352532	ECEL1	0.949054	1.67728	0.0903273
chr2:233743228-233755725	NGEF	0.476782	0.658953	0.0907335
chr2:239146753-239148775	HES6	0.00921425	0.459587	0.330119
chr2:241696913-241759632	KIF1A	-0.450681	-0.180148	0.0947763
chr2:242045514-242088878	PASK	0.334594	0.611429	0.244357
chr20:388699-412379	RBCK1	0.217954	0.413127	0.246105
chr20:2462463-2489778	ZNF343	0.912437	0.676379	0.603311
chr20:2815966-3019468	PTPRA	0.203729	0.122066	-0.104171
chr20:17949562-17971765	C20orf72	-0.0518797	-0.288911	-0.148647
chr20:25176338-25207482	ENTPD6	-0.285288	0.201582	0.0685327
chr20:25228695-25429192	GINS1	-0.202485	-0.410575	0.145482
chr20:30326903-30389704	TPX2	-0.380806	-0.617733	-0.131639
chr20:42086503-42092341	SRSF6	0.24016	0.0633736	-0.0121756
chr20:42295708-42345126	MYBL2	-0.224824	-0.173494	-0.0644792
chr20:43538702-43587279	PABPC1L	0.780196	1.20499	0.393296
chr20:45837867-45985628	ZMYND8	-0.265057	-0.78659	-0.528301
chr20:46130532-46415734	NCOA3	-0.248472	-0.291385	-0.197885
chr20:47538257-47653233	ARFGEF2	-0.133887	-0.301348	-0.0353751
chr20:47662819-47713573	CSE1L	-0.275808	-0.257661	0.00864275
chr20:49411466-49495777	BCAS4	0.743404	1.00177	0.603903
chr20:52824409-52836492	PFDN4	0.670798	0.798696	0.35087
chr20:60962109-60963576	RPS21	-0.229864	-0.14153	0.0530511
chr20:61448413-61493115	COL9A3	1.08569	1.62349	1.31409
chr20:61904161-61921144	ARFGAP1	-0.114701	0.543925	0.202705
chr20:62289162-62370460	RTEL1-TNFRSF6B	0.274683	0.482619	0.343305
chr20:62887047-62907660	PCMTD2	0.27755	0.0750842	-0.216438
chr20:2815966-3019468	FAM113A	0.427387	0.987966	0.177112
chr20:3143262-3149207	ProSAPiP1	0.442721	0.387584	-0.0496386
chr20:5525079-5591672	GPCPD1	0.600467	0.508003	0.101919
chr20:5986705-6034706	LRRN4	0.868339	0.676823	-0.771867
chr20:10618331-10645810	JAG1	0.0935527	-0.438966	-0.227484
chr20:13694765-13799083	ESF1	0.434211	0.368124	0.267982
chr20:17594322-17662928	RRBP1	-0.490571	0.0410046	0.20589
chr20:25433327-25566153	NINL	0.494532	0.446756	0.0384937
chr20:32144449-32262264	NECAB3	0.039218	0.451444	0.446787
chr20:33302577-33413433	NCOA6	-0.232093	-0.270041	-0.153689
chr20:33583578-33680618	TRPC4AP	-0.27024	-0.106048	0.0260485
chr20:33703159-33735161	EDEM2	0.400619	0.638674	0.249019
chr20:35380175-35402232	DSN1	0.289389	-0.0145592	0.090524
chr20:35405844-35492087	KIAA0889	-0.309924	-0.587711	-0.141912
chr20:37576514-37581648	FAM83D	-0.392662	-0.496271	-0.0381196
chr20:40030677-40247133	CHD6	-0.250037	-0.229586	-0.177223
chr20:48249376-48273091	B4GALT5	0.237342	0.233736	0.00634496
chr20:48697660-48732494	TMEM189	-0.948138	0.0256357	-0.702908
chr20:49505582-49547527	ADNP	-0.0587395	-0.266147	-0.135651
chr20:52183604-52214231	ZNF217	-0.104542	-0.340132	-0.212904
chr20:54944413-54967351	AURKA	-0.382109	-0.577851	0.0291768
chr20:56223451-56275097	PMEPA1	-0.522588	-0.550748	-0.182459
chr20:60878010-60942368	LAMA5	-0.596907	-0.227409	0.0051475
chr20:62271058-62273780	STMN3	0.340742	0.653132	0.145776
chr21:10897987-11099049	BAGE3	1.33655	1.00636	1.10179
chr21:17102495-17252377	USP25	0.27558	0.330688	0.109808
chr21:18885223-18984027	CXADR	0.449346	-0.0792222	-0.224156
chr21:34915264-34961014	SON	-0.241569	-0.350351	-0.154761
chr21:40177848-40196878	ETS2	0.49918	0.0483073	-0.0592569
chr21:45773483-45862964	TRPM2	-0.470997	0.151586	0.13832
chr21:18885223-18984027	BTG3	0.39101	0.150569	-0.137809
chr21:34106209-34144169	GCFC1	0.215329	0.255542	-0.157646
chr21:40714228-40721048	HMGN1	0.155063	0.0248046	-0.101222
chr21:44263114-44299816	WDR4	0.0982345	0.653421	0.839042
chr21:44472844-44496472	CBS	-0.125315	0.313986	-5.72462e-05
chr21:46353111-46359828	C21orf67	0.639557	-0.107694	-0.280989
chr21:47608359-47648738	LSS	-0.429809	-0.258022	-0.00593281
chr22:19428409-19466756	UFD1L	0.756724	0.721212	0.335653
chr22:19706754-19712297	2005-09-01	0.399894	0.549003	0.0242439
chr22:20105011-20114878	RANBP1	0.271435	0.21997	0.0277317
chr22:20119363-20135530	ZDHHC8	0.00693379	0.64828	0.262552
chr22:24407764-24574596	CABIN1	-0.299839	-0.214811	-0.0687504
chr22:29655780-29696515	RHBDD3	-14	0.636276	-0.287459
chr22:35695267-35743987	TOM1	-0.418603	-0.105719	-0.116226
chr22:38004480-38029575	GGA1	0.162757	0.88171	0.490116
chr22:38864012-38902406	KDELR3	0.460152	0.689831	0.141004
chr22:39745953-39781593	SYNGR1	0.580281	0.570141	-0.078563
chr22:39850647-39888199	MGAT3	0.965186	1.81706	-0.0204615
chr22:40440820-40731812	TNRC6B	-0.481272	-0.547371	-0.0554173
chr22:41253084-41328823	XPNPEP3	-0.306555	-0.365301	0.164305
chr22:41488302-41576086	EP300	-0.416898	-0.608338	-0.133832
chr22:42229097-42303308	SREBF2	-0.260644	-0.143998	-0.053424
chr22:42372930-42394227	2003-09-01	0.354853	0.361619	-0.252964
chr22:45559725-45583892	NUP50	-0.0779366	-0.195126	-0.0348333
chr22:45705080-45737836	FAM118A	0.262608	0.716755	0.16178
chr22:46692637-46729573	GTSE1	-0.433021	-0.532511	0.15474
chr22:50691196-50700089	MAPK12	1.23338	1.78179	0.567647
chr22:18900091-18924066	PRODH	0.0339995	-0.671686	-0.525297
chr22:19022615-19109967	DGCR2	-0.236761	-0.198261	-0.0341204
chr22:19318086-19419305	HIRA	-0.340951	-0.227518	-0.00793119
chr22:21061915-21213088	PI4KA	-0.347137	-0.302905	-0.119725
chr22:23980674-24059610	GUSBP11	0.686419	1.13066	-0.0618243
chr22:28315363-29075853	TTC28	-0.287105	-0.2901	-0.04097
chr22:29189645-29206848	XBP1	0.284434	0.4428	-0.0325241
chr22:29723660-29819184	AP1B1	-0.272866	-0.174735	0.0398436
chr22:32077331-32146120	PRR14L	-0.27696	-0.228264	-0.0276727
chr22:36677022-36792555	MYH9	-0.494318	-0.530965	-0.0593316
chr22:37886399-37915210	CARD10	0.363612	1.52434	0.924007
chr22:39077953-39096935	JOSD1	0.345404	0.286019	-0.0845091
chr22:39257465-39268315	CBX6	0.25273	0.417305	0.515303
chr22:39708886-39715758	RPL3	0.138091	0.309163	0.0041981
chr22:41641498-41698058	RANGAP1	-0.306186	0.00692334	0.222156
chr22:46756730-46933385	CELSR1	-0.533255	-0.445828	-0.117439
chr22:50640469-50683431	TUBGCP6	0.295041	0.59718	0.229514
chr22:50683612-50689834	HDAC10	0.563573	0.956763	0.295179
chr22:50702089-50708779	MAPK11	0.668422	1.07169	-0.0856832
chr22:50769272-50924868	ADM2	-0.140978	0.405499	0.230104
chr22:51007289-51021428	CHKB-CPT1B	0.431772	0.607954	0.124948
chr3:9404716-9519838	SETD5	-0.199656	-0.0262212	-0.0275354
chr3:10004147-10143687	FANCD2	-0.395505	-0.372942	-0.0125519
chr3:11314009-11762220	ATG7	0.437721	0.170988	-0.0264079
chr3:14444095-14583588	SLC6A6	-0.102494	0.450602	0.356864
chr3:19190016-19492277	KCNH8	1.04304	0.799771	-0.115751
chr3:20081523-20196031	KAT2B	0.445417	0.159295	-0.433145
chr3:44666510-44690001	ZNF197	0.305617	0.182879	-0.0728289
chr3:44803208-44894748	KIF15	-0.268535	-0.478211	-0.0649984
chr3:45430022-45590948	LARS2	-0.281794	-0.325743	0.0108122
chr3:46963111-47051193	NBEAL2	0.321075	0.733367	0.423638
chr3:47422490-47455010	PTPN23	-0.516887	-0.294587	0.0131327
chr3:48282595-48312637	ZNF589	0.548335	0.686361	0.054324
chr3:48702296-48723334	NCKIPSD	-1.18569	-0.547112	-0.114816
chr3:49977476-50156458	RBM5	0.168208	0.25905	0.0887053
chr3:50192528-50226562	SEMA3F	0.266624	0.495588	-0.0890093
chr3:50305039-50314691	SEMA3B	0.271677	0.655219	0.075861
chr3:50378540-50379130	ZMYND10	0.70028	0.483531	-0.541555
chr3:52280185-52284617	PPM1M	0.612815	0.65608	-0.181442
chr3:53880576-53916229	IL17RB	0.67318	0.676905	-0.268177
chr3:58318616-58419579	PXK	0.172776	0.66469	0.178414
chr3:72937384-73027325	GXYLT2	0.499586	0.122268	-0.33033
chr3:97483418-97520014	ARL6	0.426818	0.178177	0.278844
chr3:112929826-113160361	BOC	0.330071	0.314743	0.0934519
chr3:113557680-113666086	GRAMD1C	0.582859	0.388617	-0.0518538
chr3:119421868-119486164	C3orf15	0.630161	0.391585	-0.266273
chr3:121633728-121663034	SLC15A2	0.774982	0.0841384	-0.243603
chr3:129100146-129239244	IFT122	0.17876	0.571459	0.0183172
chr3:133292433-133309118	CDV3	0.0807854	0.247646	0.0552354
chr3:140660620-140699108	SLC25A36	0.12086	0.311278	-0.0972886
chr3:142838603-142843581	CHST2	-0.612249	-0.52559	0.0871513
chr3:149530474-149680030	RNF13	0.348531	0.0313965	-0.0885372
chr3:151980404-152183572	MBNL1	-0.145638	-0.464693	-0.0402624
chr3:155480351-155572248	C3orf33	14	0	0
chr3:158288952-158324399	MLF1	0.39431	0.23042	-0.11859
chr3:160117429-160152810	SMC4	-0.275637	-0.431302	-0.00772789
chr3:165503969-165548832	BCHE	0.571989	0.263321	-0.0994149
chr3:170075472-170114619	SKIL	-0.339862	-0.330364	0.104287
chr3:172468494-172539335	ECT2	-0.202915	-0.46106	-0.0742075
chr3:174577103-175527260	NAALADL2	0.0586726	-1.07343	-0.741085
chr3:180319917-180397283	TTC14	0.383385	0.442872	0.157326
chr3:184032282-184053195	EIF4G1	-0.357937	-0.166945	0.141306
chr3:186501340-186524484	EIF4A2	0.294312	0.460209	0.0396767
chr3:193310813-193415636	OPA1	-0.137217	-0.227713	-0.0616859
chr3:195384909-195428121	MIR570	0.333542	0.487138	0.109234
chr3:195943382-196014674	OSTalpha	0.998499	0.347768	0.121143
chr3:196295589-196315932	FBXO45	0.285663	0.00453527	-0.0249894
chr3:196439534-196463018	PIGX	0.338062	0.327918	-0.101811
chr3:196728610-196756687	MFI2-AS1	1.25524	0.630547	0.441215
chr3:11314009-11762220	VGLL4	-0.255056	-0.0743051	-0.418287
chr3:13357727-13461809	NUP210	-0.252234	-0.0392954	-0.0556021
chr3:13856987-13921618	WNT7A	-0.575672	-0.615527	0.176369
chr3:25760434-25831530	NGLY1	0.306358	0.192307	0.0401183
chr3:31701508-32023342	OSBPL10	-0.580364	-0.532268	0.00981839
chr3:39448183-39454118	RPSA	0.81741	1.11922	0.878072
chr3:45796811-45838035	SLC6A20	-0.215201	-0.748198	-0.317058
chr3:45865445-45883621	LZTFL1	0.316232	0.112518	-0.23231
chr3:47057897-47205467	SETD2	-0.159638	-0.317909	-0.136522
chr3:47627040-47823405	SMARCC1	-0.199616	-0.265108	-0.0652082
chr3:47892092-48130769	MAP4	-0.346531	0.0187568	-0.0816852
chr3:48445189-48471650	PLXNB1	0.303287	0.337403	0.0402345
chr3:48601505-48609180	COL7A1	0.113959	1.19252	0.460027
chr3:48663058-48672547	SLC26A6	0.342967	0.678802	0.225146
chr3:49145478-49158371	USP19	-0.267639	-0.0711631	0.0106401
chr3:49454210-49466757	AMT	0.494166	0.922053	-0.0620588
chr3:51428698-51534018	VPRBP	-0.201466	-0.312157	-0.11981
chr3:51989329-52001482	PCBP4	0.672478	0.711542	0.355357
chr3:52109166-52188706	POC1A	-0.441484	-0.413871	0.0488905
chr3:52579223-52740048	PBRM1	-0.0751744	-0.368369	-0.105006
chr3:52579223-52740048	GLT8D1	0.395813	0.278707	-0.131489
chr3:55499742-55524085	WNT5A	-0.654465	-1.09436	-0.204074
chr3:56761445-57112683	ARHGEF3	-0.233628	-0.624006	0.116124
chr3:57611143-57678816	FAM116A	0.0286878	-0.283278	-0.0741867
chr3:64501330-64673365	ADAMTS9	1.24967	0.918052	-0.315926
chr3:78646357-79817059	ROBO1	-0.232437	-0.371658	-0.127649
chr3:105374325-105587887	CBLB	-0.327672	-0.0780115	-0.320945
chr3:107760971-107809935	CD47	0.286822	0.286667	-0.0293709
chr3:107879658-107941417	IFT57	0.302884	0.359334	-0.00916528
chr3:108260341-108413693	KIAA1524	-0.208666	-0.316893	0.0851341
chr3:113682982-113775460	KIAA1407	0.865952	0.637854	-0.158594
chr3:119148280-119182523	TMEM39A	0.177809	0.612215	0.0297737
chr3:120112382-120169943	FSTL1	0.255141	0.0121666	-0.254126
chr3:123632273-123680255	CCDC14	0.362915	0.420284	0.114043
chr3:124801479-124931609	SLC12A8	0.167912	0.489743	0.367596
chr3:125246424-125314381	OSBPL11	-0.0183751	-0.407499	0.0568922
chr3:127291907-127309576	TPRA1	0.40001	0.585436	0.188427
chr3:128886555-128902810	CNBP	0.248103	0.142896	-0.0357972
chr3:129100146-129239244	RPL32P3	0.571709	1.10076	0.291761
chr3:130569368-130745655	ASTE1	0.450311	-0.0767975	-0.152839
chr3:132276938-132441303	NPHP3-ACAD11	0.435303	0.373368	-0.0707941
chr3:134074187-134093422	AMOTL2	-0.184425	0.373029	0.335126
chr3:136054707-136471293	STAG1	-0.151187	-0.485611	-0.0241318
chr3:142025448-142166875	XRN1	-0.237921	-0.255955	-0.0917909
chr3:142719686-142779567	U2SURP	0.622227	0.955207	0.321972
chr3:149235019-149375424	WWTR1	0.378398	0.149431	-0.114145
chr3:150458909-150481263	SIAH2	0.265645	0.76291	0.0123487
chr3:156865435-156880238	CCNL1	0.411248	0.609207	0.139886
chr3:159974771-160117320	IFT80	0.310129	0.193574	-0.220857
chr3:160801482-160823160	B3GALNT1	0.491203	0.212504	-0.136747
chr3:166958076-167098085	ZBBX	0.915394	0.493522	-0.326545
chr3:168801285-169381583	MECOM	-0.170267	-0.477703	-0.156797
chr3:169804604-169899537	PHC3	-0.386346	-0.445868	-0.194184
chr3:176737230-176915052	TBL1XR1	0.0276793	-0.229179	-0.128952
chr3:182732946-182833439	MCCC1	0.0580234	-0.369091	-0.213777
chr3:185360865-185542827	IGF2BP2	0.303058	0.703153	0.206536
chr3:186501340-186524484	RFC4	0.43467	0.523851	0.0808166
chr3:186666682-186796347	ST6GAL1	14	0	14
chr3:187868361-188608460	LPP	-0.517914	-0.655277	-0.289214
chr3:187868361-188608460	LPP	-0.376167	-0.713496	-0.464053
chr3:187868361-188608460	LPP	-0.166816	-0.575056	-0.236672
chr3:194304737-194354150	TMEM44	0.531364	0.343885	0.241786
chr3:195241219-195270224	PPP1R2	0.256528	-0.0280094	-0.129327
chr3:195685848-195698191	SDHAP1	0.286024	0.603483	-0.101608
chr3:196433147-196439123	CEP19	0.576044	0.608886	-0.0894313
chr3:196728610-196756687	MFI2	0.62002	1.08911	0.10045
chr3:197338222-197354774	LOC220729	0.154993	0.523761	0.164131
chr3:197518137-197686886	IQCG	0.493789	0.336941	-0.16375
chr4:619223-664681	PDE6B	0.643249	0.333997	-0.0484183
chr4:1717558-1746900	TACC3	-0.370546	-0.304752	0.176866
chr4:1795038-1810599	FGFR3	0.61088	1.01467	0.531658
chr4:3076407-3245687	HTT	-0.437166	-0.395764	-0.0256914
chr4:3465032-3496296	DOK7	-0.431974	1.40888	1.04739
chr4:4387982-4712664	D4S234E	0.270508	0.312303	0.19259
chr4:5712923-5830761	EVC	0.235944	0.565321	0.0779318
chr4:6784393-6885899	KIAA0232	0.303739	0.0343096	-0.19316
chr4:8271488-8297444	HTRA3	0.655675	1.87378	0.826926
chr4:15937220-15939998	FGFBP1	-0.455643	-0.853157	0.084953
chr4:17812524-17876122	NCAPG	-0.309652	-0.539889	-0.00844348
chr4:25656842-25680739	SLC34A2	-0.446195	-0.0351711	0.172213
chr4:41362803-41702063	LIMCH1	0.510256	-0.128644	-0.0308663
chr4:55524094-55606882	KIT	-0.331329	-0.545151	-0.0926925
chr4:77079878-77205037	FAM47E	0.660071	0.183765	-0.456153
chr4:77356088-77704405	SHROOM3	-0.0358617	-0.372587	-0.00430058
chr4:78078356-78091215	CCNG2	-0.00272144	-0.442644	-0.299699
chr4:78978148-79465589	FRAS1	-0.831363	-0.964204	-0.238321
chr4:79472741-79531607	ANXA3	0.325192	0.003521	0.0663291
chr4:83814604-83841284	LOC100499177	0.924275	1.09336	0.210679
chr4:85504056-85572597	CDS1	0.224066	0.026315	-0.040626
chr4:87856153-88062206	AFF1	-0.290308	-0.416625	-0.0992186
chr4:95917358-96079601	BMPR1B	0.680778	0.406162	-0.23172
chr4:106816596-106892831	NPNT	0.678079	0.525712	-0.259218
chr4:109571740-109589016	OSTC	0.0704088	0.355489	0.0876111
chr4:110354970-110461615	SEC24B	-0.108011	-0.332758	-0.265939
chr4:119201212-119273922	PRSS12	0.524773	0.348043	-0.272816
chr4:123075183-123283914	KIAA1109	-0.0481024	-0.428167	0.130403
chr4:123621611-123666098	BBS12	0.647904	0.465594	-0.127694
chr4:124317896-124326189	SPRY1	-0.361627	-0.157624	-0.106789
chr4:126237007-126414087	FAT4	-0.429891	-0.786907	-0.266505
chr4:130014828-130033843	C4orf33	0.335665	-0.0872212	-0.480282
chr4:141445299-141474937	ELMOD2	0.176204	-0.0833508	-0.18406
chr4:151185595-151936715	LRBA	-2.19328	-0.282878	0.546312
chr4:157997554-158093242	GLRB	0.3892	0.427822	-0.0204419
chr4:166385739-166419661	CPE	0.488377	0.287261	-0.229894
chr4:178230990-178284092	NEIL3	-0.26886	-0.586425	0.0017804
chr4:184826508-184944681	STOX2	-0.268267	-0.630117	-0.150113
chr4:53045-387353	ZNF141	-6.62389	1.69171	1.10693
chr4:418568-491519	ABCA11P	0.189918	-0.00631112	-0.24939
chr4:769290-775636	LOC100129917	0.374778	0.853447	0.337363
chr4:1005609-1020766	FGFRL1	0.207845	0.750586	0.312037
chr4:2271319-2420370	ZFYVE28	0.600087	0.882254	0.0269427
chr4:6322304-6473985	PPP2R2C	0.493896	1.17041	0.264864
chr4:15606006-15657035	FBXL5	0.220249	0.0977293	-0.145894
chr4:15969848-16085594	PROM1	0.251739	0.420994	-0.102213
chr4:17487855-17513857	QDPR	0.260683	0.642367	0.394066
chr4:39500192-39529218	UGDH	0.200728	0.360166	-0.0130464
chr4:39548190-39640619	C4orf34	0.231813	0.191997	-0.196258
chr4:48499379-48782316	FRYL	-0.292807	-0.265833	-0.0205797
chr4:66185280-66559104	EPHA5	-0.690379	-0.815652	-0.314983
chr4:73940336-74124502	ANKRD17	-0.219606	-0.19072	0.0959005
chr4:74437299-74486340	RASSF6	1.03712	0.634079	-0.596237
chr4:75670008-75676204	BTC	0.60596	0.390958	0.16176
chr4:77079878-77205037	SCARB2	0.202501	0.0129943	-0.211483
chr4:78978148-79465589	FRAS1	-1.52914	-14	-0.0342203
chr4:85590692-85887544	WDFY3	-0.391003	-0.472526	0.0217652
chr4:87808197-87813575	C4orf36	-1.21409	-1.11933	-0.657351
chr4:99391517-99579812	TSPAN5	0.153588	0.488529	0.29104
chr4:100869193-100871544	H2AFZ	-0.187423	-0.390585	-0.17284
chr4:103172197-103266655	SLC39A8	0.238558	0.420241	-0.10451
chr4:104026911-104119566	CENPE	-0.359619	-0.614152	0.0434656
chr4:114372187-114683083	CAMK2D	0.435005	0.218836	-0.432697
chr4:119643941-119757326	SEC24D	-0.0565883	0.324036	0.0449857
chr4:122722471-122745088	CCNA2	-0.283708	-0.504479	-0.0128218
chr4:139085167-139163712	SLC7A11	-0.189348	-0.00605555	0.0143911
chr4:140427189-140452695	SETD7	0.450469	0.582416	0.149224
chr4:141445299-141474937	ELMOD2	14	14	14
chr4:142944311-143767604	INPP4B	-0.179582	-0.467835	-0.471967
chr4:151185595-151936715	LRBA	-0.210972	-0.442389	-0.154753
chr4:157682666-157892573	PDGFC	0.404203	0.228627	-0.191489
chr4:164045736-164088073	NAF1	0.390356	0.0964727	0.115446
chr4:170907747-170927785	MFAP3L	0.271842	0.598175	-0.0591089
chr4:185676685-185747215	ACSL1	-0.0464698	-0.423585	0.218851
chr4:186379040-186392913	CCDC110	0.22317	0.928981	0.275823
chr4:187508932-187647883	FAT1	-0.441083	-0.447319	-0.151037
chr5:1050488-1062501	SLC12A7	-1.14922	-1.41644	-0.304561
chr5:10277361-10307683	CMBL	14	14	0
chr5:31194198-31329288	CDH6	0.406237	0.132045	0.0505713
chr5:31799030-32111038	PDZD2	-0.380546	-0.658228	-0.017026
chr5:32585604-32604200	SUB1	0.190848	-0.0121389	-0.0672044
chr5:35617984-35814713	SPEF2	0.668258	0.480162	-0.284298
chr5:36876860-37065993	NIPBL	-0.281544	-0.45083	-0.234931
chr5:43602780-43706496	NNT	-0.057417	-0.277517	-0.153051
chr5:54603575-54721597	SKIV2L2	-0.299296	-0.203733	0.00578116
chr5:67511583-67597649	PIK3R1	0.314601	-0.0947814	-0.359786
chr5:68462911-68470061	CCNB1	-0.434397	-0.587234	0.0446312
chr5:70883114-70954559	MCCC2	-0.273414	-0.18265	0.00207383
chr5:75723708-76004013	IQGAP2	-0.279493	-0.496405	0.115288
chr5:79852573-79866304	ANKRD34B	2.05501	1.86842	1.11898
chr5:82767492-82878122	VCAN	-0.538558	-0.246205	0.0634982
chr5:92745064-92919828	NR2F1	0.897116	0.995284	0.136109
chr5:95997740-96149848	CAST	-0.0989286	-0.325569	-0.190654
chr5:102455937-102539005	PPIP5K2	-0.0275654	-0.261446	-0.0612629
chr5:111060218-111093915	LOC100505678	0.602878	0.41417	0.426216
chr5:112043201-112181936	APC	-0.218882	-0.405008	-0.0970988
chr5:114602875-114632458	CCDC112	1.77727	1.17237	1.04827
chr5:118406839-118584963	DMXL1	-0.211331	-0.400471	-0.114935
chr5:126112314-126172895	LMNB1	-0.204521	-0.443346	-0.0374
chr5:128300926-128370004	SLC27A6	0.728151	0.919544	0.488076
chr5:133450401-133483920	TCF7	0.766864	0.879458	0.0460104
chr5:133968098-134063605	SEC24A	-0.207935	-0.162426	-0.0894922
chr5:134074169-134087850	CAMLG	0.260908	0.226029	-0.169723
chr5:137273641-137368802	PKD2L2	1.50769	1.44271	1.59859
chr5:137492572-137524942	KIF20A	-0.356478	-0.586616	-0.0665724
chr5:137688284-137772718	KDM3B	-0.262492	-0.319556	-0.144599
chr5:137774775-137782658	REEP2	0.225373	0.675869	0.146011
chr5:138089757-138270757	CTNNA1	-0.175118	-0.265475	-0.0423748
chr5:138609440-138667366	MATR3	-0.0316757	-0.217687	-0.0655288
chr5:139781398-139929242	ANKHD1-EIF4EBP3	-0.172011	-0.256524	-0.188004
chr5:141016516-141030986	RELL2	0.100001	1.12755	0.0575541
chr5:145826872-145891452	TCERG1	-0.250782	-0.304866	-0.114503
chr5:149737201-149779871	TCOF1	-0.302989	-0.201417	0.274238
chr5:153570294-153800627	GALNT10	0.319701	0.098613	0.025554
chr5:162887516-162918953	HMMR	-0.140786	-0.577345	-0.258337
chr5:170846666-170884630	FGF18	-0.746547	-0.646941	0.3001
chr5:176332005-176433795	UIMC1	14	14	0
chr5:176560079-176727214	NSD1	-0.341033	-0.423525	-0.0417928
chr5:179041176-179061218	HNRNPH1	0.815153	0.963112	0.215143
chr5:179921387-180005395	CNOT6	-0.158076	-0.274751	-0.121952
chr5:180481517-180488523	BTNL9	0.839848	1.24573	0.304081
chr5:1567684-1577099	SDHAP3	0.380979	0.569258	0.163883
chr5:16473003-16505534	FAM134B	0.786524	1.04922	0.439085
chr5:16662015-16936385	MYO10	-0.36596	-0.596148	-0.0927367
chr5:21750785-22639044	CDH12	0.399253	0.246781	-0.138819
chr5:35046117-35231179	PRLR	-0.07197	-0.729775	0.218414
chr5:35904397-35938881	CAPSL	1.00438	0.656688	-0.16377
chr5:37286559-37371223	NUP155	-0.276232	-0.425763	-0.0269649
chr5:41730166-41870791	OXCT1	0.279383	0.0414312	-0.048377
chr5:43378150-43412529	CCL28	0.656727	0.194166	-0.279957
chr5:43444353-43483992	C5orf28	0.297748	-0.0700779	-0.0244916
chr5:54433033-54469005	CDC20B	14	14	0
chr5:54525119-54529526	CCNO	0.962736	0.64267	-0.333759
chr5:55230924-55290863	IL6ST	0.175588	-0.0138669	-0.113725
chr5:60047615-60140101	ELOVL7	0.246557	-0.0886337	-0.078071
chr5:74666247-74897535	COL4A3BP	-0.172745	-0.169615	-0.0268586
chr5:79407049-79551898	SERINC5	0.239056	-0.0733668	-0.0210789
chr5:79852573-79866304	ANKRD34B	0.667116	0.40291	-0.0588596
chr5:90664502-90679150	ARRDC3	0.249732	0.104633	0.015157
chr5:92953120-93447404	FAM172A	0.392355	0.237721	0.134629
chr5:100185141-100238987	ST8SIA4	0.613124	1.22202	-0.243547
chr5:107194733-107717799	FBXL17	-0.0301674	-0.417324	-0.0773939
chr5:111060218-111093915	C5orf13	0.179136	-0.417126	-0.180813
chr5:111496222-111755557	EPB41L4A	-0.465894	-0.53004	-0.321949
chr5:118171775-118324240	DTWD2	-0.127526	-0.371383	0.02478
chr5:127593467-127873918	FBN2	-0.428593	-0.648797	-0.256463
chr5:131527212-131563556	P4HA2	0.17247	0.487191	0.168082
chr5:132210861-132299354	AFF4	-0.125722	-0.282721	-0.105778
chr5:133307565-133340824	VDAC1	-0.121849	0.299402	-0.0120188
chr5:137273641-137368802	FAM13B	0.0674287	-0.367253	-0.137027
chr5:137620956-137667529	CDC25C	-0.370136	-0.695974	-0.217352
chr5:140894587-140998622	DIAPH1	-0.19543	-0.227536	-0.0562568
chr5:141016516-141030986	FCHSD1	0.271619	0.630021	0.01638
chr5:145492577-145562294	LARS	-0.237047	0.00526054	0.0444196
chr5:156904311-157002838	ADAM19	-0.446502	-0.505407	0.100975
chr5:172746101-172756506	STC2	-0.211731	0.996877	0.636347
chr5:176728198-176739292	MXD3	0.33275	0.496142	0.0693331
chr5:176946789-176981548	FAM193B	0.329497	0.558645	0.0707948
chr5:180217398-180237481	MGAT1	0.109758	0.460247	0.194522
chr5:180270549-180288286	ZFP62	0.162506	0.411747	-0.267657
chr5:180630119-180631340	TRIM7	0.774277	1.0515	0.550175
chr6:3000066-3025005	NQO2	0.500758	0.348796	0.455056
chr6:7107829-7252218	RREB1	-0.46688	-0.150448	0.117514
chr6:7540624-7586946	DSP	-0.314104	-0.523971	-0.193053
chr6:18387580-18469105	RNF144B	-0.304049	-0.497625	-0.193183
chr6:19837590-19842424	ID4	0.894896	0.531182	0.0548493
chr6:24171987-24175037	DCDC2	0.575895	0.576257	-0.0351559
chr6:31126302-31132138	TCF19	0.260054	0.0533573	-0.0591205
chr6:31496738-31514625	MCCD1	0.707407	0.928826	0.200788
chr6:31588449-31605554	PRRC2A	-0.293226	-0.0650223	0.0963797
chr6:31707724-31732727	MSH5-C6orf26	0.646981	0.805125	0.403623
chr6:31802446-31807651	C6orf48	0.36444	0.257148	-0.214143
chr6:33176184-33177678	RING1	0.690406	0.800718	0.417343
chr6:33359312-33377702	KIFC1	-0.351597	-0.363497	-0.0362698
chr6:33387846-33421657	SYNGAP1	0.154651	0.473663	0.0381086
chr6:34204576-34214076	HMGA1	0.239623	0.556895	0.145512
chr6:46620651-46645927	SLC25A27	0.724993	1.36733	-0.165624
chr6:49467661-49495777	GLYATL3	1.50691	0.554162	-1.01369
chr6:52284993-52441862	EFHC1	0.511225	0.557053	-0.249148
chr6:71998476-72018756	OGFRL1	0.24273	0.0105595	-0.0897299
chr6:80714321-80753265	TTK	-0.275004	-0.423516	-0.0752194
chr6:90539618-90584155	CASP8AP2	0.519816	-0.0755913	-0.0490811
chr6:112391859-112426921	C6orf225	0.462413	0.334741	-0.111762
chr6:116692109-116759443	DSE	0.37002	0.718993	-0.148835
chr6:116956698-116989973	ZUFSP	-14	-1.55112	-0.878848
chr6:125474860-125584737	TPD52L1	0.0938483	0.48262	0.235388
chr6:127587826-127609705	RNF146	0.347493	0.154313	-0.041873
chr6:133562437-133853345	EYA4	0.11775	-0.169246	-0.0484096
chr6:138483052-138665800	KIAA1244	-0.512304	0.0283569	0.0106707
chr6:142623055-142767403	GPR126	0.255408	0.3639	-0.0958845
chr6:144606562-145174226	UTRN	-0.287298	-0.627372	-0.142572
chr6:148663728-148873220	SASH1	-0.302674	-0.66654	-0.0822809
chr6:149915176-150039392	LATS1	0.690786	0.369632	0.712894
chr6:150263100-150390640	ULBP1	-0.000469274	0.521385	-0.037874
chr6:150920998-151164877	PLEKHG1	-0.13521	-0.606718	0.0950351
chr6:151186814-151423113	MTHFD1L	-0.497077	-0.267338	-0.120566
chr6:151815174-151942347	C6orf97	0.981139	0.504303	-0.726031
chr6:157099063-157531913	ARID1B	-0.258885	-0.436536	-0.00913644
chr6:158688391-158932858	TULP4	-0.400584	-0.255004	0.0429913
chr6:159066133-159186062	SYTL3	0.785611	0.427393	0.0827037
chr6:160100020-160177416	WTAP	0.206271	0.00554393	-0.129044
chr6:160182981-160210735	ACAT2	-0.122172	-0.366305	-0.253802
chr6:160390130-160527692	IGF2R	-0.513417	-0.563372	-0.127888
chr6:167684823-167729502	UNC93A	0.838317	0.420773	-0.0969846
chr6:170151715-170181662	C6orf70	0.447692	0.423066	0.137841
chr6:26111611-26124251	HIST1H2BC	0.0226591	-0.639532	-0.0597755
chr6:27090158-27100602	HIST1H2BJ	-0.365867	-0.652141	-0.0456691
chr6:27100816-27114650	HIST1H2BK	0.241955	-0.883844	0.37091
chr6:27325503-27371679	ZNF204P	0.371752	0.338509	-0.214252
chr6:29570004-29600962	GABBR1	0.79356	1.025	0.194347
chr6:30667583-30685458	MDC1	-0.289927	-0.331275	-0.195993
chr6:31236525-31350063	HLA-B	0.240502	0.676182	-0.016775
chr6:31606714-31620477	BAG6	-0.250068	-0.194522	-0.20173
chr6:31745293-31763712	VARS	-0.528266	0.00283619	0.200287
chr6:31919645-31981416	DOM3Z	1.90513	2.26962	1.43312
chr6:33689208-33714768	IP6K3	-0.250393	-0.806116	0.0179705
chr6:35541258-35705776	FKBP5	0.380468	0.101435	0.110979
chr6:36562074-36572336	SRSF3	0.425277	0.641925	0.414795
chr6:41748499-41760984	TOMM6	-0.117606	-1.37309	-14
chr6:43005354-43021683	CUL7	-0.32447	0.124818	-0.101011
chr6:46126937-46138717	ENPP5	0.310667	0.206374	-0.275983
chr6:46967068-47010119	GPR110	-0.00417306	-0.985426	-0.603761
chr6:75794041-75915755	COL12A1	-0.456536	-0.693854	-0.241379
chr6:79910830-79944455	HMGN3	0.272569	0.146276	-0.143367
chr6:84262604-84419127	SNAP91	0.683303	0.747148	0.091665
chr6:88032305-88052043	C6orf162	1.34956	1.73193	-14
chr6:89805677-89827800	SRSF12	0.370419	0.310579	-0.175325
chr6:90352463-90529442	MDN1	-0.338702	-0.520833	0.104768
chr6:96026153-96057328	MANEA	1.61811	1.37947	0.925413
chr6:99316429-99395849	FBXL4	0.345779	0.0555067	-0.17966
chr6:99846513-100016690	PNISR	0.419905	0.758736	0.166319
chr6:105544698-105560653	BVES	0.47766	0.276523	0.00804285
chr6:105605774-105627858	POPDC3	0.466503	0.921421	0.327887
chr6:110564735-110679475	C6orf186	1.30947	1.2617	0.284931
chr6:117803819-117923705	GOPC	0.250669	0.205387	0.00301273
chr6:128289923-128841870	PTPRK	-0.259844	-0.577929	-0.152384
chr6:131160487-131384462	EPB41L2	-0.0249656	0.786804	0.0930091
chr6:132617143-132722664	MOXD1	0.368108	0.468899	-0.106553
chr6:134273822-134384702	SLC2A12	0.392582	-0.185899	-0.376519
chr6:135605109-135818903	AHI1	0.670462	0.813025	0.00999484
chr6:136552156-136571449	FAM54A	-0.115766	-0.817241	0.226139
chr6:136578000-136610989	BCLAF1	-0.0387205	-0.242596	0.0314874
chr6:136663372-136847848	MAP7	-0.268509	-0.0967078	0.0299453
chr6:138483052-138665800	KIAA1244	0.868036	0.725945	0.00975813
chr6:139225619-139309415	REPS1	0.270689	0.153857	0.149205
chr6:146119223-146135921	FBXO30	0.938957	-0.307353	0.0273455
chr6:159193542-159240456	EZR	-0.0913042	-0.463183	-0.11022
chr6:165694994-165723111	C6orf118	1.68095	0.67196	0.133731
chr6:167342870-167370077	RNASET2	0.412916	0.653455	0.245942
chr6:169857302-170102159	WDR27	0.269691	0.677749	0.0610338
chr6:170151715-170181662	C6orf70	14	14	14
chr7:588833-826195	HEATR2	-0.183715	-0.364472	-0.0110693
chr7:2671602-2704501	TTYH3	-0.249368	0.157249	0.310648
chr7:5632452-5646286	FSCN1	0.742057	1.36508	0.628898
chr7:11012979-11209410	PHF14	-0.0675054	-0.263472	-0.0507315
chr7:16821389-16824301	TSPAN13	0.369885	0.399794	-0.0501464
chr7:18126571-19042101	HDAC9	0.0309807	-0.361037	-0.242975
chr7:20367978-20455382	ITGB8	0.758961	0.394828	-0.251521
chr7:27135712-27139877	HOTAIRM1	1.11078	1.60535	0.777589
chr7:30174551-30202381	C7orf41	0.46916	0.30736	-0.206469
chr7:36363742-36493400	ANLN	-0.256685	-0.528478	0.083835
chr7:44078697-44082082	FLJ35390	0.519522	1.32748	-0.0644054
chr7:44646120-44748669	OGDH	-0.258238	-0.248104	0.0748875
chr7:45022626-45026268	C7orf40	1.345	1.65025	1.06489
chr7:55086724-55279342	EGFR	-0.278083	-0.482778	-0.198438
chr7:56077722-56184090	PSPH	14	14	14
chr7:63505820-63816889	ZNF727	0.244752	-0.0467488	-0.179408
chr7:63961227-64023505	ZNF680	0.806124	0.413954	-0.124112
chr7:73442426-73484236	ELN	0.00693793	1.01487	0.22071
chr7:76139609-76157199	UPK3B	-0.418363	-0.830206	-0.390157
chr7:76827617-76924637	CCDC146	0.45032	0.303661	0.17283
chr7:79830587-79848735	GNAI1	0.763562	0.344536	-0.351802
chr7:89840999-89866992	STEAP2	0.538875	0.644094	0.138742
chr7:91570188-91741061	AKAP9	-0.183013	-0.392084	-0.159191
chr7:92861652-92988503	CCDC132	-0.118245	-0.316159	0.102642
chr7:94139169-94186512	CASD1	0.339525	0.275659	-0.0159205
chr7:94288367-94299049	PEG10	-0.105952	0.597008	0.760835
chr7:94536943-94925787	PPP1R9A	-0.286524	-0.390022	-0.19343
chr7:97841564-97881468	BHLHA15	0.036148	1.50998	0.603162
chr7:98476112-98741743	TRRAP	-0.309515	-0.228887	-0.00735457
chr7:99775537-99965524	PILRB	0.356366	0.68126	0.167555
chr7:100202043-100205798	PCOLCE	0.539594	0.667711	0.173645
chr7:102073995-102105321	ORAI2	0.17016	0.465945	0.142009
chr7:102389398-102715288	LRRC17	0.43818	-0.458279	-0.476015
chr7:106685177-106802256	PRKAR2B	0.537225	0.235809	-0.165145
chr7:107220421-107263762	BCAP29	0.299369	0.0842856	-0.279348
chr7:135242587-135333502	NUP205	-0.245638	-0.46903	-0.0466554
chr7:138728191-138763897	ZC3HAV1	-14	-0.0202449	0.508121
chr7:150783121-150841523	AGAP3	0.363922	0.456143	0.311053
chr7:536828-559481	PDGFA	0.417924	0.658379	-0.133358
chr7:5346422-5463474	TNRC18	-0.350603	-0.145962	0.38094
chr7:6727986-6746566	ZNF12	0.972042	0.672544	0.402093
chr7:8152814-8302453	ICA1	0.0894705	0.44762	-0.0649767
chr7:13930855-14026139	ETV1	-0.686217	-0.112796	-0.0204645
chr7:16831434-16844738	AGR2	1.31446	1.185	-0.510633
chr7:23338939-23510179	IGF2BP3	0.605971	0.529038	0.0635527
chr7:38762393-38948800	VPS41	0.310079	-0.101903	-0.0762402
chr7:44084225-44109138	PGAM2	1.73447	2.25293	-14
chr7:44111736-44122129	POLM	0.416283	0.616006	0.210439
chr7:44256748-44365230	CAMK2B	0.742048	0.866083	-0.141814
chr7:44788141-44811387	ZMIZ2	1.60096	1.59279	1.04601
chr7:44866335-44887725	H2AFV	-0.100389	-0.478381	-0.0989126
chr7:45139567-45151317	TBRG4	-0.364204	0.0552394	0.296805
chr7:45765984-45808617	SEPT7P2	0.504345	0.611785	0.0969389
chr7:51083908-51384515	COBL	0.688912	0.703988	0.58124
chr7:63961227-64023505	ZNF680	-0.791263	-0.763401	-0.416528
chr7:73007523-73038870	MLXIPL	0.534753	1.06746	0.00110069
chr7:73150342-73153191	ABHD11	0.216584	0.430144	0.134549
chr7:75045550-75157502	POM121C	-0.254459	0.073735	0.178758
chr7:76939967-77045717	PION	0.559196	0.381151	0.430728
chr7:83584163-83936605	SEMA3A	0.349748	-0.0212362	-0.426808
chr7:94058497-94060543	COL1A2	-0.984385	-0.772592	0.154196
chr7:97481428-97501854	ASNS	-0.307968	0.319813	0.127081
chr7:100277124-100287181	GIGYF1	0.330443	0.576373	0.155139
chr7:102715327-102789569	NAPEPLD	0.426263	0.415105	-0.28863
chr7:102910406-102920913	DPY19L2P2	0.912402	0.882591	0.202178
chr7:107788070-108096919	NRCAM	0.611255	0.772449	-0.221794
chr7:110303083-111202347	IMMP2L	0.846721	0.560735	0.402437
chr7:120427370-120498177	TSPAN12	0.412625	0.164068	-0.0139633
chr7:120988022-121036430	FAM3C	0.259789	0.440955	0.0462938
chr7:123180978-123197958	NDUFA5	0.273537	0.0186954	-0.146267
chr7:138516126-138666064	KIAA1549	-0.34097	-0.040015	0.0868111
chr7:138728191-138763897	ZC3HAV1	-0.268364	-0.556205	-0.1604
chr7:151163097-151217039	RHEB	0.289918	0.147319	0.0564817
chr7:152456850-152552463	ACTR3B	0	14	14
chr8:17358847-17428077	SLC7A2	0.587975	1.02893	0.507322
chr8:17780329-17887457	PCM1	-0.0930097	-0.36093	-0.153027
chr8:23386362-23432977	SLC25A37	0.386802	0.416118	0.199478
chr8:25316512-25368870	CDCA2	-0.3225	-0.602468	0.017504
chr8:27632022-27662560	ESCO2	-0.205299	-0.479196	-0.072873
chr8:37888019-37917885	EIF4EBP1	-0.412242	0.548212	0.368207
chr8:42010463-42028721	AP3M2	0.388989	0.390388	0.094806
chr8:42128819-42190171	IKBKB	0.227829	0.447573	0.297602
chr8:42752032-42885698	HOOK3	-0.283687	-0.374303	0.0675778
chr8:42948656-42987767	SGK196	-0.192572	-0.349647	-0.0124906
chr8:55370417-55374880	SOX17	0.641978	1.11778	0.570911
chr8:61591323-61780586	CHD7	-0.329618	-0.152623	-0.0706362
chr8:72755357-72968547	LOC100132891	0.680662	0.729188	-0.349518
chr8:74207981-74237686	RDH10	0.503774	0.294763	-0.0699953
chr8:75860891-75946793	CRISPLD1	0.426773	0.455658	-0.146524
chr8:92082423-92099323	OTUD6B	0.357949	0.221111	0.51241
chr8:97505881-97624037	SDC2	0.255011	0.100134	-0.316376
chr8:100025493-100907474	VPS13B	-0.422286	-0.454401	0.0612338
chr8:104257690-104345097	FZD6	0.140709	-0.10372	-0.155923
chr8:104512975-105266656	RIMS2	0.614976	0.425698	0.109616
chr8:107282405-107764921	OXR1	0.270785	0.120988	-0.0532672
chr8:120885899-121068993	DEPTOR	0.427726	1.32581	0.74259
chr8:127564682-127601471	FAM84B	0.586725	0.523063	0.876983
chr8:128748284-128753853	MYC	0.227683	1.01828	0.982096
chr8:144099901-144103827	LY6E	0.225976	0.922852	0.210069
chr8:144349606-144359101	GLI4	0.324452	0.789272	0.260477
chr8:144450878-144466430	RHPN1	0.393502	0.89645	0.518195
chr8:144694786-144699627	TSTA3	14	14	14
chr8:144798506-144804633	MAPK15	1.06555	1.63688	0.381607
chr8:145691424-145701718	KIFC2	0.476713	0.819161	0.098179
chr8:146075550-146078448	COMMD5	-2.05821	-0.445657	0.140367
chr8:158301-182318	RPL23AP53	0.343191	0.241088	-0.0870785
chr8:17913839-17942507	ASAH1	0.294478	0.0535712	-0.0742955
chr8:27667137-27695366	PBK	-0.114539	-0.465945	0.009127
chr8:28285849-28347789	FBXO16	0.00697688	0.717683	-0.124883
chr8:28924794-29120610	KIF13B	-0.349949	-0.381492	-0.165067
chr8:38268655-38326352	FGFR1	0.137523	0.422189	0.0767696
chr8:41435706-41482520	AGPAT6	-14	1.56307	1.66092
chr8:41786922-41909505	KAT6A	-0.13427	-0.376723	-0.102713
chr8:42704779-42751866	RNF170	0.41207	0.214157	-0.061464
chr8:52730133-52752040	PCMTD1	0.446915	0.38052	-0.182251
chr8:54628112-54755850	ATP6V1H	-0.309342	-0.446235	-0.127785
chr8:56651315-56739137	TMEM68	0.347627	0.21331	0.239321
chr8:66626568-66754204	PDE7A	-0.019478	-0.344648	-0.443654
chr8:68109827-68256045	ARFGEF1	-0.187885	-0.291119	-0.143841
chr8:71022004-71316020	NCOA2	-0.229361	-0.509595	-0.0301408
chr8:71463854-71520694	TRAM1	0.217219	0.292511	-0.139366
chr8:77892493-77913280	PEX2	0.241402	-0.139346	-0.332662
chr8:91634192-91658332	TMEM64	0.672168	1.19633	0.915774
chr8:92082423-92099323	OTUD6B	-14	-14	-14
chr8:93895757-93978372	C8orf83	0.236958	-0.0517262	-0.263129
chr8:95835519-95908712	CCNE2	0.445933	-0.0971139	-0.291428
chr8:100025493-100907474	COX6C	0.381991	0.196049	-0.0436366
chr8:101532999-101572012	ANKRD46	0.525726	0.385032	0.0915944
chr8:103264021-103424968	UBR5	-0.182901	-0.26407	-0.0362631
chr8:103838385-103876444	AZIN1	0.196847	0.0821752	-0.0121118
chr8:117858170-117886655	RAD21	-0.12671	-0.339987	-0.12784
chr8:124332090-124425281	ATAD2	-0.00954843	-0.298956	0.0225869
chr8:126036426-126379406	KIAA0196	-0.125096	-0.338294	-0.100966
chr8:127564682-127601471	FAM84B	-0.556365	-0.755667	-0.0396034
chr8:142220561-142264731	SLC45A4	0.0551594	0.731683	0.219766
chr8:144450878-144466430	RHPN1	14	14	0
chr8:144656072-144660597	NAPRT1	0.324653	0.785761	0.532958
chr8:144805864-144828716	FAM83H	-0.237278	-0.0649413	0.235525
chr8:144873089-144897836	SCRIB	-0.316994	0.0245857	0.369804
chr8:144915754-144923146	NRBP2	0.737126	1.22884	0.103595
chr8:145578306-145585005	FBXL6	0.0937183	0.526236	0.390561
chr8:145946126-145980425	ZNF251	0.507522	0.748538	0.0823594
chr9:12340748-12710266	TYRP1	1.0711	0.789713	-0.015985
chr9:36572876-36681197	MELK	-0.218729	-0.516293	-0.0260786
chr9:37079892-37358194	LOC100506710	0.140205	0.26232	-0.0726975
chr9:37422658-37437452	GRHPR	0.0454584	0.329284	0.104112
chr9:38620442-38623691	FAM201A	0.771928	0.523099	0.334108
chr9:71736187-71870204	TJP2	-0.24895	-0.513444	0.008966
chr9:75764559-75785469	ANXA1	0.601899	0.476645	-0.015201
chr9:91926065-91931620	CKS2	-0.369695	-0.216453	0.235001
chr9:96940910-96941826	MIRLET7D	0.795467	1.70162	1.14277
chr9:106856158-106906187	SMC2	-0.23382	-0.508379	-0.0518298
chr9:115249247-115427765	KIAA1958	-0.428399	-0.102181	0.06542
chr9:119187416-120177317	TRIM32	0.281823	0.14711	-0.00108166
chr9:123519253-123578004	LOC100288842	-0.00545993	-0.588009	-0.436311
chr9:127020195-127177777	NEK6	-0.231392	-0.256013	-0.0146504
chr9:130928343-131017527	DNM1	0.78326	0.857087	0.366887
chr9:131217433-131263574	ODF2	-0.267821	-0.105769	0.0117075
chr9:131314836-131419129	SPTAN1	-0.280372	-0.362777	-0.138948
chr9:131707801-131769634	NUP188	-0.212172	-0.22741	0.0635055
chr9:132250898-132275965	LOC100506190	0.0918095	0.3493	0.240018
chr9:132815662-132902448	GPR107	-0.0524383	-0.201657	-0.102213
chr9:132934647-132999583	NCS1	-0.397721	-0.423283	0.0922001
chr9:133588613-133763131	ABL1	-0.219968	-0.257282	0.0162469
chr9:134000969-134110062	NUP214	-0.304439	-0.30134	-0.140642
chr9:137979811-138013030	OLFM1	2.09242	4.6163	2.13158
chr9:139334547-139380519	SEC16A	-0.600065	-0.182769	-0.202225
chr9:139560205-139567130	EGFL7	-0.103023	0.399567	-0.165018
chr9:139607023-139622636	FAM69B	0.247848	0.586859	0.324475
chr9:139746818-139755318	MAMDC4	0.584815	1.35197	0.973095
chr9:140194097-140335901	NOXA1	0.597881	0.913699	0.498477
chr9:12774884-12824090	C9orf150	1.81973	-0.289115	1.15598
chr9:14081814-14322013	NFIB	-0.154931	-0.354954	-0.278858
chr9:21003581-21031635	PTPLAD2	0.540937	-0.531334	-0.543326
chr9:34634718-34637790	SIGMAR1	0.0742884	0.37342	0.0488847
chr9:35658286-35665278	C9orf100	-0.0544742	-0.561959	-0.159432
chr9:35681989-35690635	TPM2	0.744277	1.56041	0.714796
chr9:35697302-35749225	TLN1	-0.483653	-0.46579	-0.00532809
chr9:68425226-68455348	LOC642236	0.291858	0.387684	-0.0175846
chr9:77675855-77703133	C9orf95	0.528246	0.4398	-0.205922
chr9:85594506-85834095	RASEF	0.189546	-0.316782	-0.178531
chr9:94484846-94546806	ROR2	0.486516	0.879567	-0.100494
chr9:94972486-95056038	IARS	-0.234138	0.0835286	0.0636434
chr9:99578779-99616471	ZNF782	0.470681	0.193289	0.143017
chr9:100263461-100459691	XPA	0.710337	0.149236	-0.00307598
chr9:101494131-101558794	ANKS6	0.0912707	0.455757	0.201906
chr9:102668914-102738057	STX17	-14	-0.424906	0.0299771
chr9:113635467-113801514	LPAR1	0.346576	0.44123	-0.062927
chr9:114980577-115095945	ROD1	-0.203476	-0.2489	0.0620182
chr9:115446125-115480421	C9orf80	-0.1032	-0.275409	0.00948605
chr9:117781853-117880775	TNC	-0.83008	-1.00271	0.0432531
chr9:123151115-123342437	CDK5RAP2	-0.403748	-0.343969	-0.081539
chr9:123363195-123476805	MEGF9	-0.263348	-0.196663	-0.1112
chr9:127997106-128003666	HSPA5	-0.0258028	0.55407	0.0349295
chr9:130457396-130477996	PTRH1	1.4039	1.99752	1.6591
chr9:130647541-130661871	ST6GALNAC6	0.376963	0.634248	-0.0913249
chr9:130928343-131017527	CIZ1	-0.411936	-0.224044	0.108853
chr9:131018106-131038318	GOLGA2	-0.251151	0.139311	0.265536
chr9:131770058-131790579	SH3GLB2	0.0749912	0.519045	-0.0510249
chr9:135136729-135230372	SETX	-0.224063	-0.248066	-0.0965929
chr9:136658585-136857474	VAV2	0.432053	0.883507	0.393391
chr9:138700330-138799094	CAMSAP1	-0.291072	-0.29842	-0.0905751
chr9:139098176-139137687	QSOX2	0.125382	0.789035	0.412569
chr9:139296373-139305054	SDCCAG3	0.0011621	0.466588	0.375266
chr9:139334547-139380519	SEC16A	-0.482827	-0.266096	0.284665
chr9:139388894-139440428	NOTCH1	-0.632276	-0.788218	0.142195
chr9:139901685-139923374	ABCA2	0.135823	0.461019	0.00481736
chr9:139933908-139940129	NPDC1	0.205388	0.983705	0.217241
chr9:139981335-140003772	MAN1B1	0.75025	0.683345	0.505542
chr9:140004973-140009195	DPP7	0.313466	0.672258	-0.0150608
chr9:140342022-140353786	NELF	0.186336	0.317047	0.201807
chr9:140500095-140730606	C9orf37	0.688682	0.749724	0.296156
chrX:13788858-13956831	GPM6B	0.975498	1.153	0.200628
chrX:16964813-17171403	REPS2	0.119856	0.721014	-0.0788822
chrX:40440180-40465904	ATP6AP2	0.166321	-0.0838961	-0.151028
chrX:40944651-41095832	USP9X	-0.260534	-0.391938	-0.0461008
chrX:47053200-47074556	UBA1	-0.281032	-0.216314	-0.0618802
chrX:48455851-48463803	WDR13	0.410381	0.294198	-0.12497
chrX:52926321-52937585	FAM156A	0.219514	0.783863	0.170616
chrX:66763873-66950464	AR	0.733897	1.11673	0.546256
chrX:69509878-69640850	KIF4A	-0.533214	-0.76437	-0.119146
chrX:70338387-70362373	MED12	-0.444836	-0.50351	-0.0547898
chrX:84498996-84528368	ZNF711	0.280234	0.209951	-0.260954
chrX:100353188-100421188	CENPI	-0.295296	-0.569948	0.0640669
chrX:102317576-102633070	BEX4	0.236521	0.163593	-0.199524
chrX:123094417-123236505	STAG2	0.147652	-0.136455	-0.0990373
chrX:135228860-135293619	FHL1	0.273103	0.563638	0.0142621
chrX:147062846-147108187	FMR1NB	1.64114	1.83123	0.29807
chrX:152066679-152142025	ZNF185	0.353461	-0.0578942	-0.437745
chrX:153686622-153702205	PLXNA3	-0.0191309	0.465049	-0.0399575
chrX:154064074-154066017	F8	0.720307	0.430784	-0.198682
chrX:3522383-3631675	PRKX	0.549826	0.634098	0.307353
chrX:12993176-12995380	TMSB4X	0.706854	0.496901	0.577502
chrX:15848199-15873100	AP1S2	-0.492039	-0.414144	-0.478653
chrX:16804554-16888534	RBBP7	0.260284	0.624191	0.067717
chrX:39910498-40036582	BCOR	-0.290111	-0.389759	-0.0938131
chrX:46458608-46618472	SLC9A7	0.168435	0.348687	0.0885336
chrX:48886235-48900990	TFE3	0.0840831	0.359959	0.14805
chrX:53401069-53449628	SMC1A	-0.256899	-0.43082	-0.0619408
chrX:53559062-53713673	HUWE1	-0.467559	-0.535491	-0.0705387
chrX:53961475-54070877	PHF8	0.36638	0.151266	-0.223733
chrX:54466822-54522599	FGD1	-0.496858	0.0585465	-0.0938822
chrX:66763873-66950464	AR	-0.756123	-0.380931	0.00896976
chrX:70459473-70475125	ZMYM3	-0.298516	-0.271778	-0.0744995
chrX:70586113-70685858	TAF1	-0.359402	-14	-0.112331
chrX:101408674-101410986	BEX5	0.571791	0.515853	0.0266998
chrX:106183853-106243474	MORC4	0.234015	0.325201	-0.0518282
chrX:106956448-107019121	TSC22D3	0.636476	0.415727	-0.0913855
chrX:119560002-119603204	LAMP2	0.277634	0.116996	-0.0771065
chrX:119658381-119695300	CUL4B	-0.0610264	-0.266313	-0.159264
chrX:129198019-129244688	ELF4	0.449502	0.301903	0.154106
chrX:129263037-129299861	AIFM1	-0.295651	-0.198998	-0.030272
chrX:133903592-133988641	FAM122B	-0.104663	-0.42843	-0.0905899
chrX:151301860-151307025	MAGEA10	0.953344	0.893002	0.138653
chrX:153213004-153237343	HCFC1	-0.465848	-0.412711	0.0612792
chrX:153576873-153603006	FLNA	-0.452038	-0.300553	-0.0427638
