# Supplementary material for: Changes in the Transcriptome of the Human Endometrial Ishikawa Cancer Cell Line Induced by Estrogen, Progesterone, Tamoxifen, and Mifepristone (RU486) as Detected by RNA-Sequencing
Source: PLoS One. 2013 Jul 16;8(7):e68907. doi: 10.1371/journal.pone.0068907 (PMC3712916; doi:10.1371/journal.pone.0068907)
Supplement: Table S4 — (XLS) [file pone.0068907.s008.xls]

## Sheet: Sheet0
Table S4. Biomarkers related to reproductive system diseases or endocrine system disorders among E2 and P4 significant genes in Ishikawa cell line
© 2000-2011 Ingenuity Systems, Inc. All rights reserved.
E2 Unique Symbol	Entrez Gene Name	Location	Family	Drug(s)	E2 3h Log Ratio	E2 12h Log Ratio	TAM 12h Log Ratio
ABCC4 (includes EG:10257)	ATP-binding cassette, sub-family C (CFTR/MRP), member 4	Plasma Membrane	transporter		-0.363589	-0.395534	0.208813
APOE	apolipoprotein E	Extracellular Space	transporter		0.0665614	0.811743	-0.055697
BCAM	basal cell adhesion molecule (Lutheran blood group)	Plasma Membrane	transmembrane receptor		1.96624	2.49004	1.71242
DLGAP1	discs, large (Drosophila) homolog-associated protein 1	Plasma Membrane	other		0.655293	-0.285453	-0.371048
EIF2AK3	eukaryotic translation initiation factor 2-alpha kinase 3	Cytoplasm	kinase		0.287161	0.0185812	-0.00197722
EZH2	enhancer of zeste homolog 2 (Drosophila)	Nucleus	transcription regulator		-0.18363	-14	-0.0885864
GSTM2	glutathione S-transferase mu 2 (muscle)	Cytoplasm	enzyme		0.167055	0.558672	-0.276477
HINT1	histidine triad nucleotide binding protein 1	Nucleus	enzyme		0.297894	0.110792	-0.0229006
HMGCR	3-hydroxy-3-methylglutaryl-CoA reductase	Cytoplasm	enzyme	aspirin/pravastatin, pitavastatin, lovastatin/niacin, ezetimibe/simvastatin, amlodipine/atorvastatin, fluvastatin, cerivastatin, atorvastatin, pravastatin, simvastatin, lovastatin, rosuvastatin	-0.163814	-0.483755	-0.0420055
MDK	midkine (neurite growth-promoting factor 2)	Extracellular Space	growth factor		0.29608	0.513332	-0.211296
MUC1	mucin 1, cell surface associated	Plasma Membrane	other	HuHMFG1	-0.117256	0.557233	-0.26394
MYH10	myosin, heavy chain 10, non-muscle	Cytoplasm	other		-0.28011	-0.0389936	-0.127483
PRDM2	PR domain containing 2, with ZNF domain	Nucleus	transcription regulator		-0.333011	-0.0120759	-0.189206
PXN	paxillin	Cytoplasm	other		0.175073	0.416979	0.0416657
RARB	retinoic acid receptor, beta	Nucleus	ligand-dependent nuclear receptor	etretinate, adapalene, 13-cis-retinoic acid, tazarotene, acitretin, tretinoin, 9-cis-retinoic acid, fenretinide	1.08912	0.443698	-0.357587
RBP1	retinol binding protein 1, cellular	Extracellular Space	transporter		0.287425	0.584656	-0.530446
SLC22A5	solute carrier family 22 (organic cation/carnitine transporter), member 5	Plasma Membrane	transporter		0.376328	0.133601	0.0266308
SLIT2	slit homolog 2 (Drosophila)	Extracellular Space	other		-0.260525	-0.447305	0.390321
TAGLN	transgelin	Cytoplasm	other		-0.619707	0.106342	0.624725
TRPS1	trichorhinophalangeal syndrome I	Nucleus	transcription regulator		-0.606084	-0.162595	-0.320081
P4 Unique Symbol	Entrez Gene Name	Location	Family	Drug(s)				P4 3h Log Ratio	P4 12h Log Ratio	RU486 Log Ratio
ACAA2	acetyl-CoA acyltransferase 2	Cytoplasm	enzyme					0.40472	0.11937	0.0212487
B4GALT5	UDP-Gal:betaGlcNAc beta 1,4- galactosyltransferase, polypeptide 5	Cytoplasm	enzyme					0.237342	0.233736	0.00634496
BMPR1B	bone morphogenetic protein receptor, type IB	Plasma Membrane	kinase					0.680778	0.406162	-0.23172
BRCA1	breast cancer 1, early onset	Nucleus	transcription regulator					-0.116198	-0.26353	-0.00637528
CCNA2	cyclin A2	Nucleus	other					-0.283708	-0.504479	-0.0128218
CTNNA1	catenin (cadherin-associated protein), alpha 1, 102kDa	Plasma Membrane	other					-0.175118	-0.265475	-0.0423748
DEPDC1	DEP domain containing 1	Nucleus	transcription regulator					-0.0674119	-0.407526	-0.00202569
ELN	elastin	Extracellular Space	other					0.00693793	1.01487	0.22071
ERBB3	v-erb-b2 erythroblastic leukemia viral oncogene homolog 3 (avian)	Plasma Membrane	kinase					-0.0690834	-0.263681	-0.27332
EYA4	eyes absent homolog 4 (Drosophila)	Cytoplasm	phosphatase					0.11775	-0.169246	-0.0484096
EZR	ezrin	Plasma Membrane	other					-0.0913042	-0.463183	-0.11022
FGFR2	fibroblast growth factor receptor 2	Plasma Membrane	kinase	palifermin				0.125335	-0.544751	-0.489684
GTF2A1	general transcription factor IIA, 1, 19/37kDa	Cytoplasm	transcription regulator					0.102074	-0.217187	-0.0254405
ICA1	islet cell autoantigen 1, 69kDa	Cytoplasm	other					0.0894705	0.44762	-0.0649767
IGFBP5	insulin-like growth factor binding protein 5	Extracellular Space	other					-0.264843	-0.562276	0.0685274
IKBKB	inhibitor of kappa light polypeptide gene enhancer in B-cells, kinase beta	Cytoplasm	kinase					0.227829	0.447573	0.297602
IL6ST	interleukin 6 signal transducer (gp130, oncostatin M receptor)	Plasma Membrane	transmembrane receptor					0.175588	-0.0138669	-0.113725
KCNMA1	potassium large conductance calcium-activated channel, subfamily M, alpha member 1	Plasma Membrane	ion channel	tedisamil				0.965942	0.464727	-0.419803
LDHA	lactate dehydrogenase A	Cytoplasm	enzyme					0.0114396	0.257475	0.334639
MBP	myelin basic protein	Extracellular Space	other					0.330542	0.0298845	-0.140757
NOTCH3	notch 3	Plasma Membrane	transcription regulator					-0.384229	-0.558896	-0.0649094
PROM1	prominin 1	Plasma Membrane	other					0.251739	0.420994	-0.102213
S100A4	S100 calcium binding protein A4	Cytoplasm	other					0.0903561	-0.784633	0.030749
SRSF6	serine/arginine-rich splicing factor 6	Nucleus	other					0.24016	0.0633736	-0.0121756
STAT3	signal transducer and activator of transcription 3 (acute-phase response factor)	Nucleus	transcription regulator					-0.222557	-0.00292458	0.0646867
STIP1	stress-induced-phosphoprotein 1	Cytoplasm	other					-0.303877	-0.0404159	0.110425
TCF7L2	transcription factor 7-like 2 (T-cell specific, HMG-box)	Nucleus	transcription regulator					-0.206871	-0.472679	-0.0717899
TGFB1 (includes EG:21803)	transforming growth factor, beta 1	Extracellular Space	growth factor					0.469755	1.18881	0.547722
TGFBR3	transforming growth factor, beta receptor III	Plasma Membrane	kinase					0.504444	0.336272	0.307712
TOP2A	topoisomerase (DNA) II alpha 170kDa	Nucleus	enzyme	novobiocin, etoposide, CPI-0004Na, pixantrone, becatecarin, elsamitrucin, AQ4N, BN 80927, tafluposide, mitoxantrone, norfloxacin, dexrazoxane, tirapazamine, TAS-103, gatifloxacin, valrubicin, gemifloxacin, nemorubicin, nalidixic acid, epirubicin, doxorubicin, daunorubicin				-0.298306	-0.550067	-0.0871823
VDR	vitamin D (1,25- dihydroxyvitamin D3) receptor	Nucleus	ligand-dependent nuclear receptor	calcipotriene, vitamin D2, alendronate/cholecalciferol, 2-(3-hydroxypropoxy)calcitriol, betamethasone dipropionate/calcipotriene, paricalcitol, doxercalciferol, cholecalciferol, 1-alpha, 25-dihydroxy vitamin D3				0.633812	-0.130715	0.075258
E2 and P4 Common Symbol	Entrez Gene Name	Location	Family	Drug(s)	E2 3h Log Ratio	E2 12h Log Ratio	TAM 12h Log Ratio	P4 3h Log Ratio	P4 12h Log Ratio	RU486 Log Ratio
ABCC1	ATP-binding cassette, sub-family C (CFTR/MRP), member 1	Plasma Membrane	transporter		-0.276223	-0.25158	0.0156324	-0.44923	-0.233437	0.0224111
AGR2	anterior gradient homolog 2 (Xenopus laevis)	Extracellular Space	other		1.33138	1.21675	0.204102	1.31446	1.185	-0.510633
ANXA1	annexin A1	Plasma Membrane	other		0.56385	0.160206	0.817381	0.601899	0.476645	-0.015201
AR	androgen receptor	Nucleus	ligand-dependent nuclear receptor	estradiol valerate/testosterone enanthate, estradiol cypionate/testosterone cypionate, BMS-641988, nilutamide, bicalutamide, flutamide, nandrolone decanoate, testosterone cypionate, medroxyprogesterone acetate, oxandrolone, danazol, dihydrotestosterone, stanozolol, spironolactone, testosterone, oxymetholone, testosterone propionate, testosterone enanthate	0.679391	0.644613	0.36749	0.733897	1.11673	0.546256
AURKA	aurora kinase A	Nucleus	kinase	MLN8054	-0.39334	-0.594305	-0.153517	-0.382109	-0.577851	0.0291768
B4GALNT1	beta-1,4-N-acetyl-galactosaminyl transferase 1	Cytoplasm	enzyme		0.289249	0.942371	0.41855	0.385544	0.882237	-0.241606
BMPR2	bone morphogenetic protein receptor, type II (serine/threonine kinase)	Plasma Membrane	kinase		-0.389425	-0.408281	-0.150053	-0.255161	-0.368718	-0.0274412
BUB1 (includes EG:100307076)	budding uninhibited by benzimidazoles 1 homolog (yeast)	Nucleus	kinase		-0.213438	-0.350986	-0.147066	-0.332704	-0.495477	-0.025106
CDKN1C	cyclin-dependent kinase inhibitor 1C (p57, Kip2)	Nucleus	other		0.326163	0.688258	0.0557199	0.586272	0.829487	-0.441751
CLDN7	claudin 7	Plasma Membrane	other		0.388438	0.315955	0.14169	0.280347	0.424085	0.137133
CPT1A	carnitine palmitoyltransferase 1A (liver)	Cytoplasm	enzyme		-0.398237	-0.355132	-0.107861	-0.425363	-0.533764	0.292291
CXCL16	chemokine (C-X-C motif) ligand 16	Extracellular Space	cytokine		0.401461	0.686844	0.0626673	0.307147	0.744213	0.0683137
DCDC2	doublecortin domain containing 2	unknown	other		0.680227	0.485524	-0.288925	0.575895	0.576257	-0.0351559
DMXL1	Dmx-like 1	unknown	other		-0.323141	-0.502577	-0.228859	-0.211331	-0.400471	-0.114935
ECT2	epithelial cell transforming sequence 2 oncogene	Nucleus	other		-0.224486	-0.486891	-0.35003	-0.202915	-0.46106	-0.0742075
EGFR	epidermal growth factor receptor	Plasma Membrane	kinase	cetuximab, AEE 788, panitumumab, BMS-599626, ARRY-334543, XL647, canertinib, gefitinib, HKI-272, PD 153035, lapatinib, vandetanib, erlotinib	-0.387938	-0.427453	-0.0685492	-0.278083	-0.482778	-0.198438
F3	coagulation factor III (thromboplastin, tissue factor)	Plasma Membrane	transmembrane receptor		0.999045	0.46661	0.301171	1.29793	1.43104	0.414866
FANCD2	Fanconi anemia, complementation group D2	Nucleus	other		-0.196076	-0.366867	-0.256655	-0.395505	-0.372942	-0.0125519
FASN	fatty acid synthase	Cytoplasm	enzyme		-0.653969	-0.453296	-0.113616	-0.803957	-0.40419	0.0654593
FGFR1	fibroblast growth factor receptor 1	Plasma Membrane	kinase	pazopanib	0.213569	0.384609	0.333347	0.137523	0.422189	0.0767696
FHL2	four and a half LIM domains 2	Nucleus	transcription regulator		1.84639	0.512816	0.53684	0.646327	1.40459	0.535958
FN1	fibronectin 1	Extracellular Space	enzyme		-0.610066	-0.494236	-0.296414	-0.493394	-0.841421	-0.303768
GADD45A	growth arrest and DNA-damage-inducible, alpha	Nucleus	other		1.11885	0.674254	0.556099	0.594767	1.27976	0.0153056
GREB1	growth regulation by estrogen in breast cancer 1	Cytoplasm	other		0.505504	0.353611	0.196867	0.280323	1.24694	0.388433
HMGA1	high mobility group AT-hook 1	Nucleus	transcription regulator		0.230098	0.510833	0.191382	0.239623	0.556895	0.145512
HTT	huntingtin	Cytoplasm	transcription regulator		-0.494837	-0.504937	-0.191001	-0.437166	-0.395764	-0.0256914
HUWE1	HECT, UBA and WWE domain containing 1	Nucleus	transcription regulator		-0.565323	-0.49329	-0.189017	-0.467559	-0.535491	-0.0705387
IGF2R	insulin-like growth factor 2 receptor	Plasma Membrane	transmembrane receptor		-0.561987	-0.581581	-0.292097	-0.513417	-0.563372	-0.127888
IL1R1	interleukin 1 receptor, type I	Plasma Membrane	transmembrane receptor	anakinra	0.453691	0.557829	0.0236474	0.548941	0.459362	0.0158594
IMMP2L	IMP2 inner mitochondrial membrane peptidase-like (S. cerevisiae)	Cytoplasm	peptidase		0.899517	0.820854	-0.213596	0.846721	0.560735	0.402437
ITGAV	integrin, alpha V (vitronectin receptor, alpha polypeptide, antigen CD51)	Plasma Membrane	other	abciximab, CNTO 95, EMD121974	-0.123821	-0.225869	0.0221636	-0.0423142	-0.264771	-0.098278
JAG1	jagged 1	Extracellular Space	growth factor		-0.473654	0.0354398	-0.00548792	0.0935527	-0.438966	-0.227484
KIT	v-kit Hardy-Zuckerman 4 feline sarcoma viral oncogene homolog	Plasma Membrane	kinase	dasatinib, sunitinib, pazopanib, KRN-951, OSI-930, telatinib, tandutinib, imatinib, sorafenib	-0.200967	-0.393315	-0.181112	-0.331329	-0.545151	-0.0926925
KPNA2	karyopherin alpha 2 (RAG cohort 1, importin alpha 1)	Nucleus	transporter		-0.326839	-0.478416	-0.142936	-0.315977	-0.504685	-0.10516
LDLR	low density lipoprotein receptor	Plasma Membrane	transporter		-0.34196	-0.319295	0.0717072	-0.21564	-0.0845559	0.0454835
let-7	microRNA let-7a-1	Cytoplasm	microRNA		1.18137	2.55085	0.651418	2.35836	2.42117	1.9945
LETMD1	LETM1 domain containing 1	Plasma Membrane	other		0.191103	0.331125	-0.199352	0.23385	0.267377	-0.26717
MAP4	microtubule-associated protein 4	Cytoplasm	other		-0.253171	-0.218931	-0.0448023	-0.346531	0.0187568	-0.0816852
MCAM	melanoma cell adhesion molecule	Plasma Membrane	other		0.804471	1.14057	0.405068	0.667707	1.10911	0.54436
MFI2	antigen p97 (melanoma associated) identified by monoclonal antibodies 133.2 and 96.5	Plasma Membrane	other		0.688749	1.16853	-0.467261	0.62002	1.08911	0.10045
MKI67	antigen identified by monoclonal antibody Ki-67	Nucleus	other		-0.889519	-0.781215	-0.475209	-0.746018	-0.930977	-0.0955677
MLF1	myeloid leukemia factor 1	Nucleus	other		0.428895	0.191993	-0.187922	0.39431	0.23042	-0.11859
MYC	v-myc myelocytomatosis viral oncogene homolog (avian)	Nucleus	transcription regulator		0.812259	0.414144	0.879841	0.227683	1.01828	0.982096
MYCN	v-myc myelocytomatosis viral related oncogene, neuroblastoma derived (avian)	Nucleus	transcription regulator		-0.827804	-0.42868	0.469056	-0.962453	-1.22902	0.214127
NCOA3	nuclear receptor coactivator 3	Nucleus	transcription regulator		-0.286886	-0.316542	-0.20821	-0.248472	-0.291385	-0.197885
NOTCH1	notch 1	Plasma Membrane	transcription regulator		-0.653914	-0.36144	-0.10446	-0.632276	-0.788218	0.142195
PAX8	paired box 8	Nucleus	transcription regulator		0.223072	0.577958	0.438913	0.132257	0.286534	0.290808
PDCD4	programmed cell death 4 (neoplastic transformation inhibitor)	Nucleus	other		0.39075	0.32057	-0.239477	0.339533	0.535636	-0.0825859
PGR (includes EG:18667)	progesterone receptor	Nucleus	ligand-dependent nuclear receptor	misoprostol, dienogest, ulipristal acetate, asoprisnil, ethynodiol diacetate, norethindrone acetate, ethinyl estradiol/ethynodiol diacetate, estradiol cypionate/medroxyprogesterone acetate, tosagestin, estradiol/norethindrone acetate, ZK 230211, nestorone, drospirenone/ethinyl estradiol/levomefolic acid, ethinyl estradiol/desogestrel, ethinyl estradiol/drospirenone, ethinyl estradiol/norelgestrom…	3.36078	0.954122	1.83929	1.66732	3.43872	2.2796
PRRC2A	proline-rich coiled-coil 2A	Cytoplasm	other		-0.212498	0.0254165	-0.0403075	-0.293226	-0.0650223	0.0963797
PSMD4	proteasome (prosome, macropain) 26S subunit, non-ATPase, 4	Cytoplasm	other		0.239723	0.473867	0.431583	0.306787	0.445499	0.232738
RACGAP1	Rac GTPase activating protein 1	Cytoplasm	transporter		-0.242979	-0.323806	-0.209762	-0.203013	-0.380334	-0.037641
SCD	stearoyl-CoA desaturase (delta-9-desaturase)	Cytoplasm	enzyme		-0.492965	-0.559136	-0.118104	-0.405465	-0.292864	0.0176092
SRSF5	serine/arginine-rich splicing factor 5	Nucleus	other		1.1097	1.79898	0.746385	1.28439	1.44914	0.543231
TGFA	transforming growth factor, alpha	Extracellular Space	growth factor		1.72852	0.310699	0.27908	0.227376	1.90728	0.628526
TMSB10/TMSB4X	thymosin beta 4, X-linked	Cytoplasm	other		0.551457	0.79536	0.929896	0.706854	0.496901	0.577502
TNC	tenascin C	Extracellular Space	other		-0.705817	-0.749894	0.20991	-0.83008	-1.00271	0.0432531
TPM2	tropomyosin 2 (beta)	Cytoplasm	other		0.965016	1.69981	0.918174	0.744277	1.56041	0.714796
TPM1 (includes EG:22003)	tropomyosin 1 (alpha)	Cytoplasm	other		0.258312	0.41404	-0.0690784	0.273179	0.0451139	-0.134836
TTK	TTK protein kinase	Nucleus	kinase		-0.389714	-0.426067	-0.147831	-0.275004	-0.423516	-0.0752194
TUBA1A	tubulin, alpha 1a	Cytoplasm	other	epothilone B, ixabepilone, colchicine/probenecid, XRP9881, eribulin, AL 108, EC145, NPI-2358, milataxel, TPI 287, TTI-237, docetaxel, vinflunine, vinorelbine, vincristine, vinblastine, paclitaxel, podophyllotoxin, colchicine	-0.170047	-0.207647	-0.156819	-0.224799	-0.189836	-0.0619696
UGDH	UDP-glucose 6-dehydrogenase	Nucleus	enzyme		0.342748	0.198464	0.149595	0.200728	0.360166	-0.0130464

## Sheet: Source1
	nearest_ref_id	gene_id	gene_short_name	tss_id	locus	gene_short_first	Ish_E2.3h	Ish_E2.12h	Ish_Tam.12h
XLOC_000003	-	XLOC_000003	KLHL17	TSS4,TSS5	chr1:895966-901119	KLHL17	0.523708	1.4222	0.352362
XLOC_000004	-	XLOC_000004	AGRN	TSS6	chr1:955456-991501	AGRN	-0.246728	0.102564	-0.261627
XLOC_000006	-	XLOC_000006	MIR429	TSS10	chr1:1103463-1105715	MIR429	0.684932	1.59488	0.118578
XLOC_000012	-	XLOC_000012	LOC148413	TSS16,TSS17	chr1:1334909-1342777	LOC148413	0.75534	0.624709	-0.0276663
XLOC_000015	-	XLOC_000015	MIB2	TSS24,TSS25	chr1:1549089-1565990	MIB2	0.255602	0.599807	-0.135551
XLOC_000025	-	XLOC_000025	RPL22	TSS42	chr1:6245076-6259683	RPL22	-0.44666	-0.118557	-0.339144
XLOC_000028	-	XLOC_000028	ESPN	TSS45,TSS46,TSS47,TSS48	chr1:6484798-6580069	ESPN	0.730289	0.5162	0.840468
XLOC_000036	-	XLOC_000036	ENO1	TSS60	chr1:8921057-8939151	ENO1	14	14	14
XLOC_000038	-	XLOC_000038	SLC25A33	TSS62	chr1:9599527-9645256	SLC25A33	0.889515	0.00147385	0.104609
XLOC_000042	-	XLOC_000042	UBE4B	TSS66	chr1:10093040-10241299	UBE4B	-0.34502	-0.28295	0.0477172
XLOC_000047	-	XLOC_000047	FBXO44	TSS76	chr1:11714377-11723384	FBXO44	0.561246	1.31939	0.14433
XLOC_000053	-	XLOC_000053	DHRS3	TSS88	chr1:12639320-12640694	DHRS3	2.56766	0.299558	-14
XLOC_000054	-	XLOC_000054	PRDM2	TSS89,TSS90	chr1:14026734-14151574	PRDM2	-0.333011	-0.0120759	-0.189206
XLOC_000055	-	XLOC_000055	KAZN	TSS91,TSS92,TSS93	chr1:14925212-15444544	KAZN	0.816759	0.175217	0.00261127
XLOC_000057	-	XLOC_000057	DDI2	TSS95	chr1:15943952-15995539	DDI2	-0.125503	-0.34318	0.00757167
XLOC_000060	-	XLOC_000060	SPEN	TSS99	chr1:16160054-16267570	SPEN	-0.376792	-0.255381	-0.0679412
XLOC_000063	-	XLOC_000063	CROCC	TSS103,TSS104	chr1:17248444-17299515	CROCC	0.282207	0.657494	0.0734468
XLOC_000077	-	XLOC_000077	HSPG2	TSS120	chr1:22148736-22260268	HSPG2	-14	-0.490613	-0.932455
XLOC_000084	-	XLOC_000084	RPL11	TSS128,TSS129	chr1:24018268-24023009	RPL11	0.236639	0.439493	0.0404726
XLOC_000102	-	XLOC_000102	ARID1A	TSS158	chr1:27022521-27108634	ARID1A	-0.426394	-0.291383	-0.162661
XLOC_000107	-	XLOC_000107	SYTL1	TSS167,TSS168	chr1:27668394-27680428	SYTL1	0.276937	0.692155	-0.17461
XLOC_000109	-	XLOC_000109	FAM76A	TSS170	chr1:28052489-28089623	FAM76A	0.51221	0.348956	0.346283
XLOC_000114	-	XLOC_000114	PHACTR4	TSS176,TSS177,TSS178,TSS179,TSS180,TSS181,TSS182	chr1:28696092-28826956	PHACTR4	-0.270087	-0.187836	-0.0726412
XLOC_000122	-	XLOC_000122	PTPRU	TSS195,TSS196	chr1:29563027-29653325	PTPRU	0.319155	0.662932	-0.00740541
XLOC_000123	-	XLOC_000123	PUM1	TSS197	chr1:31404350-31538617	PUM1	14	0	0
XLOC_000143	-	XLOC_000143	TEKT2	TSS231	chr1:36549675-36551919	TEKT2	1.17484	1.48624	-0.0330559
XLOC_000146	-	XLOC_000146	THRAP3	TSS235,TSS236,TSS237,TSS238,TSS239,TSS240,TSS241	chr1:36690016-36770960	THRAP3	-0.375162	-0.109315	-0.129549
XLOC_000147	-	XLOC_000147	SH3D21	TSS242	chr1:36771993-36786948	SH3D21	0.848228	1.25507	0.428241
XLOC_000151	-	XLOC_000151	MANEAL	TSS248,TSS249	chr1:38259773-38325292	MANEAL	0.613607	0.238192	0.274468
XLOC_000156	-	XLOC_000156	MACF1	TSS254,TSS255,TSS256	chr1:39547088-39952810	MACF1	-0.706662	-0.551101	-0.131575
XLOC_000182	-	XLOC_000182	IPO13	TSS300,TSS301	chr1:44412477-44433694	IPO13	0.300199	0.596346	0.429159
XLOC_000186	-	XLOC_000186	CCDC24	TSS306	chr1:44457279-44497198	CCDC24	0.488331	0.895863	-0.171677
XLOC_000189	-	XLOC_000189	KIF2C	TSS310,TSS311	chr1:45205426-45233487	KIF2C	-0.389301	-0.329946	-0.300787
XLOC_000199	-	XLOC_000199	MAST2	TSS323,TSS324,TSS325	chr1:46269284-46501866	MAST2	0.145137	0.504782	0.0963135
XLOC_000203	-	XLOC_000203	FAAH	TSS331	chr1:46859938-46879594	FAAH	0.356673	0.759103	-0.014037
XLOC_000224	-	XLOC_000224	NFIA	TSS364,TSS365	chr1:61542945-61928460	NFIA	-0.360532	-0.103421	0.0288011
XLOC_000225	-	XLOC_000225	INADL	TSS366,TSS367,TSS368	chr1:62208148-62629591	INADL	-0.0305913	-0.315805	0.0358633
XLOC_000235	-	XLOC_000235	GADD45A	TSS385	chr1:68150859-68154021	GADD45A	1.11885	0.674254	0.556099
XLOC_000248	-	XLOC_000248	LPHN2	TSS409,TSS410,TSS411	chr1:82266081-82458157	LPHN2	-0.31632	0.0207071	-0.0739692
XLOC_000274	-	XLOC_000274	AGL	TSS461,TSS462	chr1:100315631-100389579	AGL	-0.197104	-0.513872	0.0113878
XLOC_000282	-	XLOC_000282	RNPC3	TSS475,TSS476	chr1:104068465-104122149	RNPC3	0.212001	0.626295	0.0861256
XLOC_000292	-	XLOC_000292	GPSM2	TSS493,TSS494	chr1:109419567-109506111	GPSM2	-0.454851	-0.27022	-0.292593
XLOC_000295	-	XLOC_000295	CELSR2	TSS498	chr1:109792323-109818397	CELSR2	-0.270254	-0.10281	0.0639335
XLOC_000300	-	XLOC_000300	GSTM2,GSTM4	TSS503,TSS504	chr1:110198697-110257764	GSTM2	0.167055	0.558672	-0.276477
XLOC_000307	-	XLOC_000307	C1orf88	TSS516,TSS517	chr1:111889179-111895668	C1orf88	0.650229	0.53881	-0.711638
XLOC_000321	-	XLOC_000321	ATP1A1	TSS537,TSS538,TSS539	chr1:116908666-116961244	ATP1A1	-0.415769	-0.256158	-0.532256
XLOC_000323	-	XLOC_000323	TTF2	TSS541	chr1:117602941-117646345	TTF2	-0.377713	-0.5192	0.0818994
XLOC_000346	-	XLOC_000346	BCL9	TSS587	chr1:147013181-147098096	BCL9	-0.373467	0.042524	-0.0107081
XLOC_000354	-	XLOC_000354	SF3B4	TSS597	chr1:149895208-149900144	SF3B4	-0.760358	-0.0534044	0.0295598
XLOC_000362	-	XLOC_000362	RPRD2	TSS607,TSS608	chr1:150336595-150449121	RPRD2	-0.244535	-0.141411	-0.038556
XLOC_000372	-	XLOC_000372	PSMD4	TSS623,TSS624	chr1:151227196-151240008	PSMD4	0.239723	0.473867	0.431583
XLOC_000391	-	XLOC_000391	UBAP2L	TSS657,TSS658,TSS659,TSS660,TSS661,TSS662	chr1:154179182-154490684	UBAP2L	-0.261235	-0.21646	0.00723734
XLOC_000393	-	XLOC_000393	ATP8B2	TSS664,TSS665	chr1:154179182-154490684	ATP8B2	0.262155	0.456946	0.0110965
XLOC_000399	-	XLOC_000399	EFNA3	TSS677,TSS678	chr1:155051347-155060016	EFNA3	0.78911	0.978243	0.0772702
XLOC_000404	-	XLOC_000404	HCN3	TSS683,TSS684,TSS685,TSS686	chr1:155247373-155259638	HCN3	0.228775	0.848938	0.00559215
XLOC_000443	-	XLOC_000443	PBX1	TSS748,TSS749	chr1:164528322-164821067	PBX1	-0.320269	-0.179507	-0.478275
XLOC_000450	-	XLOC_000450	SFT2D2	TSS764	chr1:168195196-168222662	SFT2D2	-0.367014	-0.505917	0.0640854
XLOC_000456	-	XLOC_000456	PRRC2C	TSS773	chr1:171454651-171562650	PRRC2C	-0.55265	-0.477413	-0.0799706
XLOC_000459	-	XLOC_000459	C1orf9	TSS776	chr1:172502162-172580976	C1orf9	0.0232174	-0.270536	-0.0575955
XLOC_000461	-	XLOC_000461	DARS2	TSS778,TSS779,TSS780	chr1:173764062-173828312	DARS2	-0.267984	-0.422114	-0.193719
XLOC_000464	-	XLOC_000464	RABGAP1L	TSS783,TSS784	chr1:174128633-174964453	RABGAP1L	-0.314975	-0.377691	-0.035397
XLOC_000474	-	XLOC_000474	CEP350	TSS804,TSS805	chr1:179923907-180084015	CEP350	-0.510125	-0.653928	-0.34325
XLOC_000476	-	XLOC_000476	LHX4	TSS808,TSS809	chr1:180199432-180472022	LHX4	1.69461	0.853392	0.576949
XLOC_000481	-	XLOC_000481	LAMC1	TSS814,TSS815	chr1:182992402-183114814	LAMC1	-0.408828	-0.26432	-0.247694
XLOC_000485	-	XLOC_000485	C1orf21	TSS822	chr1:184356149-184569736	C1orf21	0.509409	0.965728	0.26074
XLOC_000503	-	XLOC_000503	IGFN1	TSS847	chr1:201159952-201198080	IGFN1	0.634248	1.51328	-0.182508
XLOC_000524	-	XLOC_000524	NUAK2	TSS880	chr1:205271187-205274445	NUAK2	-0.584642	0.24999	-0.222093
XLOC_000548	-	XLOC_000548	CENPF	TSS920,TSS921	chr1:214776531-214839481	CENPF	-0.699687	-0.719506	-0.471955
XLOC_000582	-	XLOC_000582	TAF5L	TSS975	chr1:229728859-229761794	TAF5L	0.586093	0.406949	0.460167
XLOC_000599	-	XLOC_000599	MTR	TSS1000,TSS999	chr1:236958577-237070371	MTR	-0.112359	-0.358196	-0.124865
XLOC_000609	-	XLOC_000609	KIF26B	TSS1013	chr1:245318277-245872735	KIF26B	-1.1348	-0.630349	-0.250716
XLOC_000624	-	XLOC_000624	ACAP3	TSS1034,TSS1035,TSS1036	chr1:1227763-1243269	ACAP3	0.89298	1.18343	0.514519
XLOC_000626	-	XLOC_000626	DVL1	TSS1040	chr1:1270573-1284517	DVL1	0.125247	0.567268	0.240072
XLOC_000629	-	XLOC_000629	CCNL2	TSS1043	chr1:1321090-1334718	CCNL2	0.49069	0.883753	-0.0382974
XLOC_000633	-	XLOC_000633	SLC35E2,SLC35E2B	TSS1047,TSS1048,TSS1049	chr1:1570549-1677559	SLC35E2	0.0798928	0.385836	-0.316596
XLOC_000649	-	XLOC_000649	GPR153	TSS1086	chr1:6307405-6321035	GPR153	0.586311	0.889943	-0.0121056
XLOC_000651	-	XLOC_000651	PLEKHG5,TNFRSF25	TSS1088,TSS1089,TSS1090,TSS1091,TSS1092,TSS1093	chr1:6484798-6580069	PLEKHG5	0.552475	0.830071	-0.00669426
XLOC_000656	-	XLOC_000656	RERE	TSS1098,TSS1099,TSS1100,TSS1101,TSS1102	chr1:8412463-8877699	RERE	-0.291689	-0.127173	-0.314735
XLOC_000658	-	XLOC_000658	GPR157	TSS1105	chr1:9160368-9189229	GPR157	-0.376951	-0.582829	0.097559
XLOC_000662	-	XLOC_000662	KIF1B	TSS1113	chr1:10270763-10480570	KIF1B	1.45477	2.19252	1.9186
XLOC_000682	-	XLOC_000682	CROCCP2,NBPF1	TSS1138,TSS1139,TSS1140	chr1:16888854-16959828	CROCCP2	0.340829	0.287119	0.233002
XLOC_000685	-	XLOC_000685	MST1P9	TSS1146	chr1:17081400-17090975	MST1P9	0.73815	1.38471	0.0540324
XLOC_000688	-	XLOC_000688	RCC2	TSS1150,TSS1151	chr1:17733250-17766250	RCC2	-0.18128	-0.00961862	-0.0183335
XLOC_000698	-	XLOC_000698	EIF4G3	TSS1171,TSS1172	chr1:21132784-21503381	EIF4G3	-0.426203	-0.190172	-0.0104579
XLOC_000700	-	XLOC_000700	RAP1GAP	TSS1174,TSS1175,TSS1176	chr1:21922707-21995856	RAP1GAP	-0.441722	-0.0278854	0.5076
XLOC_000702	-	XLOC_000702	HSPG2	TSS1178	chr1:22148736-22260268	HSPG2	-0.71713	-0.281939	-0.870943
XLOC_000705	-	XLOC_000705	TCEA3	TSS1182,TSS1183,TSS1184	chr1:23707260-23751372	TCEA3	1.81118	1.74388	0.88426
XLOC_000706	-	XLOC_000706	ASAP3	TSS1185,TSS1186	chr1:23755055-23810750	ASAP3	0.274358	0.515227	0.123277
XLOC_000708	-	XLOC_000708	ID3	TSS1188	chr1:23884399-23886322	ID3	1.24292	1.22532	1.28319
XLOC_000716	-	XLOC_000716	C1orf63	TSS1199	chr1:25568739-25573985	C1orf63	0.396865	0.948853	-0.23672
XLOC_000721	-	XLOC_000721	UBXN11	TSS1206	chr1:26608766-26644756	UBXN11	0.408879	0.437736	-0.226018
XLOC_000737	-	XLOC_000737	SNHG12	TSS1231,TSS1232,TSS1233	chr1:28879528-28908371	SNHG12	0.66848	0.787809	0.819283
XLOC_000742	-	XLOC_000742	PUM1	TSS1241,TSS1242,TSS1243	chr1:31404350-31538617	PUM1	-0.31471	-0.253171	-0.123827
XLOC_000743	-	XLOC_000743	SNRNP40	TSS1244	chr1:31732414-31734567	SNRNP40	-0.770324	2.13465	2.84537
XLOC_000745	-	XLOC_000745	BAI2	TSS1246	chr1:32192717-32229648	BAI2	0.588845	1.05836	-0.394918
XLOC_000753	-	XLOC_000753	FNDC5	TSS1265,TSS1266	chr1:33327868-33338082	FNDC5	0.731518	1.35534	0.175279
XLOC_000760	-	XLOC_000760	SFPQ	TSS1277	chr1:35544971-35887659	SFPQ	-0.429099	-0.345148	-0.0575328
XLOC_000789	-	XLOC_000789	SCMH1	TSS1324,TSS1325,TSS1326,TSS1327	chr1:41492778-41707815	SCMH1	-0.0760444	0.45006	-0.27417
XLOC_000812	-	XLOC_000812	NASP	TSS1358	chr1:46049659-46084578	NASP	1.04952	1.62126	0.491004
XLOC_000814	-	XLOC_000814	IPP	TSS1362	chr1:46153846-46216485	IPP	0.060397	-0.387995	-0.200548
XLOC_000821	-	XLOC_000821	STIL	TSS1379,TSS1380,TSS1381,TSS1382	chr1:47715810-47779856	STIL	-0.406075	-0.390728	-0.158575
XLOC_000827	-	XLOC_000827	TTC39A	TSS1390,TSS1391,TSS1392,TSS1393,TSS1394,TSS1395,TSS1396	chr1:51752187-51810785	TTC39A	0.596766	0.547079	0.160035
XLOC_000833	-	XLOC_000833	SELRC1	TSS1409,TSS1410	chr1:53149758-53164038	SELRC1	0.255885	-0.087903	0.271147
XLOC_000846	-	XLOC_000846	DHCR24	TSS1434,TSS1435,TSS1436,TSS1437,TSS1438	chr1:55314332-55352998	DHCR24	-0.169072	-0.236158	-0.0911409
XLOC_000848	-	XLOC_000848	USP24	TSS1440,TSS1441	chr1:55617607-55681039	USP24	-0.442731	-0.578757	-0.0258579
XLOC_000849	-	XLOC_000849	C1orf168	TSS1442	chr1:57184476-57285369	C1orf168	0.60626	0.359096	0.348613
XLOC_000853	-	XLOC_000853	DOCK7	TSS1449	chr1:62920396-63153969	DOCK7	-0.381914	-0.449096	-0.140034
XLOC_000857	-	XLOC_000857	JAK1	TSS1453,TSS1454,TSS1455	chr1:65210777-65432220	JAK1	0.915494	0.305325	-0.000853333
XLOC_000867	-	XLOC_000867	PTGER3	TSS1471	chr1:71434125-71513491	PTGER3	0.912578	0.10902	-0.597679
XLOC_000868	-	XLOC_000868	ZRANB2	TSS1472,TSS1473	chr1:71528970-71546972	ZRANB2	0.29373	0.271432	0.182279
XLOC_000875	-	XLOC_000875	FUBP1	TSS1482	chr1:78409719-78444805	FUBP1	-0.272251	-0.220985	0.220472
XLOC_000879	-	XLOC_000879	MCOLN3	TSS1489,TSS1490,TSS1491	chr1:85483702-85514213	MCOLN3	0.54847	0.773681	-0.308704
XLOC_000894	-	XLOC_000894	GFI1	TSS1517,TSS1518,TSS1519	chr1:92938618-92952433	GFI1	0.559623	0.580224	-0.246538
XLOC_000896	-	XLOC_000896	LOC100131564	TSS1525,TSS1526	chr1:93775665-93811368	LOC100131564	0.750929	1.49395	-0.240971
XLOC_000901	-	XLOC_000901	ARHGAP29	TSS1532	chr1:94616031-94703307	ARHGAP29	-0.426662	-0.119851	0.393505
XLOC_000902	-	XLOC_000902	F3	TSS1533	chr1:94994731-95006804	F3	0.999045	0.46661	0.301171
XLOC_000919	-	XLOC_000919	C1orf194	TSS1559	chr1:109648572-109655374	C1orf194	0.680591	1.51258	-1.74626
XLOC_000922	-	XLOC_000922	CELSR2	TSS1562	chr1:109792323-109818397	CELSR2	1.53934	1.04813	1.12638
XLOC_000927	-	XLOC_000927	GNAT2	TSS1570,TSS1571,TSS1572	chr1:110145757-110162148	GNAT2	-0.575074	-1.13738	-0.360026
XLOC_000976	-	XLOC_000976	MTMR11	TSS1646,TSS1647	chr1:149900460-149908791	MTMR11	0.654138	1.23159	0.451987
XLOC_001026	-	XLOC_001026	MUC1	TSS1734,TSS1735	chr1:155158297-155162837	MUC1	-0.117256	0.557233	-0.26394
XLOC_001027	-	XLOC_001027	THBS3	TSS1736,TSS1737	chr1:155165378-155214653	THBS3	0.516278	0.9473	-0.132368
XLOC_001031	-	XLOC_001031	CLK2	TSS1744	chr1:155232584-155243281	CLK2	0.376862	0.576592	0.0229875
XLOC_001032	-	XLOC_001032	ASH1L	TSS1745,TSS1746	chr1:155305051-155826976	ASH1L	-0.383157	-0.32951	-0.0605103
XLOC_001035	-	XLOC_001035	KIAA0907	TSS1752	chr1:155882734-155904200	KIAA0907	0.197509	0.446808	-0.0755435
XLOC_001041	-	XLOC_001041	PAQR6,SMG5	TSS1762,TSS1763,TSS1764,TSS1765,TSS1766	chr1:156213170-156265477	PAQR6	0.217068	0.456118	0.113525
XLOC_001045	-	XLOC_001045	IQGAP3	TSS1772	chr1:156495194-156542396	IQGAP3	-0.332642	-0.305807	-0.32741
XLOC_001052	-	XLOC_001052	CCDC19	TSS1788	chr1:159842153-159869928	CCDC19	0.852443	1.12054	-0.607069
XLOC_001057	-	XLOC_001057	DCAF8	TSS1794,TSS1795	chr1:160185487-160232428	DCAF8	0.195591	0.437947	0.187278
XLOC_001064	-	XLOC_001064	USP21	TSS1809	chr1:161129253-161135516	USP21	0.901068	1.7754	1.02099
XLOC_001076	-	XLOC_001076	ANKRD36BP1	TSS1825	chr1:168195196-168222662	ANKRD36BP1	-0.505671	-0.457756	0.337605
XLOC_001085	-	XLOC_001085	VAMP4	TSS1836	chr1:171639613-171773989	VAMP4	0.683354	0.345906	-0.16581
XLOC_001090	-	XLOC_001090	RC3H1	TSS1843	chr1:173900303-173991294	RC3H1	-0.377801	-0.212584	-0.15638
XLOC_001110	-	XLOC_001110	TPR	TSS1867	chr1:186265404-186344457	TPR	-0.379523	-0.182524	-0.145291
XLOC_001113	-	XLOC_001113	ASPM	TSS1874	chr1:197053100-197115824	ASPM	-0.557171	-0.700604	-0.368703
XLOC_001115	-	XLOC_001115	DENND1B	TSS1876,TSS1877	chr1:197473878-197744814	DENND1B	-0.153215	-0.383803	-0.129702
XLOC_001117	-	XLOC_001117	KIF14	TSS1879,TSS1880	chr1:200520624-200589862	KIF14	-0.444554	-0.51189	-0.367329
XLOC_001120	-	XLOC_001120	IGFN1	TSS1886	chr1:201159952-201198080	IGFN1	0.551819	2.0022	0.567476
XLOC_001128	-	XLOC_001128	KDM5B	TSS1896	chr1:202696455-202777616	KDM5B	-0.315187	0.00434358	-0.361031
XLOC_001143	-	XLOC_001143	C1orf186	TSS1921,TSS1922,TSS1923	chr1:206238871-206290372	C1orf186	0.387072	0.0970233	0.148318
XLOC_001152	-	XLOC_001152	SLC30A1	TSS1933	chr1:211744923-211752099	SLC30A1	0.964744	-0.201508	-0.0575925
XLOC_001153	-	XLOC_001153	NEK2	TSS1934	chr1:211836113-211849004	NEK2	-0.173292	-0.3923	-0.254155
XLOC_001155	-	XLOC_001155	INTS7	TSS1937	chr1:212113713-212278347	INTS7	0.0811603	-0.421728	0.108905
XLOC_001160	-	XLOC_001160	PTPN14	TSS1944,TSS1945	chr1:214521622-214725052	PTPN14	-0.493695	-0.29199	-0.184637
XLOC_001161	-	XLOC_001161	GPATCH2	TSS1946,TSS1947	chr1:217600329-217804426	GPATCH2	0.507336	0.364969	0.0867729
XLOC_001183	-	XLOC_001183	LIN9	TSS1977	chr1:226418839-226497754	LIN9	-0.141993	-0.550395	-0.189222
XLOC_001194	-	XLOC_001194	NUP133	TSS1990	chr1:229576757-229644088	NUP133	-0.13861	-0.389721	0.066616
XLOC_001195	-	XLOC_001195	ABCB10	TSS1991,TSS1992	chr1:229652227-229694442	ABCB10	0.316676	0.066523	0.106353
XLOC_001203	-	XLOC_001203	SIPA1L2	TSS2004,TSS2005	chr1:232533711-232709962	SIPA1L2	1.4143	0.22157	0.754699
XLOC_001215	-	XLOC_001215	CEP170	TSS2020,TSS2021	chr1:243287729-243419057	CEP170	-0.306412	-0.187853	-0.156671
XLOC_001218	-	XLOC_001218	NCRNA00201	TSS2025	chr1:244998638-245012127	NCRNA00201	0.656553	0.690002	-0.304253
XLOC_001221	-	XLOC_001221	TFB2M	TSS2029	chr1:246703862-246729592	TFB2M	0.519971	-0.126275	0.384996
XLOC_001222	-	XLOC_001222	AHCTF1	TSS2030,TSS2031,TSS2032	chr1:247002384-247095265	AHCTF1	-0.0773679	-0.372703	0.0799433
XLOC_001228	-	XLOC_001228	ZNF496	TSS2039,TSS2040,TSS2041	chr1:247460527-247495148	ZNF496	0.266087	0.523039	0.36317
XLOC_001231	-	XLOC_001231	ZNF692	TSS2045,TSS2046	chr1:249144202-249153315	ZNF692	0.56721	0.836662	0.356301
XLOC_001725	-	XLOC_001725	PFKFB3	TSS2549	chr10:6186842-6277507	PFKFB3	0.50261	0.342118	0.262077
XLOC_001754	-	XLOC_001754	ARMC3	TSS2600,TSS2601	chr10:23216953-23326514	ARMC3	0.469279	0.199988	-1.03304
XLOC_001756	-	XLOC_001756	KIAA1217	TSS2604,TSS2605,TSS2606,TSS2607,TSS2608,TSS2609,TSS2610	chr10:23983674-24836772	KIAA1217	-0.524267	-0.372921	-0.183762
XLOC_001760	-	XLOC_001760	MASTL	TSS2616	chr10:27398723-27476799	MASTL	-0.243718	-0.584061	-0.313325
XLOC_001776	-	XLOC_001776	ZNF33B	TSS2646	chr10:43084554-43134038	ZNF33B	14	14	14
XLOC_001787	-	XLOC_001787	GPRIN2	TSS2658	chr10:46993545-47007697	GPRIN2	0.297049	0.633324	-0.0672739
XLOC_001804	-	XLOC_001804	CDK1	TSS2680,TSS2681,TSS2682,TSS2683	chr10:61786055-62557541	CDK1	-0.0659825	-0.40257	-0.168366
XLOC_001805	-	XLOC_001805	ARID5B	TSS2684,TSS2685	chr10:63661012-63856707	ARID5B	-0.894947	0.107314	-0.18043
XLOC_001810	-	XLOC_001810	JMJD1C	TSS2690	chr10:64926979-65229332	JMJD1C	-0.921894	-0.375878	-0.732808
XLOC_001811	-	XLOC_001811	JMJD1C	TSS2691	chr10:64926979-65229332	JMJD1C	1.28112	0.353014	0.0962444
XLOC_001816	-	XLOC_001816	TET1	TSS2696,TSS2697	chr10:70320116-70458659	TET1	-0.504166	-0.338099	-0.201141
XLOC_001840	-	XLOC_001840	KIAA0913	TSS2742,TSS2743,TSS2744	chr10:75545349-75634349	KIAA0913	0.176691	0.460456	0.101453
XLOC_001849	-	XLOC_001849	PPIF	TSS2762,TSS2763	chr10:81106851-81115093	PPIF	-0.229383	-0.517446	0.345783
XLOC_001873	-	XLOC_001873	KIF20B	TSS2807	chr10:91461361-91534700	KIF20B	-0.565414	-0.675315	-0.213251
XLOC_001880	-	XLOC_001880	KIF11	TSS2818	chr10:94352824-94415595	KIF11	-0.498473	-0.589156	-0.382375
XLOC_001883	-	XLOC_001883	CEP55	TSS2822	chr10:95256368-95289027	CEP55	-0.260741	-0.339207	-0.0525037
XLOC_001886	-	XLOC_001886	PLCE1	TSS2825,TSS2826	chr10:95753745-96089221	PLCE1	0.473601	0.489246	0.0317873
XLOC_001895	-	XLOC_001895	LCOR	TSS2837,TSS2838	chr10:98592016-98749414	LCOR	-0.60458	-0.76673	-0.30948
XLOC_001899	-	XLOC_001899	ZFYVE27	TSS2843,TSS2844	chr10:99496877-99520664	ZFYVE27	0.472527	0.387892	0.208867
XLOC_001902	-	XLOC_001902	CUTC	TSS2848	chr10:101419179-101515970	CUTC	0.731026	0.469349	0.882677
XLOC_001905	-	XLOC_001905	SCD	TSS2852,TSS2853	chr10:102102180-102124594	SCD	-0.492965	-0.559136	-0.118104
XLOC_001909	-	XLOC_001909	SEMA4G	TSS2859,TSS2860,TSS2861	chr10:102729267-102754158	SEMA4G	0.477263	0.796217	0.0138269
XLOC_001912	-	XLOC_001912	SFXN3	TSS2868	chr10:102797242-102800998	SFXN3	0.34304	0.815772	0.0444888
XLOC_001913	-	XLOC_001913	KAZALD1	TSS2869	chr10:102820994-102827926	KAZALD1	0.403657	0.934773	0.264826
XLOC_001919	-	XLOC_001919	FBXL15	TSS2881,TSS2882	chr10:104179570-104182893	FBXL15	0.726341	1.00056	0.630191
XLOC_001928	-	XLOC_001928	INA	TSS2895	chr10:105036903-105050109	INA	0.439249	0.446161	0.303218
XLOC_001938	-	XLOC_001938	PDCD4	TSS2910	chr10:112631552-112679124	PDCD4	0.39075	0.32057	-0.239477
XLOC_001954	-	XLOC_001954	BAG3	TSS2929	chr10:121410881-121437331	BAG3	0.574716	0.30886	0.269009
XLOC_001976	-	XLOC_001976	LRRC27	TSS2961,TSS2962,TSS2963	chr10:134145613-134195010	LRRC27	0.453354	1.01868	-0.511456
XLOC_001978	-	XLOC_001978	C10orf91	TSS2966	chr10:134258921-134262213	C10orf91	-1.1647	-0.50607	-0.154206
XLOC_001985	-	XLOC_001985	DIP2C	TSS2974,TSS2975	chr10:320129-735608	DIP2C	-0.142767	-0.423222	-0.225894
XLOC_001987	-	XLOC_001987	IDI1	TSS2982,TSS2983,TSS2984,TSS2985	chr10:1085585-1178252	IDI1	-0.0117082	-0.556957	0.0344756
XLOC_002025	-	XLOC_002025	ENKUR	TSS3051	chr10:25270916-25305030	ENKUR	0.797409	0.852944	-1.56784
XLOC_002028	-	XLOC_002028	YME1L1	TSS3055,TSS3056,TSS3057	chr10:27398723-27476799	YME1L1	0.0143674	-0.177938	0.088408
XLOC_002039	-	XLOC_002039	PARD3	TSS3076,TSS3077,TSS3078	chr10:34398487-35104253	PARD3	-0.21498	-0.335834	0.0762731
XLOC_002046	-	XLOC_002046	ZNF37BP	TSS3086	chr10:43008960-43048280	ZNF37BP	0.3224	0.390585	-0.164067
XLOC_002067	-	XLOC_002067	SLC16A9	TSS3126	chr10:61410521-61469649	SLC16A9	0.795302	0.701538	0.0592486
XLOC_002068	-	XLOC_002068	CCDC6	TSS3127	chr10:61548465-61575535	CCDC6	-0.403624	-0.406122	-0.0437766
XLOC_002069	-	XLOC_002069	ANK3	TSS3128,TSS3129,TSS3130,TSS3131,TSS3132	chr10:61786055-62557541	ANK3	-0.320579	-0.283067	-0.311332
XLOC_002070	-	XLOC_002070	RHOBTB1	TSS3133,TSS3134,TSS3135,TSS3136	chr10:62629194-62761198	RHOBTB1	0.837997	0.248253	-0.138295
XLOC_002072	-	XLOC_002072	JMJD1C	TSS3139,TSS3140,TSS3141	chr10:64926979-65229332	JMJD1C	-0.582112	-0.275886	-0.0597537
XLOC_002076	-	XLOC_002076	DNA2	TSS3148	chr10:70173812-70231730	DNA2	-0.243774	-0.440227	-0.201201
XLOC_002081	-	XLOC_002081	NPFFR1	TSS3155	chr10:72009886-72043450	NPFFR1	-0.58549	-0.98306	-0.0417834
XLOC_002102	-	XLOC_002102	POLR3A	TSS3211,TSS3212	chr10:79729765-79789298	POLR3A	-0.207166	-0.631769	-0.148562
XLOC_002103	-	XLOC_002103	ZMIZ1	TSS3213	chr10:80828791-81076285	ZMIZ1	0.0394563	-1.76553	0.11039
XLOC_002122	-	XLOC_002122	MYOF	TSS3250,TSS3251,TSS3252,TSS3253,TSS3254	chr10:95066070-95242359	MYOF	-0.283959	-0.291235	0.0730946
XLOC_002154	-	XLOC_002154	MGEA5	TSS3304	chr10:103544199-103578229	MGEA5	-0.318591	-0.189733	-0.216206
XLOC_002157	-	XLOC_002157	LDB1	TSS3310,TSS3311	chr10:103866257-103880237	LDB1	0.215083	0.301284	0.10806
XLOC_002172	-	XLOC_002172	ZDHHC6	TSS3333,TSS3334	chr10:114190054-114206691	ZDHHC6	0.211093	0.412465	0.0444368
XLOC_002177	-	XLOC_002177	ABLIM1	TSS3342,TSS3343,TSS3344	chr10:116190868-116444414	ABLIM1	-0.411354	-0.230536	0.175911
XLOC_002188	-	XLOC_002188	C10orf46	TSS3357	chr10:120440493-120514758	C10orf46	-0.413169	-0.285382	-0.22725
XLOC_002198	-	XLOC_002198	PLEKHA1	TSS3376	chr10:124134093-124191964	PLEKHA1	0.986813	1.31829	0.428939
XLOC_002204	-	XLOC_002204	FAM53B,METTL10	TSS3387,TSS3388,TSS3389	chr10:126307818-126480802	FAM53B	0.495006	0.35132	0.319438
XLOC_002206	-	XLOC_002206	FLJ37035	TSS3397	chr10:127393858-127408062	FLJ37035	1.3149	0.751544	0.41022
XLOC_002209	-	XLOC_002209	MKI67	TSS3402,TSS3403	chr10:129894874-129924727	MKI67	-0.889519	-0.781215	-0.475209
XLOC_002427	-	XLOC_002427	ATHL1	TSS3629,TSS3630	chr11:289137-295702	ATHL1	1.15353	1.65853	0.409861
XLOC_002429	-	XLOC_002429	IFITM1	TSS3632	chr11:313990-321017	IFITM1	0.683452	0.930788	0.18606
XLOC_002430	-	XLOC_002430	B4GALNT4	TSS3633	chr11:369754-382117	B4GALNT4	0.296632	0.586491	-0.62807
XLOC_002432	-	XLOC_002432	LRRC56	TSS3636,TSS3637,TSS3638	chr11:537521-564294	LRRC56	1.077	1.07465	0.00356784
XLOC_002433	-	XLOC_002433	C11orf35	TSS3639	chr11:537521-564294	C11orf35	1.49958	2.21718	0.238213
XLOC_002436	-	XLOC_002436	TMEM80	TSS3644,TSS3645	chr11:644224-704157	TMEM80	0.459852	0.674173	-0.192538
XLOC_002437	-	XLOC_002437	EPS8L2	TSS3646,TSS3647,TSS3648	chr11:706119-727727	EPS8L2	0.0318787	0.450693	0.0507374
XLOC_002441	-	XLOC_002441	EFCAB4A	TSS3654,TSS3655,TSS3656,TSS3657,TSS3658,TSS3659	chr11:826048-832386	EFCAB4A	-0.118163	0.826377	0.067279
XLOC_002442	-	XLOC_002442	CD151	TSS3660,TSS3661,TSS3662	chr11:832951-838926	CD151	0.0821877	0.19975	-0.0815762
XLOC_002448	-	XLOC_002448	SLC22A18	TSS3671	chr11:2920950-2946476	SLC22A18	0.566228	0.607808	0.487852
XLOC_002450	-	XLOC_002450	PGAP2	TSS3673,TSS3674,TSS3675	chr11:3696183-3847595	PGAP2	0.317402	-0.0184238	0.145683
XLOC_002476	-	XLOC_002476	SWAP70	TSS3703	chr11:9685627-9774520	SWAP70	-0.285751	-0.133863	-0.0187381
XLOC_002495	-	XLOC_002495	NAV2	TSS3729,TSS3730,TSS3731,TSS3732,TSS3733	chr11:19372270-20143147	NAV2	-0.986543	-0.697893	-0.289514
XLOC_002501	-	XLOC_002501	BDNF-AS1	TSS3739	chr11:27528398-27719718	BDNF-AS1	0.84769	0.576863	-0.14865
XLOC_002509	-	XLOC_002509	CAPRIN1	TSS3755,TSS3756,TSS3757	chr11:34073214-34124924	CAPRIN1	-0.194023	-0.27087	0.0191982
XLOC_002519	-	XLOC_002519	PRR5L	TSS3776,TSS3777	chr11:36317724-36486754	PRR5L	1.02097	0.239472	1.07684
XLOC_002531	-	XLOC_002531	GYLTL1B	TSS3800	chr11:45943195-45950730	GYLTL1B	0.114186	0.429342	-0.246624
XLOC_002533	-	XLOC_002533	MDK	TSS3804	chr11:46403218-46408132	MDK	0.29608	0.513332	-0.211296
XLOC_002539	-	XLOC_002539	SLC39A13	TSS3814	chr11:47430045-47438267	SLC39A13	0.330003	0.73687	-0.10846
XLOC_002543	-	XLOC_002543	PTPRJ	TSS3818	chr11:48002051-48192510	PTPRJ	-0.344232	-0.466211	0.230991
XLOC_002562	-	XLOC_002562	C11orf9	TSS3849,TSS3850	chr11:61520120-61555989	C11orf9	0.714426	0.962175	-0.0128728
XLOC_002564	-	XLOC_002564	FADS2	TSS3852,TSS3853,TSS3854,TSS3855	chr11:61560108-61634921	FADS2	-0.347814	-0.3005	-0.157615
XLOC_002565	-	XLOC_002565	INCENP	TSS3856,TSS3857	chr11:61891444-61922917	INCENP	-0.427003	-0.508352	-0.418474
XLOC_002574	-	XLOC_002574	SNHG1	TSS3871	chr11:62619309-62623360	SNHG1	0.895504	1.30372	1.07049
XLOC_002587	-	XLOC_002587	GPR137	TSS3891,TSS3892,TSS3893,TSS3894	chr11:64038081-64056972	GPR137	0.153255	0.450619	0.0424867
XLOC_002599	-	XLOC_002599	NEAT1	TSS3914	chr11:65190136-65194715	NEAT1	0.679317	1.57852	-0.073051
XLOC_002602	-	XLOC_002602	MALAT1	TSS3917,TSS3918	chr11:65265232-65273981	MALAT1	0.472713	1.32095	0.231687
XLOC_002604	-	XLOC_002604	SSSCA1	TSS3920,TSS3921	chr11:65336690-65341669	SSSCA1	-0.617785	-0.146149	-0.228715
XLOC_002621	-	XLOC_002621	CCS	TSS3948	chr11:66360646-66374188	CCS	0.663442	0.50398	-0.194375
XLOC_002626	-	XLOC_002626	KDM2A	TSS3958,TSS3959,TSS3960	chr11:66886739-67025557	KDM2A	-0.247565	-0.125067	0.00310725
XLOC_002629	-	XLOC_002629	SSH3	TSS3965	chr11:67070918-67080078	SSH3	0.133928	0.652995	0.352822
XLOC_002631	-	XLOC_002631	RAD9A	TSS3967,TSS3968,TSS3969	chr11:67159422-67169376	RAD9A	0.782739	0.56003	0.18834
XLOC_002634	-	XLOC_002634	CDK2AP2	TSS3972	chr11:67273960-67276154	CDK2AP2	14	14	14
XLOC_002638	-	XLOC_002638	ALDH3B1	TSS3978	chr11:67776047-67796818	ALDH3B1	0.442472	1.00895	-0.447519
XLOC_002640	-	XLOC_002640	TCIRG1	TSS3982,TSS3983	chr11:67806461-67818716	TCIRG1	0.163334	0.830805	-0.0361844
XLOC_002645	-	XLOC_002645	PPP6R3	TSS3991,TSS3992,TSS3993	chr11:68228185-68382804	PPP6R3	-0.037848	-0.268382	-0.0346497
XLOC_002651	-	XLOC_002651	ANO1	TSS3999,TSS4000,TSS4001,TSS4002	chr11:69924156-70035652	ANO1	0.875994	0.261955	0.432115
XLOC_002663	-	XLOC_002663	INPPL1	TSS4018	chr11:71935832-71955220	INPPL1	0.197297	0.516184	0.127874
XLOC_002665	-	XLOC_002665	ATG16L2	TSS4020	chr11:72525450-72853368	ATG16L2	0.393513	1.21078	-0.812178
XLOC_002666	-	XLOC_002666	P2RY2	TSS4021	chr11:72929343-72954385	P2RY2	0.994267	0.499839	0.747032
XLOC_002669	-	XLOC_002669	PLEKHB1	TSS4025	chr11:73359734-73373864	PLEKHB1	0.257146	0.540741	-0.471665
XLOC_002684	-	XLOC_002684	C11orf30	TSS4047	chr11:76156014-76263991	C11orf30	-0.356142	-0.270197	-0.224628
XLOC_002686	-	XLOC_002686	MYO7A	TSS4051	chr11:76893195-76926286	MYO7A	0.510042	0.950198	0.184708
XLOC_002714	-	XLOC_002714	ENDOD1	TSS4092,TSS4093	chr11:94822973-94867332	ENDOD1	0.516337	0.092343	0.127004
XLOC_002722	-	XLOC_002722	YAP1	TSS4102,TSS4103,TSS4104	chr11:101980547-102104242	YAP1	-0.198281	-0.152427	-0.103968
XLOC_002746	-	XLOC_002746	TTC12	TSS4140,TSS4141	chr11:113185250-113239896	TTC12	0.437009	0.402364	0.0220132
XLOC_002753	-	XLOC_002753	TAGLN	TSS4151,TSS4152	chr11:117070009-117102811	TAGLN	-0.619707	0.106342	0.624725
XLOC_002758	-	XLOC_002758	UBE4A	TSS4159,TSS4160,TSS4161,TSS4162	chr11:118230295-118271954	UBE4A	-0.188317	-0.350115	-0.0772748
XLOC_002760	-	XLOC_002760	MLL	TSS4165	chr11:118307204-118397580	MLL	-0.483502	-0.485236	-0.354015
XLOC_002771	-	XLOC_002771	C2CD2L	TSS4186,TSS4187	chr11:118978065-118988668	C2CD2L	0.420699	0.585772	-0.00087421
XLOC_002777	-	XLOC_002777	ARHGEF12	TSS4195,TSS4196,TSS4197,TSS4198	chr11:120206980-120360645	ARHGEF12	-0.280828	-0.219941	0.0452107
XLOC_002780	-	XLOC_002780	SORL1	TSS4204,TSS4205,TSS4206	chr11:121322911-121504472	SORL1	-0.408658	-0.480528	-0.293027
XLOC_002785	-	XLOC_002785	TMEM218	TSS4213	chr11:124966398-124981580	TMEM218	1.08183	1.81052	0.654658
XLOC_002805	-	XLOC_002805	ADAMTS15	TSS4245	chr11:130318553-130346542	ADAMTS15	0.643445	0.213417	-0.0300043
XLOC_002808	-	XLOC_002808	ACAD8	TSS4249	chr11:134123426-134135819	ACAD8	0.347722	0.34661	0.202958
XLOC_002809	-	XLOC_002809	GLB1L2	TSS4250,TSS4251	chr11:134146274-134246278	GLB1L2	0.84709	0.958315	-0.266643
XLOC_002811	-	XLOC_002811	SIRT3	TSS4253,TSS4254	chr11:202862-236362	SIRT3	0.52216	0.870278	-0.241562
XLOC_002812	-	XLOC_002812	IFITM3	TSS4255	chr11:313990-321017	IFITM3	0.348303	0.756841	0.181854
XLOC_002817	-	XLOC_002817	C11orf35	TSS4262,TSS4263,TSS4264,TSS4265	chr11:537521-564294	C11orf35	0.135353	1.24846	0.425224
XLOC_002821	-	XLOC_002821	PDDC1	TSS4273	chr11:766942-777487	PDDC1	0.423269	0.440959	-0.229911
XLOC_002822	-	XLOC_002822	PIDD	TSS4274	chr11:799105-805250	PIDD	0.183367	0.682152	0.00225931
XLOC_002828	-	XLOC_002828	MOB2	TSS4280,TSS4281	chr11:1490684-1785501	MOB2	0.242891	0.589854	0.135686
XLOC_002833	-	XLOC_002833	KCNQ1	TSS4290	chr11:2869347-2870211	KCNQ1	0.642369	1.26523	-0.175235
XLOC_002834	-	XLOC_002834	CDKN1C	TSS4291	chr11:2904447-2906995	CDKN1C	0.326163	0.688258	0.0557199
XLOC_002835	-	XLOC_002835	NAP1L4	TSS4292,TSS4293,TSS4294,TSS4295,TSS4296,TSS4297	chr11:2965659-3013607	NAP1L4	0.250731	-0.119506	0.341594
XLOC_002841	-	XLOC_002841	ART5	TSS4306	chr11:3659735-3663546	ART5	0.838927	0.654633	0.0874275
XLOC_002842	-	XLOC_002842	NUP98	TSS4307	chr11:3696183-3847595	NUP98	-0.276592	-0.411692	0.037521
XLOC_002847	-	XLOC_002847	FAM160A2	TSS4313	chr11:6232495-6255941	FAM160A2	0.101113	0.512208	0.155366
XLOC_002854	-	XLOC_002854	TPP1	TSS4323	chr11:6633996-6640692	TPP1	-0.301438	-0.170565	-0.279244
XLOC_002863	-	XLOC_002863	SCUBE2	TSS4338,TSS4339	chr11:9040918-9113167	SCUBE2	1.16856	1.13725	-0.228796
XLOC_002866	-	XLOC_002866	SBF2	TSS4343,TSS4344	chr11:9779839-10315754	SBF2	-0.288676	-0.352393	-0.317247
XLOC_002869	-	XLOC_002869	DKK3	TSS4348,TSS4349	chr11:11984542-12023026	DKK3	0.203036	0.492358	-0.384037
XLOC_002910	-	XLOC_002910	SYT13	TSS4417	chr11:45261763-45307455	SYT13	0.855578	0.61864	0.072628
XLOC_002918	-	XLOC_002918	CKAP5	TSS4432,TSS4433	chr11:46764967-46867843	CKAP5	-0.501615	-0.440198	-0.271915
XLOC_002926	-	XLOC_002926	FNBP4	TSS4447,TSS4448	chr11:47738068-47788993	FNBP4	0.265877	0.138789	0.00423556
XLOC_002927	-	XLOC_002927	NUP160	TSS4449,TSS4450	chr11:47799669-47870057	NUP160	-0.229773	-0.465992	-0.00872184
XLOC_002929	-	XLOC_002929	FOLH1	TSS4452	chr11:49168186-49230222	FOLH1	-0.662062	-0.971353	-0.248854
XLOC_002958	-	XLOC_002958	FADS3	TSS4494,TSS4495	chr11:61640995-61659035	FADS3	0.484915	0.702884	0.099792
XLOC_002959	-	XLOC_002959	RAB3IL1	TSS4496	chr11:61664772-61684997	RAB3IL1	1.22219	1.31116	0.923317
XLOC_002962	-	XLOC_002962	AHNAK	TSS4500,TSS4501	chr11:62201015-62314332	AHNAK	-0.217958	-0.119969	0.281761
XLOC_002967	-	XLOC_002967	GANAB	TSS4512,TSS4513	chr11:62392297-62414104	GANAB	-0.224199	-0.198258	-0.206314
XLOC_002982	-	XLOC_002982	TRPT1	TSS4537,TSS4538	chr11:63974151-63997562	TRPT1	0.229874	0.561168	0.145222
XLOC_003005	-	XLOC_003005	NEAT1	TSS4568	chr11:65190136-65194715	NEAT1	0.928557	1.37963	0.712811
XLOC_003008	-	XLOC_003008	SSSCA1	TSS4572	chr11:65336690-65341669	SSSCA1	1.79346	0.0871911	1.63485
XLOC_003015	-	XLOC_003015	EFEMP2	TSS4582,TSS4583	chr11:65627845-65649873	EFEMP2	0.675405	1.18699	-0.766947
XLOC_003024	-	XLOC_003024	CTSF	TSS4594	chr11:66330912-66336047	CTSF	0.561009	0.831149	-0.487097
XLOC_003026	-	XLOC_003026	SPTBN2	TSS4596,TSS4597,TSS4598,TSS4599	chr11:66450685-66496281	SPTBN2	-0.301118	-0.0495361	0.0496119
XLOC_003033	-	XLOC_003033	PITPNM1	TSS4607	chr11:67259238-67272843	PITPNM1	0.323111	0.652075	0.146808
XLOC_003044	-	XLOC_003044	MTL5	TSS4625	chr11:68474907-68518988	MTL5	0.267776	0.42935	-0.25569
XLOC_003045	-	XLOC_003045	CPT1A	TSS4626,TSS4627,TSS4628	chr11:68522087-68609399	CPT1A	-0.398237	-0.355132	-0.107861
XLOC_003069	-	XLOC_003069	KCNE3	TSS4667,TSS4668	chr11:74165885-74178715	KCNE3	-0.811393	-0.618879	0.569176
XLOC_003072	-	XLOC_003072	ARRB1	TSS4671,TSS4672,TSS4673	chr11:74971165-75062875	ARRB1	0.56749	0.575545	0.475538
XLOC_003088	-	XLOC_003088	CREBZF	TSS4697,TSS4698	chr11:85368607-85376182	CREBZF	0.55495	0.656802	0.0831515
XLOC_003108	-	XLOC_003108	PGR	TSS4733,TSS4734	chr11:100900269-101000550	PGR	3.36078	0.954122	1.83929
XLOC_003110	-	XLOC_003110	DCUN1D5	TSS4736,TSS4737	chr11:102921412-102962944	DCUN1D5	0.399595	-0.0108768	0.362568
XLOC_003131	-	XLOC_003131	SIK3	TSS4763,TSS4764	chr11:116714117-116969039	SIK3	-0.411623	0.0100772	-0.0339324
XLOC_003145	-	XLOC_003145	BCL9L	TSS4780,TSS4781	chr11:118766850-118796289	BCL9L	-0.571352	-0.032661	0.187997
XLOC_003148	-	XLOC_003148	SLC37A4	TSS4786,TSS4787	chr11:118868851-118901616	SLC37A4	0.322528	0.304639	-0.371563
XLOC_003152	-	XLOC_003152	CCDC153	TSS4793	chr11:119056165-119066584	CCDC153	0.937386	0.798925	-0.509454
XLOC_003153	-	XLOC_003153	MCAM	TSS4794	chr11:119179233-119187853	MCAM	0.804471	1.14057	0.405068
XLOC_003173	-	XLOC_003173	NFRKB,TMEM45B	TSS4828,TSS4829,TSS4830,TSS4831,TSS4832	chr11:129685716-129765490	NFRKB	0.0509385	0.401279	0.234732
XLOC_003177	-	XLOC_003177	NCAPD3	TSS4839	chr11:134022318-134094426	NCAPD3	-0.397515	-0.381888	-0.0916043
XLOC_003429	-	XLOC_003429	LOC100288778	TSS5092,TSS5093	chr12:74357-91263	LOC100288778	0.378101	0.761426	0.296445
XLOC_003431	-	XLOC_003431	B4GALNT3	TSS5098,TSS5099	chr12:569542-672669	B4GALNT3	0.467354	0.651994	0.134672
XLOC_003432	-	XLOC_003432	WNK1	TSS5100	chr12:861725-1058863	WNK1	-0.350804	-0.233669	-0.0402571
XLOC_003433	-	XLOC_003433	ERC1	TSS5101,TSS5102,TSS5103,TSS5104,TSS5105	chr12:1084266-1605177	ERC1	-0.279332	-0.294252	0.0377981
XLOC_003441	-	XLOC_003441	RAD51AP1	TSS5122,TSS5123	chr12:4647949-4669261	RAD51AP1	-0.224527	-0.422445	-0.168918
XLOC_003450	-	XLOC_003450	TAPBPL	TSS5135	chr12:6561176-6579843	TAPBPL	1.20157	1.46967	0.601568
XLOC_003451	-	XLOC_003451	NCAPD2	TSS5136,TSS5137,TSS5138	chr12:6600980-6641147	NCAPD2	-0.514914	-0.400324	-0.308577
XLOC_003454	-	XLOC_003454	PTMS	TSS5143,TSS5144,TSS5145	chr12:6875209-6880162	PTMS	0.00705938	0.408878	0.16759
XLOC_003456	-	XLOC_003456	LEPREL2	TSS5147	chr12:6937571-6949077	LEPREL2	0.40662	0.787911	-0.515758
XLOC_003457	-	XLOC_003457	GNB3	TSS5148	chr12:6949374-6956557	GNB3	1.67108	2.62482	1.74163
XLOC_003461	-	XLOC_003461	LRRC23	TSS5154	chr12:7013896-7023406	LRRC23	0.445421	0.474486	-0.0699355
XLOC_003470	-	XLOC_003470	RIMKLB	TSS5168,TSS5169	chr12:8849874-8935681	RIMKLB	0.276434	0.488187	-0.0163746
XLOC_003471	-	XLOC_003471	PHC1	TSS5170,TSS5171	chr12:9067315-9102357	PHC1	0.194503	0.485782	0.002399
XLOC_003478	-	XLOC_003478	ETV6	TSS5180,TSS5181	chr12:11802787-12048330	ETV6	-0.419374	-0.237529	-0.252499
XLOC_003496	-	XLOC_003496	GOLT1B	TSS5208	chr12:21654698-21671380	GOLT1B	0.141678	-0.305235	0.0399972
XLOC_003509	-	XLOC_003509	CAPRIN2	TSS5234	chr12:30862485-30907448	CAPRIN2	0.523619	1.05585	0.0522719
XLOC_003516	-	XLOC_003516	C12orf35	TSS5244	chr12:32112349-32146192	C12orf35	0.853694	0.0877661	0.333594
XLOC_003518	-	XLOC_003518	FGD4	TSS5246	chr12:32552630-32798986	FGD4	-0.187942	-0.555821	-0.0183486
XLOC_003528	-	XLOC_003528	ARID2	TSS5266	chr12:46123534-46301822	ARID2	-0.390916	-0.321425	-0.141293
XLOC_003535	-	XLOC_003535	CACNB3	TSS5281,TSS5282,TSS5283,TSS5284	chr12:49209356-49222726	CACNB3	0.332923	0.786217	0.141425
XLOC_003551	-	XLOC_003551	DIP2B	TSS5314,TSS5315	chr12:50898767-51142450	DIP2B	-0.474815	-0.520084	-0.0320817
XLOC_003554	-	XLOC_003554	LETMD1	TSS5318	chr12:51442083-51454207	LETMD1	0.191103	0.331125	-0.199352
XLOC_003569	-	XLOC_003569	PFDN5	TSS5345	chr12:53689234-53693240	PFDN5	0.27745	0.117033	0.0574156
XLOC_003571	-	XLOC_003571	SP1	TSS5347,TSS5348,TSS5349	chr12:53773978-53810233	SP1	-0.225689	-0.135921	-0.142195
XLOC_003587	-	XLOC_003587	LOC440104	TSS5374,TSS5375	chr12:56211780-56230079	LOC440104	0.741099	1.21839	-0.424252
XLOC_003597	-	XLOC_003597	RPL41	TSS5388	chr12:56510373-56510896	RPL41	0.737566	1.0649	0.609068
XLOC_003599	-	XLOC_003599	ESYT1	TSS5390	chr12:56521985-56538627	ESYT1	-0.237164	-0.320417	0.146223
XLOC_003615	-	XLOC_003615	MBD6	TSS5413	chr12:57916557-57941055	MBD6	-0.0685128	0.514955	-0.259312
XLOC_003617	-	XLOC_003617	DTX3	TSS5416,TSS5417,TSS5418,TSS5419	chr12:57998322-58003586	DTX3	0.296583	0.376281	-0.226494
XLOC_003618	-	XLOC_003618	ARHGEF25	TSS5420,TSS5421	chr12:58003962-58011026	ARHGEF25	0.388939	0.778163	-0.0170774
XLOC_003621	-	XLOC_003621	TSPAN31	TSS5425	chr12:58138678-58146268	TSPAN31	0.95773	1.0853	0.510087
XLOC_003629	-	XLOC_003629	MON2	TSS5440,TSS5441	chr12:62860560-62991363	MON2	-0.314761	-0.25298	-0.149866
XLOC_003630	-	XLOC_003630	MIRLET7I	TSS5442	chr12:62997530-62998732	MIRLET7I	1.18137	2.55085	0.651418
XLOC_003632	-	XLOC_003632	SRGAP1	TSS5447	chr12:64238198-64541783	SRGAP1	-0.515856	-0.368414	-0.00289446
XLOC_003637	-	XLOC_003637	MSRB3	TSS5458,TSS5459	chr12:65672422-65860699	MSRB3	0.175059	0.518146	-0.269177
XLOC_003640	-	XLOC_003640	GRIP1	TSS5463	chr12:66736523-67072925	GRIP1	-1.70974	-1.19301	-0.997314
XLOC_003645	-	XLOC_003645	NUP107	TSS5472,TSS5473	chr12:69080730-69136647	NUP107	-0.143416	-0.37738	0.0377976
XLOC_003655	-	XLOC_003655	LGR5	TSS5495,TSS5496,TSS5497,TSS5498	chr12:71833590-71980074	LGR5	0.613077	0.80823	-0.880197
XLOC_003663	-	XLOC_003663	ZDHHC17	TSS5507,TSS5508,TSS5509,TSS5510	chr12:77157853-77247625	ZDHHC17	0.414802	0.298248	0.0465265
XLOC_003665	-	XLOC_003665	ACSS3	TSS5512	chr12:81471712-81651711	ACSS3	0.383845	0.438773	-0.111246
XLOC_003667	-	XLOC_003667	TMTC2	TSS5514,TSS5515,TSS5516	chr12:83080898-83528694	TMTC2	0.263838	0.371419	0.203486
XLOC_003669	-	XLOC_003669	LRRIQ1	TSS5518,TSS5519	chr12:85430098-85658184	LRRIQ1	0.460762	0.649573	-0.322967
XLOC_003687	-	XLOC_003687	ACTR6	TSS5544	chr12:100594790-100618281	ACTR6	0.317493	0.115115	0.209748
XLOC_003688	-	XLOC_003688	SCYL2	TSS5545,TSS5546,TSS5547	chr12:100660937-100735499	SCYL2	-0.131192	-0.315265	0.0187249
XLOC_003689	-	XLOC_003689	GAS2L3	TSS5548	chr12:100967457-101022181	GAS2L3	-0.381309	-0.501494	-0.249534
XLOC_003690	-	XLOC_003690	UTP20	TSS5549	chr12:101673889-101801572	UTP20	-0.461699	-0.648572	0.163219
XLOC_003693	-	XLOC_003693	C12orf48	TSS5553,TSS5554,TSS5555	chr12:102466797-102591805	C12orf48	-0.166726	-0.429103	-0.221569
XLOC_003699	-	XLOC_003699	KIAA1033	TSS5562	chr12:105501491-105562906	KIAA1033	-0.0862552	-0.37453	-0.0356834
XLOC_003700	-	XLOC_003700	C12orf75	TSS5563,TSS5564	chr12:105724413-105765350	C12orf75	0.261041	0.212533	0.00679136
XLOC_003706	-	XLOC_003706	FICD	TSS5575,TSS5576	chr12:108909050-108915007	FICD	0.834174	0.230567	0.184032
XLOC_003732	-	XLOC_003732	CCDC42B	TSS5616	chr12:113587554-113623299	CCDC42B	0.577136	1.12746	-1.58796
XLOC_003741	-	XLOC_003741	FBXW8	TSS5629,TSS5630	chr12:117348760-117470272	FBXW8	0.406426	0.171592	0.302879
XLOC_003746	-	XLOC_003746	CCDC64	TSS5635,TSS5636	chr12:120427647-120532378	CCDC64	0.681368	0.605668	0.53444
XLOC_003770	-	XLOC_003770	HIP1R	TSS5669,TSS5670	chr12:123319291-123347519	HIP1R	-0.00667195	0.511805	-0.0483362
XLOC_003772	-	XLOC_003772	ARL6IP4	TSS5673,TSS5674,TSS5675	chr12:123464879-123467460	ARL6IP4	0.253416	0.484768	-0.109609
XLOC_003779	-	XLOC_003779	DDX55	TSS5685,TSS5686	chr12:124086656-124105516	DDX55	0.229125	0.363979	0.302948
XLOC_003781	-	XLOC_003781	TCTN2	TSS5688	chr12:124155659-124192948	TCTN2	0.243707	0.151973	-0.102807
XLOC_003782	-	XLOC_003782	ATP6V0A2	TSS5689,TSS5690	chr12:124196864-124246301	ATP6V0A2	0.0596887	-0.352197	0.0890244
XLOC_003794	-	XLOC_003794	MMP17	TSS5710,TSS5711	chr12:132312940-132336319	MMP17	1.68252	1.05753	-0.128483
XLOC_003795	-	XLOC_003795	ULK1	TSS5712,TSS5713	chr12:132379278-132407774	ULK1	0.00215214	0.597753	-0.108895
XLOC_003803	-	XLOC_003803	ZNF26	TSS5724,TSS5725,TSS5726	chr12:133562965-133602695	ZNF26	0.53414	0.180683	0.113355
XLOC_003806	-	XLOC_003806	ZNF10	TSS5731	chr12:133719081-133736049	ZNF10	0.460742	0.261725	-0.415128
XLOC_003809	-	XLOC_003809	KDM5A	TSS5735,TSS5736	chr12:383000-551861	KDM5A	-0.369715	-0.357765	-0.199726
XLOC_003810	-	XLOC_003810	RAD52	TSS5737,TSS5738,TSS5739,TSS5740	chr12:861725-1058863	RAD52	0.127205	0.609368	0.0686779
XLOC_003813	-	XLOC_003813	FOXM1	TSS5743	chr12:2921753-2986321	FOXM1	-0.386451	-0.309069	-0.212044
XLOC_003817	-	XLOC_003817	NDUFA9	TSS5750	chr12:4758200-4796750	NDUFA9	14	14	14
XLOC_003824	-	XLOC_003824	CHD4	TSS5762	chr12:6679246-6716609	CHD4	-0.367951	-0.216168	-0.0748763
XLOC_003826	-	XLOC_003826	ZNF384	TSS5765,TSS5766,TSS5767,TSS5768,TSS5769	chr12:6775578-6798738	ZNF384	0.11544	0.323977	0.0730457
XLOC_003851	-	XLOC_003851	EMP1	TSS5803	chr12:13349601-13372854	EMP1	-0.875522	-0.709607	0.453531
XLOC_003863	-	XLOC_003863	BCAT1	TSS5828	chr12:24962957-25055322	BCAT1	-0.782749	-0.72265	-0.191388
XLOC_003874	-	XLOC_003874	CAPRIN2	TSS5844	chr12:30862485-30907448	CAPRIN2	0.384231	0.591347	0.21176
XLOC_003881	-	XLOC_003881	C12orf35	TSS5855	chr12:32112349-32146192	C12orf35	0.770368	0.352559	-0.235497
XLOC_003884	-	XLOC_003884	SYT10	TSS5858	chr12:33523865-33592805	SYT10	0.83391	0.786523	-0.258982
XLOC_003889	-	XLOC_003889	PRICKLE1	TSS5867	chr12:42851930-42877416	PRICKLE1	0.470888	0.735481	-0.00137089
XLOC_003890	-	XLOC_003890	PUS7L	TSS5868	chr12:44112707-44152596	PUS7L	-0.00178688	-0.400806	0.0781907
XLOC_003901	-	XLOC_003901	HDAC7	TSS5882	chr12:48152776-48213763	HDAC7	0.169262	0.631701	0.148161
XLOC_003916	-	XLOC_003916	TUBA1A,TUBA1B	TSS5912,TSS5913	chr12:49469475-49668375	TUBA1A	-0.170047	-0.207647	-0.156819
XLOC_003917	-	XLOC_003917	LMBR1L	TSS5914	chr12:49469475-49668375	LMBR1L	0.306424	0.657755	-0.0143819
XLOC_003923	-	XLOC_003923	RACGAP1	TSS5922	chr12:50382766-50419307	RACGAP1	-0.242979	-0.323806	-0.209762
XLOC_003924	-	XLOC_003924	CERS5	TSS5923,TSS5924,TSS5925	chr12:50523456-50561149	CERS5	0.361242	0.0944765	0.0266849
XLOC_003939	-	XLOC_003939	LOC283335	TSS5956,TSS5957	chr12:53400061-53448222	LOC283335	0.25562	1.02397	-0.239285
XLOC_003941	-	XLOC_003941	CSAD	TSS5960,TSS5961,TSS5962	chr12:53551445-53584809	CSAD	0.774981	1.04416	0.233235
XLOC_003953	-	XLOC_003953	ITGA7	TSS5985,TSS5986	chr12:56075329-56106089	ITGA7	0.578019	1.23023	0.18954
XLOC_003959	-	XLOC_003959	SMARCC2	TSS5997	chr12:56546203-56583351	SMARCC2	0.00615883	0.265026	-0.0596237
XLOC_003963	-	XLOC_003963	PAN2	TSS6001,TSS6002,TSS6003	chr12:56693877-56727837	PAN2	0.154538	0.273144	-0.169852
XLOC_003964	-	XLOC_003964	STAT2	TSS6004,TSS6005	chr12:56735237-56754037	STAT2	0.166648	0.264069	-0.158146
XLOC_003967	-	XLOC_003967	BAZ2A	TSS6008,TSS6009,TSS6010,TSS6011,TSS6012	chr12:56915608-57030257	BAZ2A	-0.39296	-0.215329	0.0402147
XLOC_003973	-	XLOC_003973	TMEM194A	TSS6023	chr12:57449383-57472574	TMEM194A	-0.277592	-0.325648	-0.376257
XLOC_003976	-	XLOC_003976	R3HDM2	TSS6029,TSS6030,TSS6031,TSS6032,TSS6033	chr12:57637241-57824624	R3HDM2	0.219617	0.380557	-0.352148
XLOC_003978	-	XLOC_003978	DDIT3	TSS6036	chr12:57881735-57914300	DDIT3	0.929208	1.23214	0.613386
XLOC_003980	-	XLOC_003980	DTX3	TSS6038	chr12:57998322-58003586	DTX3	0.676149	1.72425	0.61101
XLOC_003981	-	XLOC_003981	ARHGEF25	TSS6039	chr12:58003962-58011026	ARHGEF25	14	0	0
XLOC_003982	-	XLOC_003982	B4GALNT1	TSS6040	chr12:58016069-58026985	B4GALNT1	0.289249	0.942371	0.41855
XLOC_003987	-	XLOC_003987	CTDSP2	TSS6046,TSS6047	chr12:58212610-58240747	CTDSP2	-0.183563	0.377325	-0.304437
XLOC_003988	-	XLOC_003988	LOC100506844	TSS6048	chr12:58325203-58329960	LOC100506844	0.868275	0.603242	-0.0744652
XLOC_003990	-	XLOC_003990	PPM1H	TSS6050,TSS6051,TSS6052	chr12:63037762-63328836	PPM1H	-0.540605	-0.232949	-0.0336155
XLOC_003991	-	XLOC_003991	DPY19L2	TSS6053,TSS6054,TSS6055	chr12:63952692-64062354	DPY19L2	0.466951	0.516307	-0.105907
XLOC_003992	-	XLOC_003992	C12orf66	TSS6056,TSS6057	chr12:64580150-64616076	C12orf66	0.55517	-0.270746	0.295062
XLOC_003995	-	XLOC_003995	GNS	TSS6060,TSS6061	chr12:65107058-65153226	GNS	-0.108634	-0.267822	-0.210843
XLOC_003998	-	XLOC_003998	GRIP1	TSS6064	chr12:66736523-67072925	GRIP1	0.559799	0.42957	0.231102
XLOC_004001	-	XLOC_004001	CPM	TSS6067	chr12:69244955-69357020	CPM	0.449968	0.49721	-0.103243
XLOC_004009	-	XLOC_004009	PHLDA1	TSS6075	chr12:76419226-76425556	PHLDA1	0.597113	1.16339	-0.304146
XLOC_004013	-	XLOC_004013	ZDHHC17	TSS6080	chr12:77157853-77247625	ZDHHC17	-1.64483	-0.657929	-0.569821
XLOC_004022	-	XLOC_004022	RASSF9	TSS6096,TSS6097	chr12:86194565-86230367	RASSF9	-0.479434	0.402664	-0.120129
XLOC_004024	-	XLOC_004024	POC1B	TSS6099,TSS6100	chr12:89813495-89920039	POC1B	0.329012	-0.0428278	-0.197313
XLOC_004025	-	XLOC_004025	ATP2B1	TSS6101,TSS6102,TSS6103,TSS6104	chr12:89981798-90103213	ATP2B1	0.0379195	-0.214736	0.0495044
XLOC_004032	-	XLOC_004032	CCDC41	TSS6115,TSS6116,TSS6117,TSS6118	chr12:94700375-94853764	CCDC41	0.398448	0.539719	0.477253
XLOC_004036	-	XLOC_004036	SNRPF	TSS6123	chr12:96252708-96273569	SNRPF	1.45619	1.963	0.654457
XLOC_004039	-	XLOC_004039	MIR135A2	TSS6126	chr12:97957329-97958755	MIR135A2	0.849316	1.29569	0.374094
XLOC_004044	-	XLOC_004044	GOLGA2B	TSS6135,TSS6136,TSS6137	chr12:100550080-100589444	GOLGA2B	0.638872	1.13821	-0.0917999
XLOC_004059	-	XLOC_004059	ALDH1L2	TSS6162,TSS6163	chr12:105413561-105478341	ALDH1L2	-0.334295	-0.38927	-0.706528
XLOC_004069	-	XLOC_004069	ALKBH2	TSS6180	chr12:109525992-109531293	ALKBH2	0.522078	0.326941	0.193772
XLOC_004089	-	XLOC_004089	NAA25	TSS6205,TSS6206,TSS6207	chr12:112464368-112547192	NAA25	-0.0332663	-0.341365	0.184614
XLOC_004093	-	XLOC_004093	RASAL1	TSS6213	chr12:113495661-113574044	RASAL1	0.248749	0.779943	-0.0487205
XLOC_004095	-	XLOC_004095	IQCD	TSS6215,TSS6216,TSS6217	chr12:113633115-113658938	IQCD	0.8116	1.18053	-0.00540081
XLOC_004096	-	XLOC_004096	SLC24A6	TSS6218	chr12:113736538-113772943	SLC24A6	0.418279	0.571254	0.168536
XLOC_004100	-	XLOC_004100	MED13L	TSS6222,TSS6223,TSS6224,TSS6225,TSS6226,TSS6227,TSS6228	chr12:116395737-116715012	MED13L	-0.340219	-0.164915	-0.0951756
XLOC_004109	-	XLOC_004109	CIT	TSS6242,TSS6243	chr12:120123524-120315095	CIT	-0.553038	-0.453218	-0.493927
XLOC_004111	-	XLOC_004111	GCN1L1	TSS6246,TSS6247,TSS6248	chr12:120565013-120632515	GCN1L1	-0.307931	-0.228192	0.13819
XLOC_004113	-	XLOC_004113	PXN	TSS6251,TSS6252,TSS6253	chr12:120639093-120703565	PXN	0.175073	0.416979	0.0416657
XLOC_004127	-	XLOC_004127	LOC338799	TSS6279	chr12:122233172-122241390	LOC338799	0.593829	1.28029	0.273385
XLOC_004138	-	XLOC_004138	ABCB9	TSS6298	chr12:123405497-123451056	ABCB9	0.613381	1.0174	0.987854
XLOC_004143	-	XLOC_004143	RILPL2	TSS6307,TSS6308	chr12:123899208-123921275	RILPL2	0.339491	0.385839	0.135702
XLOC_004147	-	XLOC_004147	NCOR2	TSS6315,TSS6316,TSS6317,TSS6318,TSS6319,TSS6320,TSS6321,TSS6322	chr12:124808956-125052010	NCOR2	-0.30695	-0.233045	0.214365
XLOC_004156	-	XLOC_004156	ANKLE2	TSS6338,TSS6339,TSS6340	chr12:133302135-133338451	ANKLE2	-0.0862267	-0.287111	0.0432712
XLOC_004427	-	XLOC_004427	LATS2	TSS6627	chr13:21547169-21561808	LATS2	-0.321906	-1.46483	-8.22665
XLOC_004430	-	XLOC_004430	BASP1P1	TSS6630,TSS6631	chr13:23450516-23478297	BASP1P1	1.34771	0.824098	0.674809
XLOC_004447	-	XLOC_004447	BRCA2	TSS6656	chr13:32889616-32974383	BRCA2	-0.431567	-0.804535	-0.331296
XLOC_004449	-	XLOC_004449	RFC3	TSS6658,TSS6659	chr13:34392205-34540695	RFC3	-0.0858975	-0.511403	-0.260838
XLOC_004487	-	XLOC_004487	CKAP2	TSS6717,TSS6718,TSS6719,TSS6720	chr13:53028948-53050859	CKAP2	-0.2163	-0.360773	-0.171123
XLOC_004497	-	XLOC_004497	LMO7	TSS6736,TSS6737,TSS6738,TSS6739,TSS6740,TSS6741	chr13:76194569-76434006	LMO7	-0.270155	-0.118781	-0.319013
XLOC_004498	-	XLOC_004498	FBXL3	TSS6742	chr13:77574592-77601331	FBXL3	0.625615	0.0283771	0.25636
XLOC_004504	-	XLOC_004504	MIR17HG	TSS6751	chr13:92000073-92006829	MIR17HG	1.21585	1.6178	0.597301
XLOC_004523	-	XLOC_004523	CARKD	TSS6780,TSS6781	chr13:111267806-111292344	CARKD	0.301792	0.563632	0.348656
XLOC_004530	-	XLOC_004530	TMCO3	TSS6792,TSS6793,TSS6794	chr13:114145251-114204546	TMCO3	0.392622	0.253492	0.0470912
XLOC_004544	-	XLOC_004544	XPO4	TSS6816,TSS6817,TSS6818	chr13:21351467-21476913	XPO4	-0.202168	-0.506962	0.166309
XLOC_004546	-	XLOC_004546	SKA3	TSS6820,TSS6821	chr13:21727499-21750741	SKA3	-0.372259	-0.536002	-0.250881
XLOC_004553	-	XLOC_004553	PARP4	TSS6831	chr13:24995066-25086948	PARP4	-0.256767	-0.279267	-0.0229024
XLOC_004561	-	XLOC_004561	SLC7A1	TSS6846,TSS6847,TSS6848	chr13:30083549-30169832	SLC7A1	-0.158784	-0.338269	0.0737771
XLOC_004564	-	XLOC_004564	N4BP2L2	TSS6852,TSS6853	chr13:33006803-33116838	N4BP2L2	0.415505	0.313137	0.173302
XLOC_004565	-	XLOC_004565	STARD13	TSS6854,TSS6855	chr13:33677271-33924777	STARD13	-0.621766	-0.379302	0.131019
XLOC_004572	-	XLOC_004572	FREM2	TSS6866	chr13:39452969-39460156	FREM2	-0.703857	-0.739336	-0.49289
XLOC_004580	-	XLOC_004580	NAA16	TSS6876	chr13:41885340-41951174	NAA16	-0.645778	-14	-0.120584
XLOC_004588	-	XLOC_004588	ZC3H13	TSS6889,TSS6890,TSS6891,TSS6892	chr13:46528622-46626894	ZC3H13	-0.414845	-0.171149	-0.10584
XLOC_004608	-	XLOC_004608	DIAPH3	TSS6925	chr13:60239715-60738119	DIAPH3	-0.328031	-0.642092	-0.206355
XLOC_004610	-	XLOC_004610	PCDH9	TSS6927	chr13:67787272-67804468	PCDH9	-0.847819	-0.792509	0.0196548
XLOC_004616	-	XLOC_004616	MYCBP2	TSS6935,TSS6936,TSS6937	chr13:77618789-77901177	MYCBP2	-0.511614	-0.550771	-0.0274337
XLOC_004621	-	XLOC_004621	ABCC4	TSS6943,TSS6944	chr13:95672082-95953687	ABCC4	-0.363589	-0.395534	0.208813
XLOC_004633	-	XLOC_004633	ARGLU1	TSS6960	chr13:107194111-107220514	ARGLU1	0.388227	0.8843	0.11518
XLOC_004807	-	XLOC_004807	SALL2	TSS7150	chr14:21989199-22005337	SALL2	-0.461592	-0.457596	-0.377977
XLOC_004814	-	XLOC_004814	C14orf93,JUB	TSS7159,TSS7160	chr14:23450396-23479360	C14orf93	-0.0113202	0.740834	-0.229179
XLOC_004818	-	XLOC_004818	THTPA	TSS7166	chr14:24025197-24048009	THTPA	0.691396	1.11417	0.162148
XLOC_004827	-	XLOC_004827	C14orf21,LTB4R	TSS7181,TSS7182,TSS7183	chr14:24769097-24787242	C14orf21	-0.0465071	0.412504	0.162462
XLOC_004828	-	XLOC_004828	NFATC4	TSS7184,TSS7185	chr14:24836144-24848810	NFATC4	0.177634	0.950768	-0.639888
XLOC_004832	-	XLOC_004832	G2E3	TSS7190,TSS7191	chr14:31028328-31089216	G2E3	-0.20851	-0.372813	-0.278581
XLOC_004843	-	XLOC_004843	FAM177A1	TSS7205,TSS7206,TSS7207,TSS7208	chr14:35514112-35552698	FAM177A1	0.350798	0.138616	0.282114
XLOC_004890	-	XLOC_004890	KIAA0586	TSS7287,TSS7288	chr14:58894455-59015767	KIAA0586	-0.36814	-0.391321	-0.143715
XLOC_004902	-	XLOC_004902	MTHFD1	TSS7309	chr14:64854758-64926832	MTHFD1	-0.12346	-0.27765	0.081968
XLOC_004928	-	XLOC_004928	PAPLN	TSS7361	chr14:73704204-73741347	PAPLN	0.804894	1.27301	-0.161399
XLOC_004941	-	XLOC_004941	YLPM1	TSS7381,TSS7382	chr14:75230031-75304013	YLPM1	-0.313984	-0.376762	-0.216637
XLOC_004969	-	XLOC_004969	CPSF2	TSS7428,TSS7429	chr14:92582356-92632162	CPSF2	-0.180634	-0.295756	0.113489
XLOC_004975	-	XLOC_004975	KIAA1409	TSS7435	chr14:94151933-94174208	KIAA1409	-1.59855	-1.42853	0.0286892
XLOC_004980	-	XLOC_004980	FLJ45244	TSS7444	chr14:95624024-95646270	FLJ45244	0.50511	1.18569	-0.0417539
XLOC_004983	-	XLOC_004983	C14orf129	TSS7448,TSS7449	chr14:96829827-96853684	C14orf129	-0.0343761	-0.420204	-0.0727437
XLOC_004985	-	XLOC_004985	PAPOLA	TSS7451	chr14:96968719-97033484	PAPOLA	-0.205087	-0.149794	0.217346
XLOC_004986	-	XLOC_004986	VRK1	TSS7452	chr14:97263683-97348097	VRK1	-0.329436	-0.457908	-0.230776
XLOC_004994	-	XLOC_004994	DYNC1H1	TSS7469,TSS7470	chr14:102430854-102517360	DYNC1H1	-0.874206	-0.622653	-0.289519
XLOC_004997	-	XLOC_004997	TECPR2	TSS7475,TSS7476	chr14:102829290-102932008	TECPR2	0.270726	0.536057	0.137244
XLOC_005002	-	XLOC_005002	TNFAIP2	TSS7481,TSS7482	chr14:103590207-103603776	TNFAIP2	0.137367	0.661567	-0.0238036
XLOC_005019	-	XLOC_005019	CRIP2	TSS7509	chr14:105941130-105955130	CRIP2	-0.333536	-0.0817556	-0.00462979
XLOC_005025	-	XLOC_005025	OSGEP	TSS7520,TSS7521,TSS7522	chr14:20915154-20923267	OSGEP	0.410091	0.243776	0.0805271
XLOC_005031	-	XLOC_005031	CHD8	TSS7532,TSS7533,TSS7534,TSS7535,TSS7536,TSS7537,TSS7538	chr14:21853352-21924273	CHD8	-0.287979	-0.281781	0.0170593
XLOC_005041	-	XLOC_005041	CDH24	TSS7555	chr14:23516269-23521108	CDH24	0.527443	0.992706	-0.0523579
XLOC_005042	-	XLOC_005042	ACIN1	TSS7556,TSS7557,TSS7558,TSS7559	chr14:23527683-23564823	ACIN1	0.0351574	0.29182	0.195902
XLOC_005045	-	XLOC_005045	SLC22A17	TSS7562	chr14:23815526-23822080	SLC22A17	0.4474	1.01251	-0.0825892
XLOC_005050	-	XLOC_005050	PSME2	TSS7574	chr14:24612571-24635832	PSME2	0.475766	0.540301	0.208661
XLOC_005055	-	XLOC_005055	TINF2	TSS7582	chr14:24683114-24711882	TINF2	0.347082	0.178088	0.0210399
XLOC_005068	-	XLOC_005068	HECTD1	TSS7608	chr14:31569283-31676950	HECTD1	-0.327722	-0.324265	-0.0886356
XLOC_005069	-	XLOC_005069	HEATR5A	TSS7609,TSS7610,TSS7611	chr14:31760961-31889788	HEATR5A	-0.460599	-0.506989	-0.0344098
XLOC_005122	-	XLOC_005122	GNPNAT1	TSS7687,TSS7688,TSS7689	chr14:53241834-53258386	GNPNAT1	0.0865737	-0.503925	0.323088
XLOC_005132	-	XLOC_005132	DLGAP5	TSS7703,TSS7704	chr14:55614711-55658396	DLGAP5	-0.511302	-0.607063	-0.341957
XLOC_005137	-	XLOC_005137	GPR135	TSS7712	chr14:59928321-59932059	GPR135	0.786884	0.3268	-0.181899
XLOC_005153	-	XLOC_005153	RAB15	TSS7731,TSS7732,TSS7733,TSS7734	chr14:65412439-65438922	RAB15	0.0576564	0.407852	0.21131
XLOC_005170	-	XLOC_005170	SRSF5	TSS7755	chr14:70232999-70238723	SRSF5	1.1097	1.79898	0.746385
XLOC_005194	-	XLOC_005194	ANGEL1	TSS7799,TSS7800	chr14:77245302-77279283	ANGEL1	0.109919	0.457058	0.0564001
XLOC_005202	-	XLOC_005202	STON2	TSS7812,TSS7813	chr14:81726799-81902781	STON2	-0.426872	0.131259	-0.447462
XLOC_005221	-	XLOC_005221	PRIMA1	TSS7842,TSS7843,TSS7844	chr14:94184643-94254811	PRIMA1	-1.19011	-0.938298	0.223254
XLOC_005229	-	XLOC_005229	CCDC85C	TSS7856,TSS7857,TSS7858,TSS7859	chr14:99947476-100070727	CCDC85C	-0.589822	-0.322415	-0.069883
XLOC_005234	-	XLOC_005234	RAGE	TSS7868,TSS7869	chr14:102693350-102771531	RAGE	-0.0149014	0.545474	0.0962764
XLOC_005239	-	XLOC_005239	CKB	TSS7877,TSS7878	chr14:103985995-103989170	CKB	0.486447	0.756575	0.254805
XLOC_005248	-	XLOC_005248	JAG2	TSS7896,TSS7897,TSS7898	chr14:105607980-105635161	JAG2	0.198234	0.601783	0.445243
XLOC_005475	-	XLOC_005475	TUBGCP5	TSS8131	chr15:22833394-22873963	TUBGCP5	-0.144382	-0.401753	-0.243249
XLOC_005483	-	XLOC_005483	HERC2P9	TSS8156	chr15:28896780-28930410	HERC2P9	0.324291	0.652209	0.213482
XLOC_005490	-	XLOC_005490	ARHGAP11B,LOC100288637	TSS8166,TSS8167	chr15:30918315-31065230	ARHGAP11B	-0.534327	-0.439998	0.0394685
XLOC_005492	-	XLOC_005492	ARHGAP11A	TSS8169	chr15:32906619-32932130	ARHGAP11A	-0.582679	-0.600906	-0.0508646
XLOC_005494	-	XLOC_005494	C15orf29	TSS8171	chr15:34432635-34502297	C15orf29	14	14	14
XLOC_005498	-	XLOC_005498	THBS1	TSS8177	chr15:39873279-39890981	THBS1	2.10273	0.155078	0.528241
XLOC_005501	-	XLOC_005501	BUB1B,PAK6	TSS8180,TSS8181	chr15:40453209-40569690	BUB1B	-0.213438	-0.350986	-0.147066
XLOC_005505	-	XLOC_005505	CASC5	TSS8189	chr15:40886282-40956541	CASC5	-0.516607	-0.765343	-0.314537
XLOC_005512	-	XLOC_005512	NUSAP1	TSS8200	chr15:41576166-41673356	NUSAP1	-0.240658	-0.340458	-0.302031
XLOC_005515	-	XLOC_005515	MGA	TSS8203	chr15:41952609-42063167	MGA	-0.359745	-0.504578	-0.317121
XLOC_005517	-	XLOC_005517	JMJD7-PLA2G4B	TSS8205,TSS8206	chr15:42120282-42140821	JMJD7-PLA2G4B	0.248076	0.721892	0.111141
XLOC_005536	-	XLOC_005536	GATM	TSS8239	chr15:45653321-45689169	GATM	-14	0.51388	0.0719084
XLOC_005537	-	XLOC_005537	SPATA5L1	TSS8240,TSS8241	chr15:45694518-45713723	SPATA5L1	-0.244974	-0.779566	-0.0514918
XLOC_005538	-	XLOC_005538	PLDN	TSS8242,TSS8243	chr15:45879416-45901909	PLDN	-0.0448586	-0.263894	0.0278251
XLOC_005557	-	XLOC_005557	TEX9	TSS8275,TSS8276	chr15:56657630-56757335	TEX9	0.454923	0.529636	0.0115994
XLOC_005563	-	XLOC_005563	CCNB2	TSS8287	chr15:59397283-59417344	CCNB2	-0.454846	-0.541964	-0.376486
XLOC_005567	-	XLOC_005567	FAM81A	TSS8291	chr15:59730371-59815751	FAM81A	0.685956	0.484738	-0.797494
XLOC_005570	-	XLOC_005570	TPM1	TSS8294,TSS8295	chr15:63334837-63364116	TPM1	0.258312	0.41404	-0.0690784
XLOC_005578	-	XLOC_005578	ANKDD1A	TSS8306	chr15:65204100-65251041	ANKDD1A	0.843043	1.0201	-0.19131
XLOC_005586	-	XLOC_005586	ZWILCH	TSS8319	chr15:66797430-66859522	ZWILCH	-0.0638021	-0.397592	-0.0904023
XLOC_005596	-	XLOC_005596	KIF23	TSS8335,TSS8336,TSS8337	chr15:69706387-69740768	KIF23	-0.371975	-0.447352	-0.298775
XLOC_005600	-	XLOC_005600	THSD4	TSS8341,TSS8342,TSS8343	chr15:71407992-72075722	THSD4	0.418423	0.649219	-0.560982
XLOC_005601	-	XLOC_005601	MYO9A	TSS8344	chr15:72114539-72410422	MYO9A	0.900031	1.11703	0.263923
XLOC_005613	-	XLOC_005613	CLK3	TSS8362,TSS8363,TSS8364,TSS8365	chr15:74898301-74922542	CLK3	0.356642	0.938198	0.106911
XLOC_005616	-	XLOC_005616	SCAMP5	TSS8369,TSS8370	chr15:75287875-75313836	SCAMP5	0.393904	0.516011	0.302372
XLOC_005620	-	XLOC_005620	NEIL1	TSS8375,TSS8376,TSS8377	chr15:75541488-75748156	NEIL1	0.740586	1.74526	0.703319
XLOC_005624	-	XLOC_005624	RCN2	TSS8383,TSS8384	chr15:77223961-77242601	RCN2	0.313357	0.0636187	0.00254929
XLOC_005628	-	XLOC_005628	AGPHD1,IREB2	TSS8389,TSS8390	chr15:78730517-78829715	AGPHD1	-0.16758	-0.39874	-0.0961347
XLOC_005647	-	XLOC_005647	AKAP13	TSS8417,TSS8418	chr15:85923870-86292651	AKAP13	-0.635628	-0.359626	-0.0638916
XLOC_005652	-	XLOC_005652	FANCI	TSS8424,TSS8425,TSS8426,TSS8427,TSS8428	chr15:89787188-89878050	FANCI	-0.126984	-0.378207	-0.177808
XLOC_005653	-	XLOC_005653	C15orf42	TSS8429	chr15:90118753-90198682	C15orf42	-0.51985	-0.591507	-0.40909
XLOC_005658	-	XLOC_005658	IQGAP1	TSS8434,TSS8435,TSS8436,TSS8437	chr15:90931468-91045475	IQGAP1	-0.318158	-0.359692	-0.16488
XLOC_005662	-	XLOC_005662	MAN2A2	TSS8442,TSS8443	chr15:91446465-91465815	MAN2A2	0.207453	0.493237	0.264591
XLOC_005666	-	XLOC_005666	CHD2,LOC100507217	TSS8448,TSS8449,TSS8450,TSS8451,TSS8452,TSS8453,TSS8454	chr15:93425927-93571237	CHD2	0.195046	0.273144	-0.0674134
XLOC_005679	-	XLOC_005679	HERC2P2	TSS8477,TSS8478	chr15:23282264-23378259	HERC2P2	0.297853	0.771353	0.1566
XLOC_005682	-	XLOC_005682	HERC2	TSS8484,TSS8485	chr15:28356179-28567295	HERC2	-0.490599	-0.321538	-0.0976871
XLOC_005694	-	XLOC_005694	GOLGA8A	TSS8502	chr15:34671269-34729667	GOLGA8A	1.02418	1.42513	0.325366
XLOC_005695	-	XLOC_005695	GOLGA8B	TSS8503	chr15:34817351-34875771	GOLGA8B	0.966851	1.32379	0.133494
XLOC_005704	-	XLOC_005704	BMF	TSS8514,TSS8515	chr15:40380091-40401075	BMF	-0.482305	0.148066	-0.279598
XLOC_005721	-	XLOC_005721	ZFP106	TSS8538	chr15:42705018-42783343	ZFP106	-0.368804	-0.439768	-0.117611
XLOC_005728	-	XLOC_005728	TP53BP1	TSS8546,TSS8547	chr15:43663289-43802707	TP53BP1	-0.321629	-0.146463	0.0558723
XLOC_005734	-	XLOC_005734	SPG11	TSS8557	chr15:44829264-44955876	SPG11	-0.382965	-0.405332	-0.231306
XLOC_005757	-	XLOC_005757	DYX1C1-CCPG1	TSS8596,TSS8597	chr15:55609143-55800432	DYX1C1-CCPG1	0.300674	0.0943726	0.0453549
XLOC_005773	-	XLOC_005773	VPS13C	TSS8623,TSS8624	chr15:62144585-62352664	VPS13C	-0.376698	-0.430906	-0.320016
XLOC_005775	-	XLOC_005775	CA12	TSS8626	chr15:63615456-63674079	CA12	2.2644	0.186645	1.80601
XLOC_005777	-	XLOC_005777	HERC1	TSS8628	chr15:63900738-64126147	HERC1	-0.447785	-0.304981	-0.15595
XLOC_005779	-	XLOC_005779	CSNK1G1	TSS8630,TSS8631	chr15:64457715-64648442	CSNK1G1	-0.51489	-0.389616	-0.073576
XLOC_005789	-	XLOC_005789	DPP8	TSS8651,TSS8652	chr15:65734813-65810035	DPP8	-0.302902	-0.418998	-0.144977
XLOC_005793	-	XLOC_005793	TIPIN	TSS8656,TSS8657,TSS8658,TSS8659	chr15:66627418-66679034	TIPIN	0.279674	-0.0420028	0.13147
XLOC_005805	-	XLOC_005805	MYO9A	TSS8680,TSS8681	chr15:72114539-72410422	MYO9A	-0.467102	-0.35932	-0.326225
XLOC_005807	-	XLOC_005807	PARP6	TSS8684,TSS8685,TSS8686	chr15:72533521-72564813	PARP6	0.305925	0.657289	-0.123455
XLOC_005818	-	XLOC_005818	CYP1A1	TSS8706,TSS8707	chr15:75011882-75018009	CYP1A1	0.515317	1.09278	0.114488
XLOC_005819	-	XLOC_005819	ULK3	TSS8708,TSS8709	chr15:75128458-75135552	ULK3	0.501362	0.528523	0.295489
XLOC_005821	-	XLOC_005821	C15orf17	TSS8712	chr15:75192326-75199462	C15orf17	0.287573	0.407107	-0.375042
XLOC_005824	-	XLOC_005824	NRG4	TSS8722,TSS8723,TSS8724	chr15:76196193-76304785	NRG4	-0.559909	-0.48482	-0.0905914
XLOC_005830	-	XLOC_005830	CIB2	TSS8731	chr15:78396899-78423878	CIB2	0.604823	0.582487	-0.341671
XLOC_005834	-	XLOC_005834	CTSH	TSS8737,TSS8738	chr15:79213950-79237420	CTSH	0.651173	0.675624	-0.00111731
XLOC_005839	-	XLOC_005839	HOMER2	TSS8747,TSS8748,TSS8749	chr15:83509301-83621476	HOMER2	0.409609	0.398035	0.166023
XLOC_005843	-	XLOC_005843	WDR73	TSS8758,TSS8759,TSS8760	chr15:85174690-85197523	WDR73	0.371127	0.286311	0.00539329
XLOC_005848	-	XLOC_005848	HAPLN3	TSS8766	chr15:89420518-89438857	HAPLN3	-0.789083	-0.730972	0.405253
XLOC_005863	-	XLOC_005863	PRC1	TSS8789	chr15:91509266-91537804	PRC1	-0.248923	-0.253825	-0.147358
XLOC_005871	-	XLOC_005871	LYSMD4	TSS8801,TSS8802	chr15:100267611-100273626	LYSMD4	0.190212	0.566855	-0.0922257
XLOC_005876	-	XLOC_005876	SNRPA1	TSS8810,TSS8811,TSS8812	chr15:101821713-101835468	SNRPA1	0.488071	0.131066	0.346142
XLOC_005877	-	XLOC_005877	PCSK6	TSS8813	chr15:101840537-102030187	PCSK6	0.493599	0.493203	0.0242524
XLOC_006047	-	XLOC_006047	NME4	TSS8986,TSS8987,TSS8988,TSS8989,TSS8990	chr16:432240-450836	NME4	0.359281	0.613772	-0.0701898
XLOC_006051	-	XLOC_006051	PIGQ	TSS8995	chr16:619967-634136	PIGQ	0.300331	0.586169	-0.199074
XLOC_006054	-	XLOC_006054	WDR90	TSS9000,TSS9001,TSS9002	chr16:699362-717854	WDR90	0.379447	0.678213	-0.00596563
XLOC_006055	-	XLOC_006055	RHOT2	TSS9003	chr16:718120-724372	RHOT2	0.34686	0.784225	0.142995
XLOC_006057	-	XLOC_006057	FBXL16	TSS9006	chr16:745519-747181	FBXL16	0.7759	1.68585	0.294779
XLOC_006062	-	XLOC_006062	BAIAP3	TSS9015	chr16:1383605-1401873	BAIAP3	0.709093	0.992288	0.200145
XLOC_006067	-	XLOC_006067	MAPK8IP3	TSS9024	chr16:1756220-1821710	MAPK8IP3	0.553012	0.920282	-0.196484
XLOC_006068	-	XLOC_006068	EME2,SPSB3	TSS9025,TSS9026,TSS9027	chr16:1821889-1832581	EME2	0.36761	1.22625	0.346024
XLOC_006076	-	XLOC_006076	RAB26	TSS9040	chr16:2201200-2204141	RAB26	0.431064	1.31116	-0.917202
XLOC_006084	-	XLOC_006084	AMDHD2	TSS9051,TSS9052	chr16:2570362-2581409	AMDHD2	-0.00330384	0.713901	-0.339879
XLOC_006087	-	XLOC_006087	SRRM2	TSS9058,TSS9059,TSS9060	chr16:2787076-2822322	SRRM2	-0.248007	-0.0607567	-0.162434
XLOC_006097	-	XLOC_006097	ZNF75A	TSS9074,TSS9075	chr16:3355432-3369793	ZNF75A	0.421207	0.383546	-0.147031
XLOC_006103	-	XLOC_006103	GLIS2	TSS9084	chr16:4366228-4466962	GLIS2	-0.653046	0.132719	-0.210173
XLOC_006135	-	XLOC_006135	ABCC1	TSS9132,TSS9133,TSS9134	chr16:16043433-16236947	ABCC1	-0.276223	-0.25158	0.0156324
XLOC_006149	-	XLOC_006149	VWA3A	TSS9154	chr16:22133888-22168287	VWA3A	1.72499	2.07733	-0.917246
XLOC_006159	-	XLOC_006159	IL4R	TSS9170	chr16:27325250-27376099	IL4R	0.546013	0.259062	0.416729
XLOC_006165	-	XLOC_006165	ATP2A1,SH2B1	TSS9178	chr16:28875077-28937768	ATP2A1	0.235349	0.642543	-0.358035
XLOC_006177	-	XLOC_006177	TAOK2	TSS9193	chr16:29985119-30003584	TAOK2	0.110951	0.305811	0.0353637
XLOC_006190	-	XLOC_006190	SRCAP	TSS9211,TSS9212	chr16:30709084-30756656	SRCAP	-0.294287	-0.346864	-0.0283173
XLOC_006204	-	XLOC_006204	KIAA0664L3	TSS9234	chr16:31711912-31723223	KIAA0664L3	0.583154	1.20983	0.24384
XLOC_006214	-	XLOC_006214	ADCY7	TSS9246	chr16:50321822-50402845	ADCY7	1.32306	1.61563	0.561739
XLOC_006216	-	XLOC_006216	SALL1	TSS9248	chr16:51169885-51185183	SALL1	-1.4575	0.144598	-0.139384
XLOC_006217	-	XLOC_006217	CHD9	TSS9249,TSS9250,TSS9251,TSS9252,TSS9253,TSS9254	chr16:53088930-53361512	CHD9	-0.266112	-0.15541	-0.0378137
XLOC_006228	-	XLOC_006228	GPR56	TSS9270,TSS9271,TSS9272,TSS9273,TSS9274	chr16:57653518-57699242	GPR56	-0.258349	-0.157886	0.144147
XLOC_006233	-	XLOC_006233	NDRG4	TSS9280	chr16:58534046-58547626	NDRG4	0.215577	0.654525	-0.0474636
XLOC_006244	-	XLOC_006244	TRADD	TSS9294	chr16:67187985-67193812	TRADD	0.962454	1.02651	0.941969
XLOC_006245	-	XLOC_006245	HSF4	TSS9295,TSS9296,TSS9297	chr16:67193873-67203856	HSF4	0.872338	1.78002	0.44553
XLOC_006246	-	XLOC_006246	NOL3	TSS9298,TSS9299	chr16:67204404-67217885	NOL3	0.593241	0.924281	0.335654
XLOC_006251	-	XLOC_006251	PLEKHG4	TSS9304,TSS9305	chr16:67311412-67360661	PLEKHG4	0.829301	1.3954	0.26949
XLOC_006253	-	XLOC_006253	FAM65A	TSS9307,TSS9308	chr16:67562716-67580691	FAM65A	0.166819	0.622272	0.33682
XLOC_006269	-	XLOC_006269	SNTB2	TSS9334	chr16:69221049-69342955	SNTB2	-0.243078	-0.450691	-0.104217
XLOC_006274	-	XLOC_006274	PDXDC2P	TSS9342,TSS9343	chr16:70009207-70099851	PDXDC2P	1.33581	1.26069	0.367885
XLOC_006277	-	XLOC_006277	FUK	TSS9347,TSS9348,TSS9349	chr16:70488427-70514188	FUK	0.337964	0.747033	0.103562
XLOC_006278	-	XLOC_006278	SF3B3	TSS9350	chr16:70557690-70584580	SF3B3	-0.269152	-0.428437	0.0670383
XLOC_006305	-	XLOC_006305	ATP2C2	TSS9390	chr16:84402132-84497947	ATP2C2	0.844895	0.879375	0.209535
XLOC_006313	-	XLOC_006313	MTHFSD	TSS9406	chr16:86563738-86703793	MTHFSD	0.454322	1.13049	-0.0378258
XLOC_006316	-	XLOC_006316	SLC7A5	TSS9409	chr16:87863624-87903105	SLC7A5	14	14	14
XLOC_006322	-	XLOC_006322	CTU2	TSS9420,TSS9421	chr16:88772890-88851618	CTU2	0.599896	0.545112	0.641308
XLOC_006330	-	XLOC_006330	C16orf55	TSS9437,TSS9438,TSS9439	chr16:89724209-89737968	C16orf55	0.57305	0.53891	0.0653178
XLOC_006332	-	XLOC_006332	CDK10	TSS9441,TSS9442,TSS9443	chr16:89753043-89768121	CDK10	0.5796	0.977526	0.322104
XLOC_006333	-	XLOC_006333	ZNF276	TSS9444,TSS9445,TSS9446,TSS9447,TSS9448	chr16:89773523-89883065	ZNF276	0.544212	0.617307	0.314873
XLOC_006334	-	XLOC_006334	SPIRE2	TSS9449,TSS9450,TSS9451,TSS9452	chr16:89884256-89937899	SPIRE2	0.515932	0.747784	0.142005
XLOC_006337	-	XLOC_006337	DEF8	TSS9456	chr16:90015138-90034501	DEF8	0.535841	0.539239	0.169103
XLOC_006343	-	XLOC_006343	LUC7L	TSS9467,TSS9468,TSS9469	chr16:238953-279449	LUC7L	0.225861	0.636388	0.154029
XLOC_006344	-	XLOC_006344	RGS11	TSS9470	chr16:318309-321937	RGS11	0.903735	2.0448	-0.647898
XLOC_006349	-	XLOC_006349	C16orf13	TSS9475,TSS9476,TSS9477	chr16:684419-686445	C16orf13	0.374608	0.696809	0.474201
XLOC_006364	-	XLOC_006364	SPSB3	TSS9497	chr16:1821889-1832581	SPSB3	0.165887	0.807573	-0.192269
XLOC_006374	-	XLOC_006374	PKD1	TSS9508,TSS9509	chr16:2089815-2185899	PKD1	0.186792	0.745686	0.243712
XLOC_006378	-	XLOC_006378	ABCA3	TSS9516	chr16:2325827-2390747	ABCA3	0.100204	0.652426	-0.0297742
XLOC_006388	-	XLOC_006388	CCDC64B	TSS9529,TSS9530,TSS9531,TSS9532	chr16:3072534-3086918	CCDC64B	0.499731	0.779287	-0.148905
XLOC_006389	-	XLOC_006389	MMP25	TSS9533	chr16:3102196-3125603	MMP25	0.308823	0.936376	-0.244641
XLOC_006396	-	XLOC_006396	CREBBP	TSS9542,TSS9543,TSS9544	chr16:3775055-3930121	CREBBP	-0.371547	-0.279012	-0.149979
XLOC_006425	-	XLOC_006425	KIAA0430	TSS9585,TSS9586	chr16:15688225-15737023	KIAA0430	-0.306189	-0.18582	-0.291133
XLOC_006427	-	XLOC_006427	FOPNL	TSS9589,TSS9590	chr16:15959576-15991680	FOPNL	-0.188752	-0.386329	-0.0350588
XLOC_006432	-	XLOC_006432	SMG1	TSS9596,TSS9597	chr16:18816096-18937726	SMG1	-0.373641	-0.556144	-0.119235
XLOC_006448	-	XLOC_006448	TNRC6A	TSS9621	chr16:24741041-24837549	TNRC6A	0.013794	-3.48728	-0.216702
XLOC_006451	-	XLOC_006451	GTF3C1	TSS9626	chr16:27471868-27561294	GTF3C1	-0.392072	-0.205512	0.0179241
XLOC_006458	-	XLOC_006458	MAZ	TSS9637	chr16:29817823-29822551	MAZ	0.947575	0.628572	0.534477
XLOC_006472	-	XLOC_006472	C16orf93	TSS9653	chr16:30759387-30787628	C16orf93	0.977247	0.991866	0.797731
XLOC_006478	-	XLOC_006478	C16orf58	TSS9659	chr16:31500700-31519738	C16orf58	0.173131	0.393476	-0.210453
XLOC_006485	-	XLOC_006485	NETO2	TSS9666,TSS9667	chr16:47115430-47177936	NETO2	0.28289	0.108265	0.0729445
XLOC_006490	-	XLOC_006490	ZNF423	TSS9674	chr16:49524520-49839238	ZNF423	-0.708971	-0.422576	0.040458
XLOC_006493	-	XLOC_006493	SALL1	TSS9679	chr16:51169885-51185183	SALL1	1.06238	0.540103	0.104246
XLOC_006507	-	XLOC_006507	CNOT1	TSS9700,TSS9701,TSS9702	chr16:58549210-58663772	CNOT1	-0.333532	-0.418902	-0.0496837
XLOC_006515	-	XLOC_006515	TRADD	TSS9712	chr16:67187985-67193812	TRADD	1.13154	1.7704	1.46753
XLOC_006517	-	XLOC_006517	KIAA0895L	TSS9714	chr16:67204404-67217885	KIAA0895L	0.537031	1.06816	0.237354
XLOC_006527	-	XLOC_006527	CENPT	TSS9724	chr16:67861686-67918406	CENPT	0.239248	0.479155	-0.0985909
XLOC_006534	-	XLOC_006534	ZFP90	TSS9733	chr16:68567596-68601105	ZFP90	0.608988	0.321454	-0.0253199
XLOC_006540	-	XLOC_006540	PDXDC2P	TSS9744	chr16:70009207-70099851	PDXDC2P	0.266916	0.385431	-0.153617
XLOC_006542	-	XLOC_006542	AARS	TSS9746,TSS9747	chr16:70277648-70323442	AARS	-0.24292	-0.182071	-0.242427
XLOC_006553	-	XLOC_006553	ZNF821	TSS9759,TSS9760,TSS9761,TSS9762	chr16:71893582-71918093	ZNF821	0.115606	0.639543	-0.0335994
XLOC_006556	-	XLOC_006556	GLG1	TSS9766	chr16:74458129-74641042	GLG1	-0.279499	-0.261895	-0.138051
XLOC_006566	-	XLOC_006566	TMEM231	TSS9784	chr16:75532331-75590170	TMEM231	0.49962	0.564516	-0.356133
XLOC_006590	-	XLOC_006590	SLC7A5	TSS9827,TSS9828,TSS9829,TSS9830	chr16:87863624-87903105	SLC7A5	0.59509	-0.200679	0.294094
XLOC_006594	-	XLOC_006594	FAM38A	TSS9836,TSS9837,TSS9838	chr16:88772890-88851618	FAM38A	-0.109051	0.449414	0.459423
XLOC_006597	-	XLOC_006597	CBFA2T3	TSS9842,TSS9843	chr16:88941205-89007608	CBFA2T3	1.05695	1.17435	0.509667
XLOC_006601	-	XLOC_006601	SPATA2L	TSS9850,TSS9851	chr16:89753043-89768121	SPATA2L	1.90778	1.85998	1.56082
XLOC_006608	-	XLOC_006608	LOC100130015	TSS9866	chr16:90086062-90111668	LOC100130015	2.13377	2.23282	-14
XLOC_006779	-	XLOC_006779	SERPINF1	TSS10037	chr17:1665258-1681269	SERPINF1	0.574164	0.912661	-0.527277
XLOC_006783	-	XLOC_006783	SGSM2	TSS10046,TSS10047,TSS10048,TSS10049,TSS10050	chr17:2240774-2284369	SGSM2	0.354102	0.764549	0.0993014
XLOC_006795	-	XLOC_006795	ARRB2	TSS10067,TSS10068	chr17:4613788-4624796	ARRB2	0.450582	0.435879	-0.113709
XLOC_006800	-	XLOC_006800	MINK1	TSS10073,TSS10074	chr17:4736634-4806516	MINK1	0.0428947	0.384995	0.094567
XLOC_006802	-	XLOC_006802	ENO3	TSS10078	chr17:4854383-4860426	ENO3	0.101297	0.86857	0.0933678
XLOC_006811	-	XLOC_006811	LOC728392	TSS10094	chr17:5402749-5404049	LOC728392	0.488221	0.992705	-1.22038
XLOC_006819	-	XLOC_006819	ACADVL	TSS10106	chr17:7123132-7137863	ACADVL	0.297927	0.887409	0.153932
XLOC_006823	-	XLOC_006823	NLGN2	TSS10112,TSS10113,TSS10114	chr17:7308242-7323179	NLGN2	0.194039	0.585334	-0.0649898
XLOC_006834	-	XLOC_006834	CHD3	TSS10128,TSS10129,TSS10130,TSS10131,TSS10132,TSS10133	chr17:7788110-7816075	CHD3	-0.324372	-0.0470865	-0.079745
XLOC_006868	-	XLOC_006868	LLGL1	TSS10180	chr17:18128922-18162055	LLGL1	0.199566	0.460723	0.0105525
XLOC_006878	-	XLOC_006878	SLC47A1	TSS10198	chr17:19437166-19482346	SLC47A1	0.526315	0.671255	0.642782
XLOC_006893	-	XLOC_006893	SUPT6H	TSS10221,TSS10222	chr17:26999788-27029472	SUPT6H	-0.360852	-0.289878	0.0194406
XLOC_006900	-	XLOC_006900	TAOK1	TSS10234	chr17:27717251-27878922	TAOK1	-0.393217	-0.525696	-0.12669
XLOC_006906	-	XLOC_006906	CPD	TSS10240,TSS10241	chr17:28705928-28796675	CPD	-0.212955	-0.310255	-0.146463
XLOC_006910	-	XLOC_006910	ATAD5	TSS10250,TSS10251	chr17:29159022-29223132	ATAD5	-0.378517	-0.478329	-0.169792
XLOC_006914	-	XLOC_006914	NF1	TSS10256,TSS10257	chr17:29421944-29704772	NF1	-0.472221	-0.510252	-0.0735856
XLOC_006915	-	XLOC_006915	RAB11FIP4	TSS10258	chr17:29815069-29865232	RAB11FIP4	-0.217019	-0.460314	0.0868661
XLOC_006921	-	XLOC_006921	TMEM98	TSS10266	chr17:31254927-31268807	TMEM98	0.409224	0.251333	-0.481705
XLOC_006923	-	XLOC_006923	FNDC8	TSS10268	chr17:33448630-33469322	FNDC8	2.74721	1.70976	-14
XLOC_006936	-	XLOC_006936	ARHGAP23	TSS10289,TSS10290	chr17:36584719-36668628	ARHGAP23	0.190305	0.621135	0.00736222
XLOC_006938	-	XLOC_006938	CISD3	TSS10292	chr17:36886509-36904558	CISD3	1.10309	0.849559	0.82556
XLOC_006950	-	XLOC_006950	THRA	TSS10312,TSS10313,TSS10314,TSS10315	chr17:38218445-38256973	THRA	-0.09133	0.448955	0.0983535
XLOC_006953	-	XLOC_006953	RAPGEFL1	TSS10319	chr17:38334241-38351906	RAPGEFL1	0.959999	0.818861	0.218948
XLOC_006965	-	XLOC_006965	FKBP10	TSS10335,TSS10336	chr17:39968926-39979469	FKBP10	0.144	0.395522	-0.260226
XLOC_006982	-	XLOC_006982	RND2	TSS10363,TSS10364	chr17:41177257-41184058	RND2	0.372006	0.546805	0.0325743
XLOC_006984	-	XLOC_006984	ARL4D	TSS10368	chr17:41476352-41485862	ARL4D	1.0761	0.302236	1.24528
XLOC_006985	-	XLOC_006985	DHX8	TSS10369	chr17:41561268-41613823	DHX8	-0.23629	-0.315915	-0.006795
XLOC_006988	-	XLOC_006988	TMUB2	TSS10372,TSS10373	chr17:42264348-42304472	TMUB2	0.22164	0.60442	-0.0393548
XLOC_006999	-	XLOC_006999	FMNL1	TSS10387,TSS10388	chr17:43299291-43324683	FMNL1	1.10661	1.24316	-0.0815239
XLOC_007000	-	XLOC_007000	LOC100133991	TSS10389,TSS10390,TSS10391	chr17:43325302-43394414	LOC100133991	0.659203	1.15753	0.336005
XLOC_007003	-	XLOC_007003	MAPT	TSS10396	chr17:43971747-44105699	MAPT	0.425529	1.02981	0.314348
XLOC_007009	-	XLOC_007009	ITGB3	TSS10404	chr17:45331207-45391080	ITGB3	-0.906331	-0.606352	0.218969
XLOC_007016	-	XLOC_007016	CDK5RAP3	TSS10415,TSS10416	chr17:46048421-46059196	CDK5RAP3	0.611449	0.890269	0.113753
XLOC_007026	-	XLOC_007026	XYLT2	TSS10431	chr17:48423392-48438512	XYLT2	0.335256	0.676246	-0.260936
XLOC_007031	-	XLOC_007031	SPATA20	TSS10436,TSS10437	chr17:48624541-48633309	SPATA20	0.153607	0.497995	0.00412665
XLOC_007033	-	XLOC_007033	LUC7L3	TSS10439,TSS10440	chr17:48796914-48833575	LUC7L3	0.319276	0.699128	0.19584
XLOC_007040	-	XLOC_007040	DGKE	TSS10453,TSS10454	chr17:54911459-54946128	DGKE	0.442402	0.215862	0.19456
XLOC_007050	-	XLOC_007050	PRR11	TSS10468,TSS10469	chr17:57232859-57284329	PRR11	-0.411141	-0.223342	-0.440975
XLOC_007052	-	XLOC_007052	CLTC	TSS10472	chr17:57695927-57784856	CLTC	-0.36633	-0.410402	-0.0690969
XLOC_007064	-	XLOC_007064	TANC2	TSS10491,TSS10492	chr17:61043778-61505139	TANC2	-0.637205	-0.393459	-0.00641278
XLOC_007080	-	XLOC_007080	BPTF	TSS10516,TSS10517	chr17:65821779-65980494	BPTF	-0.442277	-0.480763	-0.247957
XLOC_007081	-	XLOC_007081	KPNA2	TSS10518,TSS10519	chr17:66031749-66043767	KPNA2	-0.326839	-0.478416	-0.142936
XLOC_007095	-	XLOC_007095	SLC16A5	TSS10548,TSS10549	chr17:73083974-73103513	SLC16A5	0.379857	0.687224	0.246053
XLOC_007105	-	XLOC_007105	LLGL2,TSEN54	TSS10560,TSS10561,TSS10562,TSS10563,TSS10564,TSS10565	chr17:73512608-73571290	LLGL2	0.344329	0.71122	0.362477
XLOC_007106	-	XLOC_007106	MYO15B	TSS10566,TSS10567	chr17:73584138-73663269	MYO15B	1.44891	1.92576	-0.417467
XLOC_007112	-	XLOC_007112	ZACN	TSS10577	chr17:74077081-74117295	ZACN	-0.969785	-0.401315	-0.382392
XLOC_007124	-	XLOC_007124	PGS1	TSS10602,TSS10603	chr17:76374734-76420734	PGS1	0.46728	1.01659	0.28101
XLOC_007132	-	XLOC_007132	RNF213	TSS10616,TSS10617	chr17:78234666-78411884	RNF213	-0.462868	-0.318055	-0.0314932
XLOC_007145	-	XLOC_007145	LRRC45	TSS10637	chr17:79981208-79989064	LRRC45	0.369973	0.442452	0.209455
XLOC_007149	-	XLOC_007149	SLC16A3	TSS10642	chr17:80193005-80197436	SLC16A3	0.620476	0.529235	0.532493
XLOC_007172	-	XLOC_007172	DPH1	TSS10678	chr17:1933386-1947390	DPH1	14	14	0
XLOC_007175	-	XLOC_007175	SGSM2	TSS10681	chr17:2240774-2284369	SGSM2	0.469461	1.18183	0.10808
XLOC_007177	-	XLOC_007177	KIAA0664	TSS10683,TSS10684,TSS10685,TSS10686	chr17:2592679-2615031	KIAA0664	0.155018	0.623341	0.606252
XLOC_007187	-	XLOC_007187	ZZEF1	TSS10702	chr17:3907738-4046253	ZZEF1	-0.48266	-0.377953	0.0472794
XLOC_007192	-	XLOC_007192	CXCL16	TSS10710	chr17:4634713-4643223	CXCL16	0.401461	0.686844	0.0626673
XLOC_007193	-	XLOC_007193	CHRNE	TSS10711,TSS10712	chr17:4736634-4806516	CHRNE	0.415876	0.919133	-0.642344
XLOC_007208	-	XLOC_007208	DVL2	TSS10738,TSS10739	chr17:7123132-7137863	DVL2	0.0439819	0.444252	-0.00867154
XLOC_007211	-	XLOC_007211	CLDN7	TSS10743	chr17:7146832-7166512	CLDN7	0.388438	0.315955	0.14169
XLOC_007214	-	XLOC_007214	NEURL4	TSS10746	chr17:7218950-7232638	NEURL4	0.150427	0.424597	0.10168
XLOC_007218	-	XLOC_007218	POLR2A	TSS10753	chr17:7416088-7417926	POLR2A	-0.534679	0.141654	0.0408795
XLOC_007222	-	XLOC_007222	SAT2	TSS10757,TSS10758	chr17:7494449-7536700	SAT2	0.456524	0.501612	0.145804
XLOC_007238	-	XLOC_007238	MYH10	TSS10782,TSS10783,TSS10784	chr17:8377352-8534260	MYH10	-0.28011	-0.0389936	-0.127483
XLOC_007254	-	XLOC_007254	COPS3	TSS10810	chr17:17149740-17184617	COPS3	0.119887	-0.371156	0.0796449
XLOC_007256	-	XLOC_007256	SREBF1	TSS10812	chr17:17584786-17740325	SREBF1	-0.29736	-0.209761	-0.186911
XLOC_007259	-	XLOC_007259	FLII	TSS10815,TSS10816,TSS10817	chr17:18128922-18162055	FLII	-0.267598	0.00242228	0.167939
XLOC_007281	-	XLOC_007281	SPAG5	TSS10850	chr17:26904530-26926056	SPAG5	-0.321014	-0.532124	-0.161371
XLOC_007287	-	XLOC_007287	FLOT2	TSS10865,TSS10866,TSS10867,TSS10868	chr17:27206355-27507407	FLOT2	0.13165	0.284152	-0.000899539
XLOC_007291	-	XLOC_007291	CORO6	TSS10881	chr17:27940479-27948441	CORO6	0.216288	1.32406	0.209538
XLOC_007302	-	XLOC_007302	MYO1D	TSS10900	chr17:30819624-31204112	MYO1D	-0.288105	-0.330477	-0.0374495
XLOC_007313	-	XLOC_007313	ACACA	TSS10922,TSS10923,TSS10924,TSS10925,TSS10926	chr17:35441925-35766902	ACACA	-0.483905	-0.489706	-0.0940518
XLOC_007314	-	XLOC_007314	SYNRG	TSS10927	chr17:35874899-35969486	SYNRG	-0.303732	-0.431319	-0.194015
XLOC_007325	-	XLOC_007325	MED1	TSS10940	chr17:37558122-37607573	MED1	-0.170623	-0.515645	-0.0732477
XLOC_007326	-	XLOC_007326	PGAP3	TSS10941,TSS10942	chr17:37827374-37844310	PGAP3	0.533777	0.606519	-0.12349
XLOC_007328	-	XLOC_007328	GSDMB	TSS10944,TSS10945,TSS10946	chr17:38060847-38075073	GSDMB	0.875837	1.36694	0.0941568
XLOC_007330	-	XLOC_007330	MED24	TSS10949,TSS10950	chr17:38175349-38210889	MED24	-0.240145	-0.17463	0.0332943
XLOC_007340	-	XLOC_007340	JUP	TSS10966,TSS10967,TSS10968,TSS10969,TSS10970	chr17:39910687-39943048	JUP	-0.499493	-0.250653	-0.158206
XLOC_007345	-	XLOC_007345	ACLY	TSS10976,TSS10977	chr17:40023144-40075272	ACLY	-0.196708	-0.297077	0.0955593
XLOC_007360	-	XLOC_007360	LOC100190938	TSS11002	chr17:40905946-40913275	LOC100190938	1.52968	1.80364	-0.0417595
XLOC_007366	-	XLOC_007366	ARL4D	TSS11014	chr17:41476352-41485862	ARL4D	0.760674	0.0666709	0.901987
XLOC_007367	-	XLOC_007367	MEOX1	TSS11015	chr17:41717356-41739317	MEOX1	0.310822	0.189464	-0.530121
XLOC_007368	-	XLOC_007368	MPP3	TSS11016,TSS11017	chr17:41878166-41910547	MPP3	0.685977	0.85541	0.240365
XLOC_007370	-	XLOC_007370	HDAC5	TSS11020,TSS11021	chr17:42148054-42201014	HDAC5	-0.00396451	0.553094	-0.304341
XLOC_007394	-	XLOC_007394	CDC27	TSS11065,TSS11066	chr17:45195102-45266687	CDC27	-0.18703	-0.272797	0.0184664
XLOC_007396	-	XLOC_007396	SCRN2	TSS11069,TSS11070	chr17:45915046-45918699	SCRN2	1.35653	1.33953	0.262556
XLOC_007405	-	XLOC_007405	HOXB7	TSS11082	chr17:46684589-46687322	HOXB7	0.585859	1.01175	0.311116
XLOC_007407	-	XLOC_007407	ZNF652	TSS11084,TSS11085	chr17:47366567-47439835	ZNF652	-0.346743	-0.259966	-0.159694
XLOC_007413	-	XLOC_007413	COL1A1	TSS11095,TSS11096	chr17:48261456-48279000	COL1A1	-0.00752164	0.71813	-0.304679
XLOC_007419	-	XLOC_007419	MBTD1	TSS11104,TSS11105,TSS11106	chr17:49254778-49337731	MBTD1	-0.416982	-0.214602	-0.437847
XLOC_007420	-	XLOC_007420	COX11	TSS11107	chr17:52978051-53241774	COX11	0.591943	0.448966	0.0673133
XLOC_007427	-	XLOC_007427	MSI2	TSS11114	chr17:55333930-55762018	MSI2	0.795728	0.0181505	-0.1065
XLOC_007428	-	XLOC_007428	CUEDC1	TSS11115,TSS11116,TSS11117,TSS11118,TSS11119,TSS11120,TSS11121,TSS11122	chr17:55938897-55980750	CUEDC1	0.294009	0.58347	0.241972
XLOC_007432	-	XLOC_007432	MKS1	TSS11130,TSS11131,TSS11132	chr17:56282752-56296966	MKS1	-0.558642	0.0628292	-0.27002
XLOC_007433	-	XLOC_007433	BZRAP1	TSS11133,TSS11134	chr17:56378593-56406152	BZRAP1	0.700304	1.04858	-0.556642
XLOC_007450	-	XLOC_007450	BRIP1	TSS11160,TSS11161	chr17:59756546-59940920	BRIP1	-0.173276	-0.777033	-0.427303
XLOC_007451	-	XLOC_007451	INTS2	TSS11162,TSS11163	chr17:59942727-60005377	INTS2	-0.186024	-0.454987	-0.095887
XLOC_007452	-	XLOC_007452	MED13	TSS11164,TSS11165,TSS11166	chr17:60019959-60143322	MED13	-0.324931	-0.382651	-0.123123
XLOC_007453	-	XLOC_007453	CYB561	TSS11167,TSS11168,TSS11169	chr17:61509663-61523722	CYB561	0.302079	0.308402	0.136638
XLOC_007459	-	XLOC_007459	ICAM2	TSS11179	chr17:62079118-62097994	ICAM2	0.883809	1.01052	-0.464345
XLOC_007470	-	XLOC_007470	HELZ	TSS11203	chr17:65066553-65241326	HELZ	-0.51328	-0.748807	-0.083039
XLOC_007473	-	XLOC_007473	BPTF	TSS11206	chr17:65821779-65980494	BPTF	0.0163544	-1.12331	-0.142333
XLOC_007479	-	XLOC_007479	ABCA10	TSS11216,TSS11217,TSS11218	chr17:67144147-67323323	ABCA10	0.448202	0.383078	-0.241046
XLOC_007480	-	XLOC_007480	LOC100499467	TSS11219,TSS11220	chr17:70399462-70588943	LOC100499467	1.08487	0.646407	1.60986
XLOC_007484	-	XLOC_007484	NAT9	TSS11226	chr17:72766684-72772480	NAT9	0.23647	0.469429	-0.110841
XLOC_007498	-	XLOC_007498	TRIM47	TSS11247,TSS11248	chr17:73870244-73874656	TRIM47	1.03513	1.18509	0.249311
XLOC_007504	-	XLOC_007504	EXOC7	TSS11260,TSS11261	chr17:74077081-74117295	EXOC7	0.11379	0.238627	0.0674672
XLOC_007505	-	XLOC_007505	FOXJ1	TSS11262	chr17:74132304-74236390	FOXJ1	-0.0113361	0.51296	-0.341276
XLOC_007506	-	XLOC_007506	RNF157	TSS11263,TSS11264	chr17:74132304-74236390	RNF157	0.410192	0.423868	-0.251509
XLOC_007515	-	XLOC_007515	TMC6	TSS11279,TSS11280,TSS11281,TSS11282	chr17:75955327-76128488	TMC6	0.34186	0.679906	0.468313
XLOC_007517	-	XLOC_007517	AFMID	TSS11284	chr17:76183397-76203786	AFMID	14	14	14
XLOC_007519	-	XLOC_007519	USP36	TSS11286	chr17:76783679-76836969	USP36	0.504331	0.485185	0.257353
XLOC_007524	-	XLOC_007524	TBC1D16	TSS11296	chr17:77906147-78009647	TBC1D16	0.39542	0.269096	0.0239719
XLOC_007530	-	XLOC_007530	C17orf56	TSS11302,TSS11303,TSS11304	chr17:79201968-79212777	C17orf56	0.337122	0.869068	0.156213
XLOC_007536	-	XLOC_007536	C17orf90	TSS11315	chr17:79632065-79633655	C17orf90	0.382248	0.781366	-0.27925
XLOC_007547	-	XLOC_007547	PYCR1	TSS11331,TSS11332	chr17:79890158-79895181	PYCR1	0.102735	0.291842	-0.126396
XLOC_007550	-	XLOC_007550	RFNG	TSS11339,TSS11340	chr17:80005777-80009650	RFNG	0.207577	0.585532	0.0174858
XLOC_007552	-	XLOC_007552	FASN	TSS11343	chr17:80036162-80056143	FASN	-0.653969	-0.453296	-0.113616
XLOC_007556	-	XLOC_007556	C17orf62	TSS11353	chr17:80351045-80408707	C17orf62	0.502643	0.366136	0.388758
XLOC_007808	-	XLOC_007808	USP14	TSS11608,TSS11609	chr18:158463-268059	USP14	-0.133307	-0.350888	-0.000408933
XLOC_007811	-	XLOC_007811	NDC80	TSS11613	chr18:2537523-2613427	NDC80	-0.439411	-0.590458	-0.124399
XLOC_007813	-	XLOC_007813	LPIN2	TSS11616	chr18:2916991-3013119	LPIN2	1.25064	2.2761	1.29342
XLOC_007833	-	XLOC_007833	CEP192	TSS11657,TSS11658	chr18:12991345-13125051	CEP192	-0.249356	-0.35996	-0.200685
XLOC_007840	-	XLOC_007840	RBBP8	TSS11668,TSS11669,TSS11670	chr18:20494060-20606772	RBBP8	0.555927	0.101848	0.184533
XLOC_007841	-	XLOC_007841	CABLES1	TSS11671	chr18:20714527-20840434	CABLES1	1.07833	0.712037	0.539574
XLOC_007847	-	XLOC_007847	IMPACT	TSS11678	chr18:22006608-22033494	IMPACT	0.271599	0.0886695	-0.171046
XLOC_007856	-	XLOC_007856	ZNF397	TSS11694,TSS11695,TSS11696,TSS11697	chr18:32830640-32870196	ZNF397	0.348443	0.39223	-0.124959
XLOC_007864	-	XLOC_007864	SETBP1	TSS11710	chr18:42260137-42648475	SETBP1	-0.451502	-0.387244	-0.0929218
XLOC_007865	-	XLOC_007865	SLC14A2	TSS11711,TSS11712,TSS11713,TSS11714	chr18:42792946-43227747	SLC14A2	-1.20606	-0.655717	0.203275
XLOC_007879	-	XLOC_007879	RAB27B	TSS11735,TSS11736	chr18:52495665-52562748	RAB27B	0.364393	0.515341	-0.0712453
XLOC_007884	-	XLOC_007884	MALT1	TSS11743,TSS11744,TSS11745	chr18:56337806-56421239	MALT1	-0.842518	-0.471572	0.360874
XLOC_007887	-	XLOC_007887	PMAIP1	TSS11755	chr18:57567655-57571538	PMAIP1	0.617433	-0.29515	0.0566881
XLOC_007906	-	XLOC_007906	ENOSF1	TSS11777,TSS11778,TSS11779	chr18:649619-712662	ENOSF1	0.167404	0.404581	-0.166047
XLOC_007912	-	XLOC_007912	DLGAP1	TSS11786,TSS11787,TSS11788,TSS11789	chr18:3496029-4455266	DLGAP1	0.655293	-0.285453	-0.371048
XLOC_007932	-	XLOC_007932	CDH2	TSS11823	chr18:25529560-25757769	CDH2	0.747734	0.773926	-0.455512
XLOC_007948	-	XLOC_007948	CELF4	TSS11852	chr18:34823007-35146000	CELF4	1.28673	1.14686	0.517837
XLOC_007954	-	XLOC_007954	HDHD2	TSS11861,TSS11862	chr18:44633727-44676871	HDHD2	0.287853	0.0772979	-0.00381613
XLOC_007958	-	XLOC_007958	RPL17	TSS11866,TSS11867	chr18:47007022-47018935	RPL17	0.199572	0.190924	0.058449
XLOC_007962	-	XLOC_007962	MBD1	TSS11871	chr18:47793251-47808144	MBD1	0.0837707	0.295419	0.198193
XLOC_007967	-	XLOC_007967	TCF4	TSS11877,TSS11878,TSS11879,TSS11880	chr18:52889561-53303188	TCF4	0.337354	0.31787	-0.501797
XLOC_007974	-	XLOC_007974	PIGN	TSS11887,TSS11888,TSS11889	chr18:59711330-59854289	PIGN	-0.102726	-0.333979	-0.352298
XLOC_008076	-	XLOC_008076	C19orf21	TSS11999,TSS12000	chr19:751078-764319	C19orf21	0.561258	0.188747	0.36539
XLOC_008079	-	XLOC_008079	CFD	TSS12005	chr19:859664-892408	CFD	0.63575	0.847786	0.176849
XLOC_008080	-	XLOC_008080	ARID3A	TSS12006,TSS12007	chr19:926036-975938	ARID3A	-0.545193	0.0349526	-0.262917
XLOC_008084	-	XLOC_008084	ABCA7	TSS12011	chr19:1040101-1065570	ABCA7	0.544395	0.844482	-0.112608
XLOC_008091	-	XLOC_008091	C19orf24,CIRBP	TSS12020,TSS12021	chr19:1269266-1279245	C19orf24	0.272981	0.437995	-0.072724
XLOC_008092	-	XLOC_008092	MUM1	TSS12022	chr19:1354975-1378430	MUM1	0.351107	0.621091	0.286421
XLOC_008100	-	XLOC_008100	CSNK1G2	TSS12036,TSS12037,TSS12038	chr19:1941160-1981441	CSNK1G2	0.0791139	0.516388	0.192161
XLOC_008104	-	XLOC_008104	SPPL2B	TSS12044,TSS12045	chr19:2328628-2355100	SPPL2B	0.38849	0.713117	-0.353304
XLOC_008130	-	XLOC_008130	CAPS	TSS12079,TSS12080	chr19:5904851-5978320	CAPS	1.23045	0.966892	0.177488
XLOC_008134	-	XLOC_008134	TUBB4	TSS12086	chr19:6494346-6496233	TUBB4	0.222824	0.784918	0.0526092
XLOC_008140	-	XLOC_008140	KIAA1543	TSS12094,TSS12095	chr19:7660787-7683196	KIAA1543	0.187654	0.851953	0.528692
XLOC_008151	-	XLOC_008151	HNRNPM	TSS12112	chr19:8509802-8554003	HNRNPM	-0.221319	-0.202773	-0.0112842
XLOC_008158	-	XLOC_008158	PPAN,PPAN-P2RY11	TSS12121	chr19:10216898-10230599	PPAN	0.788255	0.343607	0.42324
XLOC_008165	-	XLOC_008165	QTRT1	TSS12132	chr19:10812111-10824043	QTRT1	0.443771	0.877636	0.499059
XLOC_008170	-	XLOC_008170	LDLR	TSS12140,TSS12141	chr19:11200037-11244552	LDLR	-0.34196	-0.319295	0.0717072
XLOC_008172	-	XLOC_008172	LPPR2	TSS12144	chr19:11466061-11476374	LPPR2	0.256656	0.608102	0.212625
XLOC_008186	-	XLOC_008186	WDR83	TSS12170,TSS12171	chr19:12757000-12792701	WDR83	0.388494	0.680177	0.565485
XLOC_008189	-	XLOC_008189	HOOK2	TSS12174	chr19:12873795-12886434	HOOK2	0.50791	1.4665	-0.809466
XLOC_008195	-	XLOC_008195	CCDC130	TSS12181,TSS12182,TSS12183	chr19:13842859-13874106	CCDC130	0.359558	0.765036	0.121999
XLOC_008212	-	XLOC_008212	MYO9B	TSS12210	chr19:17186590-17324104	MYO9B	-0.280296	-0.0272469	0.161807
XLOC_008227	-	XLOC_008227	PGPEP1	TSS12226	chr19:18451407-18480763	PGPEP1	0.653793	0.449008	-0.0288321
XLOC_008231	-	XLOC_008231	TMEM59L	TSS12231	chr19:18723681-18731849	TMEM59L	0.782935	1.86981	-0.578328
XLOC_008253	-	XLOC_008253	ZNF681	TSS12267	chr19:23921996-23941693	ZNF681	0.789995	0.182389	0.098143
XLOC_008257	-	XLOC_008257	ZNF254	TSS12273,TSS12274,TSS12275	chr19:24269975-24312719	ZNF254	0.293167	1.01194	0.539415
XLOC_008258	-	XLOC_008258	LOC148189	TSS12276,TSS12277,TSS12278	chr19:28221094-28302004	LOC148189	-0.486518	-0.315196	0.163838
XLOC_008268	-	XLOC_008268	CEBPG	TSS12291	chr19:33865498-33873594	CEBPG	0.428927	0.142915	-0.145005
XLOC_008276	-	XLOC_008276	ZNF181,ZNF302	TSS12299,TSS12300,TSS12301,TSS12302,TSS12303	chr19:35168235-35233774	ZNF181	0.347319	0.311407	-0.15512
XLOC_008279	-	XLOC_008279	FXYD3	TSS12307	chr19:35606731-35615228	FXYD3	0.633011	0.401255	-0.394866
XLOC_008284	-	XLOC_008284	HAUS5	TSS12312,TSS12313,TSS12314	chr19:36103645-36116285	HAUS5	0.286096	0.491568	-0.0470642
XLOC_008289	-	XLOC_008289	ARHGAP33	TSS12319	chr19:36277101-36279724	ARHGAP33	0.340585	0.947584	-0.235926
XLOC_008290	-	XLOC_008290	KIRREL2	TSS12320	chr19:36347809-36358048	KIRREL2	0.836527	1.21585	0.321135
XLOC_008300	-	XLOC_008300	ZNF567	TSS12331,TSS12332	chr19:37180297-37212288	ZNF567	0.492423	0.273212	0.150173
XLOC_008303	-	XLOC_008303	HKR1	TSS12335,TSS12336,TSS12337,TSS12338,TSS12339,TSS12340,TSS12341	chr19:37808931-37855357	HKR1	0.633145	0.704904	-0.218579
XLOC_008306	-	XLOC_008306	ZNF793	TSS12345	chr19:37997810-38034239	ZNF793	0.6212	0.779404	-0.18183
XLOC_008310	-	XLOC_008310	SIPA1L3	TSS12349,TSS12350,TSS12351,TSS12352	chr19:38397820-38699011	SIPA1L3	-0.324395	-0.0577527	0.0638957
XLOC_008313	-	XLOC_008313	KCNK6	TSS12356	chr19:38810402-38822849	KCNK6	0.706893	0.836706	0.390705
XLOC_008324	-	XLOC_008324	PLEKHG2	TSS12371	chr19:39903344-39919055	PLEKHG2	0.19845	0.585343	-0.240246
XLOC_008325	-	XLOC_008325	RPS16	TSS12372	chr19:39923784-39926628	RPS16	1.40717	1.74027	1.13007
XLOC_008332	-	XLOC_008332	ZNF780A	TSS12379	chr19:40534166-40596845	ZNF780A	0.457098	0.833305	-0.399283
XLOC_008333	-	XLOC_008333	MAP3K10	TSS12380,TSS12381	chr19:40697650-40721482	MAP3K10	0.287551	1.21593	0.234479
XLOC_008334	-	XLOC_008334	PLD3	TSS12382	chr19:40854331-40884396	PLD3	0.065301	0.269648	-0.199883
XLOC_008336	-	XLOC_008336	LTBP4	TSS12384,TSS12385,TSS12386,TSS12387	chr19:41099071-41135950	LTBP4	0.20755	0.463175	-0.380925
XLOC_008341	-	XLOC_008341	HNRNPUL1	TSS12399,TSS12400,TSS12401,TSS12402,TSS12403	chr19:41768390-41813811	HNRNPUL1	-0.290586	-0.0894575	-0.119094
XLOC_008351	-	XLOC_008351	CIC	TSS12419,TSS12420,TSS12421	chr19:42772720-42799950	CIC	-0.367551	-0.0420241	-0.165258
XLOC_008358	-	XLOC_008358	ZNF155,ZNF221,ZNF222,ZNF223,ZNF224,ZNF225,ZNF226,ZNF230,ZNF234	TSS12429,TSS12430,TSS12431,TSS12432,TSS12433,TSS12434,TSS12435,TSS12436,TSS12437,TSS12438,TSS12439	chr19:44455396-44681838	ZNF155	0.198214	0.247126	-0.144219
XLOC_008362	-	XLOC_008362	BCAM	TSS12443	chr19:45312323-45324678	BCAM	0.0930644	0.502027	-0.401276
XLOC_008365	-	XLOC_008365	APOE	TSS12447	chr19:45409151-45412652	APOE	0.0665614	0.811743	-0.055697
XLOC_008366	-	XLOC_008366	CLASRP	TSS12448	chr19:45542297-45574214	CLASRP	0.111478	0.682111	0.185079
XLOC_008405	-	XLOC_008405	FCGRT	TSS12509,TSS12510	chr19:50016412-50029685	FCGRT	0.679733	1.03112	-0.484656
XLOC_008413	-	XLOC_008413	MED25,PTOV1	TSS12521,TSS12522,TSS12523,TSS12524,TSS12525,TSS12526,TSS12527	chr19:50321535-50370822	MED25	0.0148542	0.3674	-0.299616
XLOC_008417	-	XLOC_008417	MYH14	TSS12531,TSS12532	chr19:50706884-50813841	MYH14	-0.338903	0.0377789	-0.100691
XLOC_008425	-	XLOC_008425	ZNF83	TSS12547	chr19:53115450-53696619	ZNF83	1.3592	1.43141	0.679243
XLOC_008426	-	XLOC_008426	ZNF468	TSS12548	chr19:53115450-53696619	ZNF468	1.03944	0.344501	0.198757
XLOC_008427	-	XLOC_008427	ZNF320	TSS12549,TSS12550	chr19:53115450-53696619	ZNF320	-0.511999	-0.149551	-0.433594
XLOC_008431	-	XLOC_008431	ZNF331	TSS12559,TSS12560	chr19:54024176-54083523	ZNF331	0.42163	0.206534	-0.000239874
XLOC_008432	-	XLOC_008432	NDUFA3	TSS12561	chr19:54606131-54635150	NDUFA3	0.0853024	1.67148	0.437786
XLOC_008437	-	XLOC_008437	LENG8	TSS12567	chr19:54960064-54974894	LENG8	0.276219	0.981867	-0.203418
XLOC_008439	-	XLOC_008439	EPS8L1	TSS12570,TSS12571,TSS12572	chr19:55587220-55601444	EPS8L1	0.356267	0.584221	0.407159
XLOC_008449	-	XLOC_008449	LOC100128252	TSS12589	chr19:56989256-57006806	LOC100128252	0.672528	0.762843	-0.175268
XLOC_008453	-	XLOC_008453	ZNF460	TSS12593	chr19:57791852-57819930	ZNF460	-0.324829	-0.606894	-0.301615
XLOC_008456	-	XLOC_008456	ZNF17	TSS12598	chr19:57924980-57933851	ZNF17	0.664655	0.319554	-0.64279
XLOC_008458	-	XLOC_008458	ZNF419,ZNF772,ZNF773	TSS12600,TSS12601,TSS12602,TSS12603,TSS12604	chr19:57980703-58019898	ZNF419	0.651411	0.682521	0.0394931
XLOC_008467	-	XLOC_008467	ZNF135	TSS12626	chr19:58570606-58581110	ZNF135	1.59883	1.13201	-0.116191
XLOC_008487	-	XLOC_008487	FSTL3	TSS12663	chr19:681230-683371	FSTL3	0.697943	0.439321	0.55982
XLOC_008490	-	XLOC_008490	C19orf6	TSS12669	chr19:1000436-1021220	C19orf6	0.105227	0.543354	0.107233
XLOC_008508	-	XLOC_008508	ZNF57,ZNF77	TSS12691,TSS12692	chr19:2841432-2944969	ZNF57	0.599702	0.530568	0.333756
XLOC_008509	-	XLOC_008509	TLE2	TSS12693,TSS12694,TSS12695	chr19:2997635-3047633	TLE2	0.198009	0.641203	-0.265255
XLOC_008534	-	XLOC_008534	NDUFA11	TSS12731	chr19:5895589-5904024	NDUFA11	0.444346	0.169019	-0.0592589
XLOC_008547	-	XLOC_008547	FLJ22184	TSS12748	chr19:7933604-7939326	FLJ22184	-0.480555	0.0975703	-0.456136
XLOC_008549	-	XLOC_008549	CTXN1	TSS12750	chr19:7989300-7991051	CTXN1	0.389467	0.76848	-0.218953
XLOC_008552	-	XLOC_008552	FBN3	TSS12753	chr19:8130286-8212385	FBN3	0.399165	0.916234	-0.778788
XLOC_008559	-	XLOC_008559	ZNF266	TSS12761,TSS12762	chr19:9523137-9546236	ZNF266	0.4369	0.342033	-0.186531
XLOC_008569	-	XLOC_008569	TYK2	TSS12776	chr19:10461109-10491248	TYK2	0.144659	0.503535	0.187443
XLOC_008570	-	XLOC_008570	CDC37	TSS12777	chr19:10501714-10514271	CDC37	0.176205	0.42916	0.315897
XLOC_008581	-	XLOC_008581	RGL3	TSS12791,TSS12792,TSS12793,TSS12794	chr19:11485321-11530018	RGL3	0.298033	0.835744	-0.111371
XLOC_008600	-	XLOC_008600	HOOK2	TSS12820,TSS12821,TSS12822	chr19:12873795-12886434	HOOK2	0.424885	0.751386	0.424646
XLOC_008625	-	XLOC_008625	SIN3B	TSS12859	chr19:16940206-16991200	SIN3B	1.29056	2.1042	-0.0414596
XLOC_008626	-	XLOC_008626	CPAMD8	TSS12860,TSS12861	chr19:17003760-17137625	CPAMD8	0.157548	0.58828	-0.735317
XLOC_008633	-	XLOC_008633	JAK3	TSS12868	chr19:17935592-17958841	JAK3	0.278063	0.976275	-0.0817852
XLOC_008636	-	XLOC_008636	ISYNA1	TSS12872	chr19:18544796-18549111	ISYNA1	0.18106	0.591143	0.0398986
XLOC_008639	-	XLOC_008639	CRLF1	TSS12878	chr19:18703914-18717660	CRLF1	1.01707	1.60708	-0.542536
XLOC_008673	-	XLOC_008673	RPSAP58	TSS12923	chr19:23945766-24047876	RPSAP58	-14	0.348463	-4.6523
XLOC_008675	-	XLOC_008675	ZNF254	TSS12925	chr19:24269975-24312719	ZNF254	-0.148638	-0.876156	-0.912852
XLOC_008693	-	XLOC_008693	IGFLR1,U2AF1L4	TSS12950,TSS12951,TSS12952	chr19:36208920-36236336	IGFLR1	0.645833	1.03554	0.521014
XLOC_008696	-	XLOC_008696	ALKBH6	TSS12955,TSS12956,TSS12957	chr19:36500021-36505141	ALKBH6	0.663673	1.01541	0.546893
XLOC_008714	-	XLOC_008714	ZNF607	TSS12979,TSS12980	chr19:38187121-38210691	ZNF607	0.448687	0.357336	-0.206105
XLOC_008763	-	XLOC_008763	BCAM	TSS13047	chr19:45312323-45324678	BCAM	1.96624	2.49004	1.71242
XLOC_008776	-	XLOC_008776	DMPK	TSS13061,TSS13062,TSS13063	chr19:46272972-46296060	DMPK	-0.0209535	0.54474	0.0489125
XLOC_008782	-	XLOC_008782	ZC3H4	TSS13073,TSS13074,TSS13075	chr19:47567441-47615495	ZC3H4	-0.360459	-0.242051	-0.19517
XLOC_008800	-	XLOC_008800	SNRNP70	TSS13094	chr19:49588410-49611925	SNRNP70	1.05527	1.74864	0.70112
XLOC_008805	-	XLOC_008805	DKKL1	TSS13100	chr19:49871735-49886194	DKKL1	0.918763	0.912421	0.206908
XLOC_008813	-	XLOC_008813	PNKP,PTOV1	TSS13111,TSS13112,TSS13113	chr19:50321535-50370822	PNKP	0.502253	0.977668	0.0610373
XLOC_008823	-	XLOC_008823	ZNF577,ZNF614	TSS13129,TSS13130,TSS13131	chr19:52359055-52674896	ZNF577	0.258426	-0.110558	-0.0457429
XLOC_008826	-	XLOC_008826	ZNF578,ZNF808	TSS13140	chr19:52772823-53103405	ZNF578	2.83046	1.66056	2.57321
XLOC_008827	-	XLOC_008827	ZNF28,ZNF320,ZNF347,ZNF468,ZNF665,ZNF702P,ZNF83	TSS13141,TSS13142,TSS13143,TSS13144,TSS13145,TSS13146,TSS13147,TSS13148,TSS13149,TSS13150,TSS13151,TSS13152,TSS13153	chr19:53115450-53696619	ZNF28	0.239078	0.113209	-0.148044
XLOC_008832	-	XLOC_008832	ZNF415	TSS13160	chr19:53115450-53696619	ZNF415	0.51758	0.528813	-0.351238
XLOC_008838	-	XLOC_008838	TMC4	TSS13167,TSS13168	chr19:54663833-54676944	TMC4	0.177622	0.433119	0.003134
XLOC_008845	-	XLOC_008845	LENG9	TSS13176	chr19:54960064-54974894	LENG9	1.55263	1.84495	0.557684
XLOC_008848	-	XLOC_008848	PPP1R12C	TSS13179	chr19:55602280-55628927	PPP1R12C	0.118553	0.740775	0.185002
XLOC_008849	-	XLOC_008849	TNNT1	TSS13180,TSS13181	chr19:55644160-55660606	TNNT1	0.679412	1.25226	-0.257397
XLOC_008864	-	XLOC_008864	ZNF552,ZNF814	TSS13203,TSS13204	chr19:58144534-58400442	ZNF552	0.280545	0.980738	0.245245
XLOC_008867	-	XLOC_008867	ZSCAN18	TSS13208,TSS13209	chr19:58595127-58609730	ZSCAN18	0.84357	0.935575	-0.650771
XLOC_008879	-	XLOC_008879	MZF1	TSS13228,TSS13229	chr19:59070552-59097791	MZF1	0.548733	1.20516	0.268517
XLOC_009099	-	XLOC_009099	PXDN	TSS13453	chr2:1635510-1748330	PXDN	-1.3402	-0.468898	-2.01125
XLOC_009109	-	XLOC_009109	RRM2	TSS13471	chr2:10263738-10271634	RRM2	-0.173963	-0.53524	-0.153101
XLOC_009111	-	XLOC_009111	PQLC3	TSS13474,TSS13475	chr2:11295539-11318998	PQLC3	0.628795	0.311098	0.221641
XLOC_009112	-	XLOC_009112	GREB1	TSS13476,TSS13477,TSS13478,TSS13479,TSS13480	chr2:11674241-11783029	GREB1	0.505504	0.353611	0.196867
XLOC_009116	-	XLOC_009116	MYCN	TSS13486	chr2:16081055-16087178	MYCN	-0.827804	-0.42868	0.469056
XLOC_009118	-	XLOC_009118	GEN1	TSS13488,TSS13489,TSS13490	chr2:17935413-17966632	GEN1	-0.0540179	-0.522151	-0.32767
XLOC_009132	-	XLOC_009132	FAM59B	TSS13509	chr2:26403584-26412643	FAM59B	0.518074	0.760683	-0.293101
XLOC_009135	-	XLOC_009135	CCDC164	TSS13512	chr2:26624783-26679579	CCDC164	0.685754	0.608564	-1.46315
XLOC_009151	-	XLOC_009151	FOSL2	TSS13535	chr2:28615739-28640183	FOSL2	0.63808	0.40823	0.551456
XLOC_009155	-	XLOC_009155	CLIP4	TSS13540,TSS13541,TSS13542,TSS13543,TSS13544	chr2:29338307-29406679	CLIP4	0.379478	0.158178	-0.0949864
XLOC_009163	-	XLOC_009163	BIRC6	TSS13554	chr2:32582095-32843965	BIRC6	-0.622626	-0.630433	-0.21014
XLOC_009174	-	XLOC_009174	ATL2	TSS13568	chr2:38520986-38605209	ATL2	1.42142	0.683551	0.577513
XLOC_009181	-	XLOC_009181	EML4	TSS13576	chr2:42396486-42559764	EML4	-0.257173	-0.10227	-0.106091
XLOC_009184	-	XLOC_009184	DYNC2LI1	TSS13579	chr2:44001177-44037213	DYNC2LI1	0.432168	0.423022	-0.0914559
XLOC_009202	-	XLOC_009202	SPTBN1	TSS13602,TSS13603,TSS13604	chr2:54683453-54898583	SPTBN1	-0.477382	-0.32773	-0.0333808
XLOC_009211	-	XLOC_009211	AHSA2	TSS13621,TSS13622	chr2:61400014-61697883	AHSA2	0.652027	1.3165	-0.0640947
XLOC_009229	-	XLOC_009229	ANXA4	TSS13659	chr2:69969060-70053632	ANXA4	0.375737	0.350537	-0.0557929
XLOC_009241	-	XLOC_009241	ALMS1	TSS13677,TSS13678	chr2:73612885-73912694	ALMS1	-0.55295	-0.501195	-0.32156
XLOC_009246	-	XLOC_009246	TET3	TSS13684	chr2:74211022-74335303	TET3	-0.468134	-0.348353	-0.25204
XLOC_009269	-	XLOC_009269	MAT2A	TSS13718	chr2:85766100-85788657	MAT2A	0.406787	0.102117	-0.530158
XLOC_009282	-	XLOC_009282	THNSL2	TSS13737,TSS13738,TSS13739	chr2:88469834-88486209	THNSL2	0.509331	0.220976	-0.0320334
XLOC_009285	-	XLOC_009285	MAL	TSS13743,TSS13744,TSS13745	chr2:95691380-95720690	MAL	-0.489531	-0.45191	-0.355021
XLOC_009293	-	XLOC_009293	NCAPH	TSS13755	chr2:97001483-97059666	NCAPH	-0.461263	-0.531171	-0.382515
XLOC_009303	-	XLOC_009303	RPL31	TSS13768,TSS13769,TSS13770	chr2:101618690-101767846	RPL31	0.404356	0.56349	0.171957
XLOC_009309	-	XLOC_009309	IL1R1	TSS13778,TSS13779	chr2:102759364-102796334	IL1R1	0.453691	0.557829	0.0236474
XLOC_009317	-	XLOC_009317	RANBP2	TSS13790	chr2:109335934-109402267	RANBP2	-0.337028	-0.365356	-0.00452034
XLOC_009322	-	XLOC_009322	FBLN7	TSS13795,TSS13796	chr2:112895961-112949847	FBLN7	0.259149	0.585471	-1.05401
XLOC_009329	-	XLOC_009329	RABL2A	TSS13806,TSS13807,TSS13808	chr2:114384816-114400975	RABL2A	0.436932	0.567073	0.0968458
XLOC_009342	-	XLOC_009342	POLR2D	TSS13824	chr2:128458680-128615729	POLR2D	-0.611861	-0.758339	-0.464403
XLOC_009343	-	XLOC_009343	UGGT1	TSS13825	chr2:128848753-128953314	UGGT1	-0.39939	-0.616368	-0.235894
XLOC_009359	-	XLOC_009359	R3HDM1	TSS13852,TSS13853,TSS13854,TSS13855	chr2:136289048-136482840	R3HDM1	-0.345294	-0.30213	-0.190387
XLOC_009368	-	XLOC_009368	LYPD6B	TSS13870,TSS13871,TSS13872,TSS13873	chr2:149894980-150071776	LYPD6B	0.330857	0.701482	-0.140436
XLOC_009382	-	XLOC_009382	PSMD14	TSS13904	chr2:162164785-162271789	PSMD14	-0.0996224	-0.278913	0.136147
XLOC_009391	-	XLOC_009391	BBS5	TSS13915,TSS13916,TSS13917	chr2:170335994-170363165	BBS5	0.862578	0.424487	0.122058
XLOC_009396	-	XLOC_009396	UBR3	TSS13927	chr2:170684017-170940673	UBR3	-0.304164	-0.39638	-0.0629864
XLOC_009397	-	XLOC_009397	MYO3B	TSS13928,TSS13929	chr2:171034654-171511700	MYO3B	-0.505812	-0.648031	-0.399758
XLOC_009399	-	XLOC_009399	GAD1	TSS13931	chr2:171673199-171717659	GAD1	0.756214	1.20123	0.90968
XLOC_009403	-	XLOC_009403	CYBRD1	TSS13939	chr2:172378675-172414643	CYBRD1	0.359858	0.480416	-0.247533
XLOC_009415	-	XLOC_009415	HOXD8	TSS13958	chr2:176994421-177001826	HOXD8	0.570792	1.10723	0.146754
XLOC_009432	-	XLOC_009432	ITGAV	TSS13980,TSS13981,TSS13982	chr2:187454741-187545634	ITGAV	-0.123821	-0.225869	0.0221636
XLOC_009434	-	XLOC_009434	GULP1	TSS13986,TSS13987,TSS13988,TSS13989,TSS13990,TSS13991	chr2:189156707-189460658	GULP1	0.4064	0.262672	0.00893969
XLOC_009448	-	XLOC_009448	CCDC150	TSS14011,TSS14012	chr2:197504355-197597530	CCDC150	0.591244	0.77459	-0.138874
XLOC_009460	-	XLOC_009460	CASP10,CASP8	TSS14035,TSS14036,TSS14037	chr2:202047620-202152434	CASP10	-0.55716	-0.452716	0.132663
XLOC_009464	-	XLOC_009464	NOP58	TSS14041,TSS14042,TSS14043	chr2:203130455-203168530	NOP58	0.260129	0.155472	0.395501
XLOC_009465	-	XLOC_009465	BMPR2	TSS14044	chr2:203241049-203432474	BMPR2	-0.389425	-0.408281	-0.150053
XLOC_009466	-	XLOC_009466	ALS2CR8	TSS14045,TSS14046	chr2:203741928-203851569	ALS2CR8	0.765302	0.314373	-0.0834773
XLOC_009475	-	XLOC_009475	FASTKD2	TSS14060	chr2:207630111-207660911	FASTKD2	0.0704638	-0.373623	0.281918
XLOC_009481	-	XLOC_009481	SPAG16	TSS14067	chr2:214149115-215275225	SPAG16	0.486169	0.345713	-0.249207
XLOC_009494	-	XLOC_009494	BCS1L	TSS14090	chr2:219524378-219528307	BCS1L	0.123187	0.525842	0.389338
XLOC_009495	-	XLOC_009495	STK36	TSS14091,TSS14092,TSS14093	chr2:219528586-219567440	STK36	0.116428	0.522002	0.27563
XLOC_009500	-	XLOC_009500	ANKZF1	TSS14099	chr2:220094478-220110131	ANKZF1	0.259937	0.914011	0.277608
XLOC_009503	-	XLOC_009503	SPEG	TSS14102	chr2:220299699-220331584	SPEG	0.57919	1.51065	0.815675
XLOC_009507	-	XLOC_009507	SGPP2	TSS14106,TSS14107	chr2:223289193-223427454	SGPP2	0.151508	0.435744	-0.109876
XLOC_009523	-	XLOC_009523	ALPP	TSS14138	chr2:232826292-233352532	ALPP	1.61647	-0.135806	0.935779
XLOC_009525	-	XLOC_009525	EFHD1	TSS14143	chr2:233499889-233547494	EFHD1	0.822421	1.01623	-0.313682
XLOC_009531	-	XLOC_009531	MLPH	TSS14152,TSS14153	chr2:238392681-238463961	MLPH	1.64849	0.924769	0.443713
XLOC_009554	-	XLOC_009554	D2HGDH	TSS14189,TSS14190,TSS14191	chr2:242674029-242708231	D2HGDH	0.705612	0.900996	-0.246735
XLOC_009558	-	XLOC_009558	SH3YL1	TSS14196,TSS14197,TSS14198,TSS14199,TSS14200,TSS14201	chr2:217970-264115	SH3YL1	0.352737	0.240479	-0.306631
XLOC_009569	-	XLOC_009569	KIDINS220	TSS14219,TSS14220	chr2:8868986-8977755	KIDINS220	-0.263874	-0.283258	-0.126006
XLOC_009582	-	XLOC_009582	NBAS	TSS14237	chr2:15307031-15701454	NBAS	-0.510171	-0.509766	-0.112003
XLOC_009589	-	XLOC_009589	PUM2	TSS14250,TSS14251,TSS14252,TSS14253,TSS14254	chr2:20448452-20550690	PUM2	-0.12673	-0.162115	-0.0408623
XLOC_009595	-	XLOC_009595	ITSN2	TSS14260,TSS14261	chr2:24425732-24583397	ITSN2	0.227124	-0.146667	0.157752
XLOC_009599	-	XLOC_009599	ASXL2	TSS14274	chr2:25959462-26101312	ASXL2	-0.263169	-0.368912	-0.142007
XLOC_009603	-	XLOC_009603	AGBL5	TSS14279	chr2:27274490-27294636	AGBL5	0.697252	1.44395	0.930148
XLOC_009606	-	XLOC_009606	CGREF1	TSS14282,TSS14283	chr2:27309610-27341995	CGREF1	0.958825	1.41301	0.041871
XLOC_009614	-	XLOC_009614	FNDC4	TSS14293	chr2:27714748-27718126	FNDC4	0.411499	0.632602	-0.239761
XLOC_009616	-	XLOC_009616	SUPT7L	TSS14295,TSS14296	chr2:27848505-27917887	SUPT7L	0.170168	0.458284	0.0329038
XLOC_009625	-	XLOC_009625	STRN	TSS14306,TSS14307	chr2:37064840-37193646	STRN	-0.452034	-0.54365	-0.0395154
XLOC_009629	-	XLOC_009629	PRKD3	TSS14312,TSS14313,TSS14314,TSS14315	chr2:37458773-37551959	PRKD3	-0.0846687	-0.256301	-0.0854308
XLOC_009634	-	XLOC_009634	SRSF7	TSS14322,TSS14323	chr2:38970322-38978636	SRSF7	0.342711	0.172341	0.160973
XLOC_009648	-	XLOC_009648	LRPPRC	TSS14342	chr2:44108115-44223144	LRPPRC	-0.218099	-0.324672	-0.0125711
XLOC_009659	-	XLOC_009659	PSME4	TSS14360,TSS14361	chr2:54087295-54197977	PSME4	-0.188797	-0.334283	0.156273
XLOC_009668	-	XLOC_009668	EFEMP1	TSS14375	chr2:56087502-56151298	EFEMP1	0.51813	0.883393	-1.03356
XLOC_009693	-	XLOC_009693	TGFA	TSS14418,TSS14419	chr2:70674332-70781105	TGFA	1.72852	0.310699	0.27908
XLOC_009696	-	XLOC_009696	NAGK	TSS14422	chr2:71295407-71305998	NAGK	0.831255	1.12837	0.376966
XLOC_009702	-	XLOC_009702	SMYD5	TSS14431	chr2:73441365-73454359	SMYD5	-14	1.45189	1.48439
XLOC_009714	-	XLOC_009714	INO80B	TSS14445	chr2:74682149-74688018	INO80B	14	14	14
XLOC_009723	-	XLOC_009723	LRRTM4	TSS14458	chr2:76974849-77748000	LRRTM4	-1.49543	-0.799057	-0.195928
XLOC_009732	-	XLOC_009732	POLR1A	TSS14470,TSS14471	chr2:86247338-86333278	POLR1A	-0.436078	-0.461558	0.0525445
XLOC_009740	-	XLOC_009740	EIF2AK3	TSS14485,TSS14486,TSS14487	chr2:88856256-88927094	EIF2AK3	0.287161	0.0185812	-0.00197722
XLOC_009748	-	XLOC_009748	SNRNP200	TSS14497	chr2:96940073-96942975	SNRNP200	-0.46379	-0.470131	-0.109776
XLOC_009756	-	XLOC_009756	TMEM131	TSS14509,TSS14510	chr2:98372796-98612354	TMEM131	-0.255612	-0.283357	-0.109268
XLOC_009763	-	XLOC_009763	REV1	TSS14523	chr2:99953771-100106480	REV1	0.364403	0.104933	0.0689597
XLOC_009765	-	XLOC_009765	CHST10	TSS14525,TSS14526	chr2:101008321-101034130	CHST10	0.565094	0.274959	0.381964
XLOC_009771	-	XLOC_009771	IL1R1	TSS14534	chr2:102759364-102796334	IL1R1	1.54799	1.11338	1.23073
XLOC_009774	-	XLOC_009774	FHL2	TSS14537,TSS14538	chr2:105977061-106015681	FHL2	1.84639	0.512816	0.53684
XLOC_009778	-	XLOC_009778	NPHP1	TSS14544,TSS14545	chr2:110880913-110962639	NPHP1	0.621864	0.750562	-0.11872
XLOC_009779	-	XLOC_009779	BUB1	TSS14546	chr2:111394354-111435684	BUB1	-0.424834	-0.451327	-0.130365
XLOC_009781	-	XLOC_009781	ANAPC1	TSS14550,TSS14551	chr2:112525242-112641770	ANAPC1	-0.24415	-0.277678	0.103471
XLOC_009783	-	XLOC_009783	CKAP2L	TSS14554	chr2:113493927-113522254	CKAP2L	-0.516802	-0.562344	-0.377606
XLOC_009784	-	XLOC_009784	PAX8	TSS14555,TSS14556,TSS14557,TSS14558	chr2:113971572-114036572	PAX8	0.223072	0.577958	0.438913
XLOC_009791	-	XLOC_009791	TFCP2L1	TSS14566	chr2:121974163-122042778	TFCP2L1	1.21396	0.438508	0.194927
XLOC_009802	-	XLOC_009802	LOC440905	TSS14586,TSS14587,TSS14588,TSS14589	chr2:130783568-130808893	LOC440905	0.449008	0.373669	-0.547091
XLOC_009804	-	XLOC_009804	CCDC74B	TSS14591	chr2:130896826-130902644	CCDC74B	0.852449	0.864588	-0.265299
XLOC_009833	-	XLOC_009833	CD302,LY75-CD302	TSS14637,TSS14638	chr2:160568869-160761267	CD302	0.625612	0.866485	-0.371382
XLOC_009843	-	XLOC_009843	TTC21B	TSS14649,TSS14650	chr2:166727493-166810348	TTC21B	-0.468635	-0.0149094	0.149697
XLOC_009873	-	XLOC_009873	CALCRL	TSS14701	chr2:188206669-188313050	CALCRL	-0.457337	-0.271338	-0.100583
XLOC_009876	-	XLOC_009876	SLC40A1	TSS14706	chr2:190425154-190445537	SLC40A1	0.349579	0.752792	-0.589993
XLOC_009878	-	XLOC_009878	ORMDL1	TSS14708	chr2:190634992-190648701	ORMDL1	0.360395	0.265538	-0.0110238
XLOC_009884	-	XLOC_009884	STK17B	TSS14719,TSS14720	chr2:196998294-197036336	STK17B	-0.285401	-0.470754	-0.33057
XLOC_009891	-	XLOC_009891	TYW5	TSS14729	chr2:200793633-200828901	TYW5	0.620061	0.391092	0.584116
XLOC_009918	-	XLOC_009918	FN1	TSS14769	chr2:216225178-216300854	FN1	-0.610066	-0.494236	-0.296414
XLOC_009938	-	XLOC_009938	CHPF,OBSL1	TSS14795,TSS14796	chr2:220403624-220436268	CHPF	0.0778911	0.403027	0.196865
XLOC_009947	-	XLOC_009947	TRIP12	TSS14806,TSS14807	chr2:230628563-230786771	TRIP12	-0.282153	-0.299639	0.100487
XLOC_009948	-	XLOC_009948	SLC16A14	TSS14808	chr2:230899672-230933715	SLC16A14	0.541188	0.510586	-0.00765581
XLOC_009955	-	XLOC_009955	NPPC	TSS14815	chr2:232786547-232790395	NPPC	3.99478	1.39817	1.05693
XLOC_009956	-	XLOC_009956	ECEL1	TSS14816	chr2:232826292-233352532	ECEL1	0.94131	1.28623	-0.391442
XLOC_009982	-	XLOC_009982	STK25	TSS14853	chr2:242295663-242448034	STK25	0.1257	0.329123	-0.0467542
XLOC_010365	-	XLOC_010365	ZNF343	TSS15240	chr20:2462463-2489778	ZNF343	1.17062	1.27308	0.82438
XLOC_010366	-	XLOC_010366	NOP56	TSS15241,TSS15242	chr20:2633177-2644853	NOP56	0.302419	-0.0025734	0.110402
XLOC_010376	-	XLOC_010376	MCM8	TSS15259	chr20:5931297-5979890	MCM8	-0.291921	-0.509731	-0.271269
XLOC_010381	-	XLOC_010381	SNAP25	TSS15272	chr20:10199476-10288066	SNAP25	0.423081	0.878294	-0.880077
XLOC_010423	-	XLOC_010423	TPX2	TSS15341	chr20:30326903-30389704	TPX2	-0.522299	-0.573015	-0.258622
XLOC_010427	-	XLOC_010427	ASXL1	TSS15345,TSS15346,TSS15347,TSS15348	chr20:30946146-31027207	ASXL1	-0.221372	0.0588064	-0.149613
XLOC_010441	-	XLOC_010441	CPNE1	TSS15376	chr20:34213952-34252878	CPNE1	0.622569	1.2819	-0.101562
XLOC_010447	-	XLOC_010447	MYL9	TSS15393	chr20:35169872-35179957	MYL9	0.212118	0.583071	-0.1178
XLOC_010462	-	XLOC_010462	PLCG1	TSS15422	chr20:39766160-39804440	PLCG1	-0.0203428	0.340703	0.0835858
XLOC_010463	-	XLOC_010463	LPIN3	TSS15423,TSS15424	chr20:39969429-39995498	LPIN3	0.190463	0.975915	0.0994774
XLOC_010467	-	XLOC_010467	MYBL2	TSS15430	chr20:42295708-42345126	MYBL2	-0.220594	-0.207576	-0.464198
XLOC_010475	-	XLOC_010475	PABPC1L	TSS15442,TSS15443	chr20:43538702-43587279	PABPC1L	0.819073	1.52137	0.109788
XLOC_010485	-	XLOC_010485	SLC2A10	TSS15457,TSS15458	chr20:45338278-45364988	SLC2A10	0.74591	0.507197	-0.37157
XLOC_010491	-	XLOC_010491	NCOA3	TSS15464	chr20:46130532-46415734	NCOA3	-0.286886	-0.316542	-0.20821
XLOC_010497	-	XLOC_010497	ARFGEF2	TSS15470	chr20:47538257-47653233	ARFGEF2	-0.173336	-0.369308	-0.00229236
XLOC_010498	-	XLOC_010498	CSE1L	TSS15471,TSS15472	chr20:47662819-47713573	CSE1L	-0.306337	-0.448008	0.0419803
XLOC_010506	-	XLOC_010506	BCAS4	TSS15482,TSS15483	chr20:49411466-49495777	BCAS4	0.812472	1.23221	0.58258
XLOC_010516	-	XLOC_010516	STX16-NPEPL1	TSS15497,TSS15498,TSS15499,TSS15500	chr20:57226294-57290900	STX16-NPEPL1	0.0628391	0.323964	0.0436126
XLOC_010531	-	XLOC_010531	OGFR	TSS15532	chr20:61436157-61445353	OGFR	0.396101	0.7421	0.123174
XLOC_010532	-	XLOC_010532	COL9A3	TSS15533	chr20:61448413-61493115	COL9A3	1.12686	1.24696	1.01798
XLOC_010536	-	XLOC_010536	RTEL1-TNFRSF6B	TSS15541	chr20:62289162-62370460	RTEL1-TNFRSF6B	0.399417	0.87682	0.339464
XLOC_010538	-	XLOC_010538	SLC2A4RG	TSS15544,TSS15545	chr20:62371210-62436856	SLC2A4RG	0.151176	0.463948	0.0265573
XLOC_010544	-	XLOC_010544	PCMTD2	TSS15551,TSS15552,TSS15553,TSS15554	chr20:62887047-62907660	PCMTD2	0.284002	0.22636	-0.355503
XLOC_010556	-	XLOC_010556	FAM113A	TSS15568,TSS15569,TSS15570	chr20:2815966-3019468	FAM113A	0.602453	1.37512	0.0267559
XLOC_010558	-	XLOC_010558	ProSAPiP1	TSS15572	chr20:3143262-3149207	ProSAPiP1	0.317672	0.665207	-0.341834
XLOC_010569	-	XLOC_010569	GPCPD1	TSS15593,TSS15594,TSS15595	chr20:5525079-5591672	GPCPD1	0.646798	0.718988	0.24892
XLOC_010575	-	XLOC_010575	JAG1	TSS15602,TSS15603	chr20:10618331-10645810	JAG1	-0.473654	0.0354398	-0.00548792
XLOC_010577	-	XLOC_010577	ESF1	TSS15607	chr20:13694765-13799083	ESF1	0.564657	0.370606	0.362725
XLOC_010597	-	XLOC_010597	NINL	TSS15639,TSS15640,TSS15641	chr20:25433327-25566153	NINL	0.241085	0.731241	0.105373
XLOC_010602	-	XLOC_010602	C20orf112	TSS15649,TSS15650	chr20:31030861-31115663	C20orf112	0.355073	0.649431	0.0149703
XLOC_010611	-	XLOC_010611	NCOA6	TSS15662,TSS15663	chr20:33302577-33413433	NCOA6	-0.286753	-0.130614	-0.118819
XLOC_010620	-	XLOC_010620	RBM39	TSS15681,TSS15682,TSS15683,TSS15684	chr20:34291530-34330258	RBM39	0.174744	0.251437	-0.0803882
XLOC_010623	-	XLOC_010623	DSN1	TSS15687	chr20:35380175-35402232	DSN1	0.313663	0.0179856	0.202306
XLOC_010624	-	XLOC_010624	KIAA0889	TSS15688,TSS15689,TSS15690,TSS15691,TSS15692	chr20:35405844-35492087	KIAA0889	-0.42429	-0.449398	-0.382222
XLOC_010645	-	XLOC_010645	PLTP	TSS15728,TSS15729	chr20:44525432-44541003	PLTP	0.290113	0.497228	-0.234674
XLOC_010651	-	XLOC_010651	ZMYND8	TSS15737,TSS15738,TSS15739,TSS15740,TSS15741	chr20:45837867-45985628	ZMYND8	-0.34932	-0.220136	-0.269727
XLOC_010660	-	XLOC_010660	TMEM189,TMEM189-UBE2V1,UBE2V1	TSS15760,TSS15761,TSS15762	chr20:48697660-48732494	TMEM189	-0.90091	-0.558203	-0.520785
XLOC_010668	-	XLOC_010668	ZNF217	TSS15776,TSS15777,TSS15778,TSS15779,TSS15780,TSS15781,TSS15782	chr20:52183604-52214231	ZNF217	-0.545295	-0.174167	-0.381426
XLOC_010671	-	XLOC_010671	AURKA	TSS15786	chr20:54944413-54967351	AURKA	-0.39334	-0.594305	-0.153517
XLOC_010672	-	XLOC_010672	PMEPA1	TSS15787,TSS15788	chr20:56223451-56275097	PMEPA1	-0.782979	-0.65916	0.24118
XLOC_010682	-	XLOC_010682	LAMA5	TSS15804,TSS15805,TSS15806	chr20:60878010-60942368	LAMA5	-0.579889	0.0640998	-0.148727
XLOC_010693	-	XLOC_010693	ZGPAT	TSS15824	chr20:62289162-62370460	ZGPAT	1.12268	1.71975	0.716412
XLOC_010697	-	XLOC_010697	ZNF512B	TSS15829,TSS15830	chr20:62588054-62601218	ZNF512B	0.109172	0.385565	0.172026
XLOC_010859	-	XLOC_010859	SON	TSS16006,TSS16007	chr21:34915264-34961014	SON	-0.318548	-0.315673	-0.0200922
XLOC_010883	-	XLOC_010883	WDR4	TSS16048	chr21:44263114-44299816	WDR4	0.945361	0.876902	0.492277
XLOC_010901	-	XLOC_010901	LOC642852	TSS16078,TSS16079	chr21:46708763-46717269	LOC642852	0.0954427	0.50085	0.195615
XLOC_010914	-	XLOC_010914	NRIP1	TSS16100,TSS16101,TSS16102	chr21:16333552-16436318	NRIP1	0.748904	0.0078556	0.0387935
XLOC_010915	-	XLOC_010915	BTG3	TSS16103	chr21:18885223-18984027	BTG3	0.43433	0.0829567	-0.322459
XLOC_010931	-	XLOC_010931	GCFC1	TSS16128,TSS16129,TSS16130	chr21:34106209-34144169	GCFC1	0.256696	0.307127	-0.0898914
XLOC_010936	-	XLOC_010936	CRYZL1	TSS16137	chr21:34967667-35014160	CRYZL1	0.529701	0.118531	0.187276
XLOC_010941	-	XLOC_010941	DOPEY2	TSS16148	chr21:37529086-37749093	DOPEY2	-0.289812	-14	-0.457477
XLOC_010947	-	XLOC_010947	BRWD1	TSS16162,TSS16163,TSS16164,TSS16165	chr21:40556098-40693511	BRWD1	-0.463918	-0.175407	-0.600958
XLOC_010959	-	XLOC_010959	WDR4	TSS16184,TSS16185	chr21:44263114-44299816	WDR4	0.600537	0.278472	0.419929
XLOC_010960	-	XLOC_010960	CBS	TSS16186,TSS16187,TSS16188	chr21:44472844-44496472	CBS	-0.014	0.338303	-0.337031
XLOC_010977	-	XLOC_010977	LSS	TSS16217	chr21:47608359-47648738	LSS	-0.452423	-0.387468	-0.366649
XLOC_011082	-	XLOC_011082	PRODH	TSS16334	chr22:18900091-18924066	PRODH	14	14	0
XLOC_011088	-	XLOC_011088	UFD1L	TSS16341,TSS16342	chr22:19428409-19466756	UFD1L	0.737995	1.00313	0.560047
XLOC_011090	-	XLOC_011090	2005-09-01	TSS16344	chr22:19706754-19712297	2005-09-01	0.520051	0.808892	0.113445
XLOC_011093	-	XLOC_011093	DGCR8	TSS16353	chr22:20067754-20104768	DGCR8	0.259003	0.705499	-0.0231942
XLOC_011095	-	XLOC_011095	ZDHHC8	TSS16359	chr22:20119363-20135530	ZDHHC8	0.386675	0.873762	0.1606
XLOC_011115	-	XLOC_011115	CABIN1	TSS16385	chr22:24407764-24574596	CABIN1	-0.243987	-0.150295	-0.182962
XLOC_011130	-	XLOC_011130	EWSR1	TSS16406,TSS16407	chr22:29655780-29696515	EWSR1	0.132949	0.286399	0.0268732
XLOC_011144	-	XLOC_011144	LIMK2	TSS16426,TSS16427,TSS16428	chr22:31608249-31676157	LIMK2	-0.0366585	0.424646	0.106549
XLOC_011157	-	XLOC_011157	KCTD17	TSS16447	chr22:37447778-37459430	KCTD17	0.038778	0.603572	0.0155908
XLOC_011171	-	XLOC_011171	KDELR3	TSS16468	chr22:38864012-38902406	KDELR3	0.540733	0.231008	0.101457
XLOC_011176	-	XLOC_011176	CBX6	TSS16476	chr22:39257465-39268315	CBX6	-5.59367	-14	1.25716
XLOC_011178	-	XLOC_011178	SYNGR1	TSS16479	chr22:39745953-39781593	SYNGR1	0.633113	1.07026	-0.0913758
XLOC_011179	-	XLOC_011179	MGAT3	TSS16480	chr22:39850647-39888199	MGAT3	1.3149	1.67688	0.166971
XLOC_011182	-	XLOC_011182	TNRC6B	TSS16483,TSS16484	chr22:40440820-40731812	TNRC6B	-0.703103	-0.569488	-0.349333
XLOC_011184	-	XLOC_011184	XPNPEP3	TSS16487	chr22:41253084-41328823	XPNPEP3	-0.22452	-0.491049	-0.368745
XLOC_011186	-	XLOC_011186	EP300	TSS16493,TSS16494	chr22:41488302-41576086	EP300	-0.502247	-0.502459	-0.28291
XLOC_011194	-	XLOC_011194	SREBF2	TSS16506,TSS16507,TSS16508,TSS16509	chr22:42229097-42303308	SREBF2	-0.246002	-0.171205	-0.195907
XLOC_011195	-	XLOC_011195	2003-09-01	TSS16510	chr22:42372930-42394227	2003-09-01	0.241014	0.424093	-0.150927
XLOC_011197	-	XLOC_011197	LOC100132273	TSS16514	chr22:42486936-42532712	LOC100132273	0.679397	0.495107	-0.146186
XLOC_011198	-	XLOC_011198	SERHL,SERHL2	TSS16515,TSS16516,TSS16517,TSS16518,TSS16519,TSS16520	chr22:42896584-42978026	SERHL	0.560671	0.444752	0.369902
XLOC_011201	-	XLOC_011201	PNPLA3	TSS16523,TSS16524	chr22:44319618-44347343	PNPLA3	-0.829349	-0.0404836	0.344918
XLOC_011204	-	XLOC_011204	FAM118A	TSS16536,TSS16537,TSS16538,TSS16539,TSS16540	chr22:45705080-45737836	FAM118A	0.291198	0.850033	0.285148
XLOC_011210	-	XLOC_011210	GTSE1	TSS16549,TSS16550	chr22:46692637-46729573	GTSE1	-0.472977	-0.490512	-0.260119
XLOC_011211	-	XLOC_011211	TRMU	TSS16551,TSS16552	chr22:46731297-46753504	TRMU	0.214128	0.453006	0.350865
XLOC_011218	-	XLOC_011218	MAPK12	TSS16563	chr22:50691196-50700089	MAPK12	1.2795	1.63627	0.808778
XLOC_011221	-	XLOC_011221	SHANK3	TSS16573	chr22:51113069-51162447	SHANK3	0.502611	0.827631	0.303967
XLOC_011238	-	XLOC_011238	TXNRD2	TSS16598	chr22:19863039-20004309	TXNRD2	-0.710814	-0.114899	0.0672781
XLOC_011244	-	XLOC_011244	PI4KA	TSS16605	chr22:21061915-21213088	PI4KA	-0.213761	-0.244088	-0.104625
XLOC_011263	-	XLOC_011263	TTC28	TSS16633,TSS16634	chr22:28315363-29075853	TTC28	-0.369982	-0.381919	-0.0777201
XLOC_011265	-	XLOC_011265	XBP1	TSS16636,TSS16637,TSS16638,TSS16639	chr22:29189645-29206848	XBP1	0.596238	0.282346	0.0101962
XLOC_011294	-	XLOC_011294	MYH9	TSS16687,TSS16688,TSS16689	chr22:36677022-36792555	MYH9	-0.446723	-0.233332	-0.191671
XLOC_011300	-	XLOC_011300	CARD10	TSS16696	chr22:37886399-37915210	CARD10	1.55457	1.39817	0.53804
XLOC_011307	-	XLOC_011307	CSNK1E	TSS16705,TSS16706,TSS16707,TSS16708	chr22:38686696-38714089	CSNK1E	0.0345447	0.364083	-0.129464
XLOC_011308	-	XLOC_011308	DDX17	TSS16709,TSS16710,TSS16711,TSS16712	chr22:38864012-38902406	DDX17	0.162309	0.282535	-0.0713599
XLOC_011313	-	XLOC_011313	CBX6	TSS16718	chr22:39257465-39268315	CBX6	0.512383	0.393739	0.154891
XLOC_011314	-	XLOC_011314	CBX7	TSS16719	chr22:39526778-39548538	CBX7	0.533479	0.826915	-0.367199
XLOC_011316	-	XLOC_011316	RPL3	TSS16721,TSS16722	chr22:39708886-39715758	RPL3	0.199443	0.311365	-0.132585
XLOC_011336	-	XLOC_011336	ARFGAP3	TSS16757	chr22:43192531-43253408	ARFGAP3	0.806675	0.683967	0.0760098
XLOC_011344	-	XLOC_011344	CELSR1	TSS16771,TSS16772	chr22:46756730-46933385	CELSR1	-0.394895	-0.183976	-0.364634
XLOC_011347	-	XLOC_011347	ALG12	TSS16778	chr22:50296853-50312122	ALG12	0.128915	0.475379	-0.0467342
XLOC_011349	-	XLOC_011349	TUBGCP6	TSS16780,TSS16781	chr22:50640469-50683431	TUBGCP6	0.238468	0.717322	-0.0866203
XLOC_011350	-	XLOC_011350	HDAC10	TSS16782	chr22:50683612-50689834	HDAC10	0.824237	1.28096	0.471389
XLOC_011351	-	XLOC_011351	MAPK12	TSS16783,TSS16784,TSS16785	chr22:50691196-50700089	MAPK12	0.3918	0.565805	0.0413247
XLOC_011352	-	XLOC_011352	MAPK11	TSS16786,TSS16787	chr22:50702089-50708779	MAPK11	0.807575	1.20358	0.0142221
XLOC_011358	-	XLOC_011358	CHKB-CPT1B	TSS16797,TSS16798	chr22:51007289-51021428	CHKB-CPT1B	0.451718	0.920457	0.121567
XLOC_011460	-	XLOC_011460	THUMPD3	TSS16905,TSS16906,TSS16907	chr3:9404716-9519838	THUMPD3	0.264551	0.0858737	0.204963
XLOC_011461	-	XLOC_011461	SETD5	TSS16908,TSS16909,TSS16910,TSS16911,TSS16912,TSS16913	chr3:9404716-9519838	SETD5	-0.24812	-0.134393	-0.051647
XLOC_011470	-	XLOC_011470	FANCD2	TSS16926,TSS16927,TSS16928,TSS16929,TSS16930,TSS16931,TSS16932,TSS16933,TSS16934,TSS16935,TSS16936	chr3:10004147-10143687	FANCD2	-0.196076	-0.366867	-0.256655
XLOC_011473	-	XLOC_011473	ATG7	TSS16941,TSS16942,TSS16943,TSS16944	chr3:11314009-11762220	ATG7	0.435699	0.344923	0.124256
XLOC_011478	-	XLOC_011478	HDAC11	TSS16950	chr3:13521714-13555556	HDAC11	0.353376	0.690034	0.321069
XLOC_011479	-	XLOC_011479	FBLN2	TSS16951	chr3:13610239-13679922	FBLN2	0.389489	0.953487	-0.0163
XLOC_011482	-	XLOC_011482	SLC6A6	TSS16956	chr3:14444095-14583588	SLC6A6	0.179721	-0.480041	0.395991
XLOC_011498	-	XLOC_011498	RARB	TSS16978	chr3:25215609-25706411	RARB	1.08912	0.443698	-0.357587
XLOC_011516	-	XLOC_011516	SLC25A38	TSS17013,TSS17014	chr3:39424699-39438819	SLC25A38	0.332451	0.112894	0.130715
XLOC_011535	-	XLOC_011535	KIF15	TSS17048,TSS17049	chr3:44803208-44894748	KIF15	-0.439595	-0.439384	-0.49055
XLOC_011541	-	XLOC_011541	NBEAL2	TSS17060	chr3:46963111-47051193	NBEAL2	0.597735	0.93423	0.199744
XLOC_011562	-	XLOC_011562	RBM5,RBM6	TSS17092,TSS17093,TSS17094,TSS17095	chr3:49977476-50156458	RBM5	0.208419	0.490541	0.174335
XLOC_011563	-	XLOC_011563	SEMA3F	TSS17096,TSS17097	chr3:50192528-50226562	SEMA3F	0.458329	0.655236	-0.0612249
XLOC_011565	-	XLOC_011565	SEMA3B	TSS17099,TSS17100	chr3:50305039-50314691	SEMA3B	0.183152	0.705296	0.304408
XLOC_011568	-	XLOC_011568	HEMK1	TSS17104,TSS17105,TSS17106,TSS17107	chr3:50606681-50622917	HEMK1	0.267186	0.87191	0.152351
XLOC_011574	-	XLOC_011574	PARP3	TSS17117	chr3:51976305-51982989	PARP3	0.321986	0.766181	-0.171445
XLOC_011580	-	XLOC_011580	PPM1M	TSS17124	chr3:52280185-52284617	PPM1M	0.693493	0.862759	-0.124577
XLOC_011590	-	XLOC_011590	IL17RB	TSS17136,TSS17137	chr3:53880576-53916229	IL17RB	0.740563	0.70023	0.0670369
XLOC_011591	-	XLOC_011591	CCDC66	TSS17138	chr3:56591183-56717301	CCDC66	0.422264	0.569214	0.491899
XLOC_011596	-	XLOC_011596	FLNB	TSS17145,TSS17146	chr3:57994106-58157982	FLNB	-0.255854	-0.0823896	0.0563944
XLOC_011599	-	XLOC_011599	PXK	TSS17149,TSS17150	chr3:58318616-58419579	PXK	0.84079	0.229845	0.111611
XLOC_011600	-	XLOC_011600	KCTD6	TSS17151	chr3:58477822-58488087	KCTD6	0.67838	-0.0211073	-0.17401
XLOC_011618	-	XLOC_011618	MIR4273	TSS17180	chr3:75779109-75834255	MIR4273	14	14	0
XLOC_011627	-	XLOC_011627	ARL6	TSS17195	chr3:97483418-97520014	ARL6	0.463977	0.0713502	0.245244
XLOC_011648	-	XLOC_011648	PVRL3	TSS17230	chr3:110790605-110920272	PVRL3	-0.264372	-0.369354	0.0214387
XLOC_011655	-	XLOC_011655	BOC	TSS17240,TSS17241,TSS17242,TSS17243,TSS17244	chr3:112929826-113160361	BOC	0.420126	0.426307	-0.0320403
XLOC_011658	-	XLOC_011658	GRAMD1C	TSS17249	chr3:113557680-113666086	GRAMD1C	0.652677	0.343076	-0.138554
XLOC_011663	-	XLOC_011663	C3orf15	TSS17257,TSS17258	chr3:119421868-119486164	C3orf15	0.638785	0.627014	-0.433971
XLOC_011677	-	XLOC_011677	LOC100125556	TSS17276	chr3:125642892-125655887	LOC100125556	0.871414	-0.187293	0.163892
XLOC_011696	-	XLOC_011696	DNAJC13	TSS17313,TSS17314,TSS17315,TSS17316	chr3:132136446-132257878	DNAJC13	-0.373127	-0.477329	0.0617883
XLOC_011698	-	XLOC_011698	CDV3	TSS17321	chr3:133292433-133309118	CDV3	0.352226	-0.0799658	0.215504
XLOC_011712	-	XLOC_011712	SLC25A36	TSS17341,TSS17342	chr3:140660620-140699108	SLC25A36	0.420964	0.0715182	-0.196669
XLOC_011723	-	XLOC_011723	CHST2	TSS17361	chr3:142838603-142843581	CHST2	-0.599194	-0.352479	0.129907
XLOC_011735	-	XLOC_011735	MBNL1	TSS17376,TSS17377,TSS17378,TSS17379,TSS17380	chr3:151980404-152183572	MBNL1	-0.280625	-0.381171	0.0618046
XLOC_011746	-	XLOC_011746	MLF1	TSS17396	chr3:158288952-158324399	MLF1	0.428895	0.191993	-0.187922
XLOC_011749	-	XLOC_011749	SMC4	TSS17400	chr3:160117429-160152810	SMC4	-0.3342	-0.442296	-0.243356
XLOC_011760	-	XLOC_011760	SKIL	TSS17421,TSS17422	chr3:170075472-170114619	SKIL	-0.296618	-0.387918	0.0401858
XLOC_011763	-	XLOC_011763	ECT2	TSS17426,TSS17427,TSS17428,TSS17429	chr3:172468494-172539335	ECT2	-0.224486	-0.486891	-0.35003
XLOC_011766	-	XLOC_011766	ZNF639	TSS17435,TSS17436,TSS17437,TSS17438,TSS17439	chr3:179040824-179055649	ZNF639	0.351059	-0.034779	0.0385506
XLOC_011772	-	XLOC_011772	TTC14	TSS17445	chr3:180319917-180397283	TTC14	0.394058	0.467405	0.240262
XLOC_011779	-	XLOC_011779	KLHL24	TSS17454,TSS17455	chr3:183353410-183402304	KLHL24	-0.435299	-0.0490506	-0.661282
XLOC_011786	-	XLOC_011786	EIF4G1	TSS17468	chr3:184032282-184053195	EIF4G1	-0.294495	-0.221209	0.209818
XLOC_011795	-	XLOC_011795	EIF4A2	TSS17484	chr3:186501340-186524484	EIF4A2	0.267902	0.485613	0.132207
XLOC_011806	-	XLOC_011806	OPA1	TSS17502,TSS17503,TSS17504	chr3:193310813-193415636	OPA1	-0.149906	-0.329996	-0.00058889
XLOC_011812	-	XLOC_011812	MIR570,SDHAP2	TSS17511,TSS17512,TSS17513,TSS17514,TSS17515,TSS17516	chr3:195384909-195428121	MIR570	0.316305	0.660103	-0.12014
XLOC_011816	-	XLOC_011816	FBXO45	TSS17520,TSS17521	chr3:196295589-196315932	FBXO45	0.281437	-0.0495955	0.0361192
XLOC_011817	-	XLOC_011817	PIGX	TSS17522,TSS17523,TSS17524,TSS17525	chr3:196439534-196463018	PIGX	0.342841	0.154174	-0.0836144
XLOC_011837	-	XLOC_011837	CIDECP,TMEM111	TSS17556,TSS17557,TSS17558,TSS17559	chr3:10004147-10143687	CIDECP	0.473275	0.201653	0.423036
XLOC_011841	-	XLOC_011841	VGLL4	TSS17564,TSS17565,TSS17566,TSS17567	chr3:11314009-11762220	VGLL4	-0.482469	-0.0745117	-0.425362
XLOC_011850	-	XLOC_011850	WNT7A	TSS17582	chr3:13856987-13921618	WNT7A	-0.72009	-0.288879	0.158375
XLOC_011857	-	XLOC_011857	SH3BP5	TSS17591,TSS17592,TSS17593,TSS17594	chr3:15247711-15382901	SH3BP5	0.0611173	0.700916	0.164461
XLOC_011862	-	XLOC_011862	SATB1	TSS17606,TSS17607,TSS17608	chr3:18386875-18486271	SATB1	-0.0987067	0.433146	-0.460909
XLOC_011863	-	XLOC_011863	SGOL1	TSS17609	chr3:20206504-20227790	SGOL1	-0.459724	-0.416127	-0.310241
XLOC_011868	-	XLOC_011868	SLC4A7	TSS17618,TSS17619	chr3:27414213-27525757	SLC4A7	-0.16237	-0.293459	0.0107798
XLOC_011871	-	XLOC_011871	OSBPL10	TSS17624,TSS17625,TSS17626	chr3:31701508-32023342	OSBPL10	-0.698266	-0.489828	0.0196127
XLOC_011888	-	XLOC_011888	RPSA	TSS17657	chr3:39448183-39454118	RPSA	0.93875	1.25509	1.05054
XLOC_011901	-	XLOC_011901	SLC6A20	TSS17680,TSS17681	chr3:45796811-45838035	SLC6A20	-0.461283	-0.636263	-0.148687
XLOC_011904	-	XLOC_011904	ALS2CL	TSS17684,TSS17685,TSS17686	chr3:46710484-46735194	ALS2CL	0.281889	0.721568	0.417215
XLOC_011907	-	XLOC_011907	SETD2	TSS17689	chr3:47057897-47205467	SETD2	-0.227156	-0.263491	-0.158323
XLOC_011912	-	XLOC_011912	SMARCC1	TSS17706,TSS17707,TSS17708	chr3:47627040-47823405	SMARCC1	-0.21065	-0.204177	-0.119909
XLOC_011913	-	XLOC_011913	MAP4	TSS17709	chr3:47892092-48130769	MAP4	-0.253171	-0.218931	-0.0448023
XLOC_011916	-	XLOC_011916	PLXNB1	TSS17713,TSS17714,TSS17715,TSS17716,TSS17717,TSS17718	chr3:48445189-48471650	PLXNB1	0.230719	0.761668	-0.0449571
XLOC_011920	-	XLOC_011920	COL7A1	TSS17725	chr3:48601505-48609180	COL7A1	0.890715	1.5385	0.669708
XLOC_011922	-	XLOC_011922	SLC26A6	TSS17727	chr3:48663058-48672547	SLC26A6	0.401871	0.772272	0.466734
XLOC_011925	-	XLOC_011925	IP6K2	TSS17732,TSS17733	chr3:48730662-48754711	IP6K2	0.0970982	0.487809	-0.135945
XLOC_011936	-	XLOC_011936	USP19	TSS17747,TSS17748	chr3:49145478-49158371	USP19	-0.241148	0.0587694	0.0356067
XLOC_011938	-	XLOC_011938	USP4	TSS17750,TSS17751	chr3:49306029-49377536	USP4	0.392807	0.401089	0.305687
XLOC_011941	-	XLOC_011941	AMT	TSS17754	chr3:49454210-49466757	AMT	0.506298	1.11624	-0.160921
XLOC_011942	-	XLOC_011942	MST1	TSS17755	chr3:49721379-49761411	MST1	0.453278	1.3593	-0.228205
XLOC_011945	-	XLOC_011945	TRAIP	TSS17758	chr3:49855534-49893992	TRAIP	-0.670834	-0.353694	-0.312154
XLOC_011959	-	XLOC_011959	PCBP4	TSS17775,TSS17776	chr3:51989329-52001482	PCBP4	0.615759	1.00806	0.429971
XLOC_011968	-	XLOC_011968	PBRM1	TSS17786,TSS17787,TSS17788,TSS17789,TSS17790	chr3:52579223-52740048	PBRM1	-0.228395	-0.353359	-0.203127
XLOC_011969	-	XLOC_011969	GLT8D1	TSS17791,TSS17792	chr3:52579223-52740048	GLT8D1	0.44282	0.259426	-0.140257
XLOC_011978	-	XLOC_011978	WNT5A	TSS17809	chr3:55499742-55524085	WNT5A	-0.656602	-0.852049	-0.289419
XLOC_011980	-	XLOC_011980	ARHGEF3	TSS17812,TSS17813,TSS17814	chr3:56761445-57112683	ARHGEF3	-0.483007	-0.368125	0.34443
XLOC_011990	-	XLOC_011990	ADAMTS9	TSS17827	chr3:64501330-64673365	ADAMTS9	1.30516	0.563793	-0.306478
XLOC_011997	-	XLOC_011997	FRMD4B	TSS17838,TSS17839	chr3:69219098-69250008	FRMD4B	-0.653181	0.0598499	0.114428
XLOC_012004	-	XLOC_012004	ROBO1	TSS17851,TSS17852,TSS17853	chr3:78646357-79817059	ROBO1	-0.334918	-0.379809	-0.090849
XLOC_012005	-	XLOC_012005	GBE1	TSS17854,TSS17855	chr3:81538754-81810950	GBE1	-0.0879407	-0.461651	0.10586
XLOC_012016	-	XLOC_012016	CBLB	TSS17872	chr3:105374325-105587887	CBLB	-0.566923	-0.137657	-0.212521
XLOC_012018	-	XLOC_012018	IFT57	TSS17874	chr3:107879658-107941417	IFT57	0.45834	0.346301	-0.146968
XLOC_012019	-	XLOC_012019	KIAA1524	TSS17875,TSS17876,TSS17877	chr3:108260341-108413693	KIAA1524	-0.206976	-0.44454	-0.044626
XLOC_012024	-	XLOC_012024	WDR52	TSS17882,TSS17883	chr3:112929826-113160361	WDR52	0.251291	0.671734	0.254537
XLOC_012030	-	XLOC_012030	TMEM39A	TSS17890	chr3:119148280-119182523	TMEM39A	0.41663	0.286414	0.0207647
XLOC_012033	-	XLOC_012033	FSTL1	TSS17894,TSS17895	chr3:120112382-120169943	FSTL1	0.168969	0.294642	-0.416547
XLOC_012034	-	XLOC_012034	RABL3	TSS17896,TSS17897	chr3:120405506-120461385	RABL3	0.0166785	-0.57397	-0.235059
XLOC_012046	-	XLOC_012046	CCDC14	TSS17918	chr3:123632273-123680255	CCDC14	0.392558	0.594501	-0.0162241
XLOC_012052	-	XLOC_012052	OSBPL11	TSS17930	chr3:125246424-125314381	OSBPL11	0.0404075	-0.538447	0.281244
XLOC_012067	-	XLOC_012067	CNBP	TSS17951	chr3:128886555-128902810	CNBP	0.249405	0.0483951	-0.0277804
XLOC_012070	-	XLOC_012070	RPL32P3	TSS17954,TSS17955	chr3:129100146-129239244	RPL32P3	0.692902	1.14207	0.224023
XLOC_012072	-	XLOC_012072	PLXND1	TSS17958,TSS17959	chr3:129274019-129325582	PLXND1	0.218563	0.397572	0.0354718
XLOC_012078	-	XLOC_012078	NPHP3-ACAD11	TSS17971,TSS17972,TSS17973	chr3:132276938-132441303	NPHP3-ACAD11	0.360823	0.443159	-0.138806
XLOC_012080	-	XLOC_012080	RAB6B	TSS17976	chr3:133502876-133614691	RAB6B	0.316702	0.824707	-0.02103
XLOC_012082	-	XLOC_012082	AMOTL2	TSS17978	chr3:134074187-134093422	AMOTL2	0.191201	0.348021	0.581109
XLOC_012085	-	XLOC_012085	STAG1	TSS17981,TSS17982,TSS17983	chr3:136054707-136471293	STAG1	-0.218047	-0.376467	0.0175155
XLOC_012093	-	XLOC_012093	RBP1	TSS17998,TSS17999	chr3:139236275-139258671	RBP1	0.287425	0.584656	-0.530446
XLOC_012097	-	XLOC_012097	XRN1	TSS18005	chr3:142025448-142166875	XRN1	-0.289646	-0.373801	-0.435752
XLOC_012100	-	XLOC_012100	U2SURP	TSS18008	chr3:142719686-142779567	U2SURP	0.768171	0.974199	-0.017555
XLOC_012113	-	XLOC_012113	SIAH2	TSS18023	chr3:150458909-150481263	SIAH2	0.838212	0.183565	0.000197709
XLOC_012118	-	XLOC_012118	C3orf33,SLC33A1	TSS18031,TSS18032,TSS18033	chr3:155480351-155572248	C3orf33	0.280157	-0.00110307	0.0835713
XLOC_012121	-	XLOC_012121	CCNL1	TSS18036	chr3:156865435-156880238	CCNL1	0.527911	0.704654	0.157422
XLOC_012123	-	XLOC_012123	IFT80	TSS18041,TSS18042,TSS18043	chr3:159974771-160117320	IFT80	0.287328	0.376616	-0.345561
XLOC_012126	-	XLOC_012126	B3GALNT1	TSS18046,TSS18047	chr3:160801482-160823160	B3GALNT1	0.485495	-0.013824	0.160576
XLOC_012129	-	XLOC_012129	ZBBX	TSS18051,TSS18052	chr3:166958076-167098085	ZBBX	1.16035	1.21352	-0.591061
XLOC_012132	-	XLOC_012132	MECOM	TSS18055,TSS18056,TSS18057,TSS18058,TSS18059	chr3:168801285-169381583	MECOM	-0.268743	-0.239424	-0.156986
XLOC_012135	-	XLOC_012135	PHC3	TSS18064	chr3:169804604-169899537	PHC3	-0.325996	-0.374021	-0.160092
XLOC_012145	-	XLOC_012145	TBL1XR1	TSS18076	chr3:176737230-176915052	TBL1XR1	-0.0808669	-0.245301	-0.200525
XLOC_012160	-	XLOC_012160	CLCN2	TSS18107	chr3:184053716-184079391	CLCN2	0.429428	1.0036	0.540516
XLOC_012166	-	XLOC_012166	IGF2BP2	TSS18115,TSS18116	chr3:185360865-185542827	IGF2BP2	0.289667	0.648531	0.106659
XLOC_012170	-	XLOC_012170	RFC4	TSS18122	chr3:186501340-186524484	RFC4	0.398993	0.681303	0.11643
XLOC_012179	-	XLOC_012179	LPP	TSS18131	chr3:187868361-188608460	LPP	-0.613066	-0.824904	-0.647867
XLOC_012180	-	XLOC_012180	LPP	TSS18132	chr3:187868361-188608460	LPP	-0.391388	-0.713896	-0.462997
XLOC_012188	-	XLOC_012188	TMEM44	TSS18148,TSS18149	chr3:194304737-194354150	TMEM44	0.584372	0.714105	0.0219054
XLOC_012191	-	XLOC_012191	PPP1R2	TSS18160	chr3:195241219-195270224	PPP1R2	0.304322	0.0463725	-0.038348
XLOC_012197	-	XLOC_012197	SDHAP1	TSS18169,TSS18170,TSS18171	chr3:195685848-195698191	SDHAP1	0.502388	0.80006	0.0841947
XLOC_012201	-	XLOC_012201	TCTEX1D2,TM4SF19-TCTEX1D2	TSS18176,TSS18177	chr3:196018089-196045165	TCTEX1D2	0.480248	0.306493	-0.234797
XLOC_012208	-	XLOC_012208	MFI2	TSS18191,TSS18192	chr3:196728610-196756687	MFI2	0.688749	1.16853	-0.467261
XLOC_012211	-	XLOC_012211	LOC220729	TSS18204,TSS18205,TSS18206	chr3:197338222-197354774	LOC220729	0.26437	0.620078	0.046109
XLOC_012213	-	XLOC_012213	IQCG	TSS18209,TSS18210	chr3:197518137-197686886	IQCG	0.443389	0.395054	-0.282677
XLOC_012214	-	XLOC_012214	LMLN	TSS18211,TSS18212	chr3:197687070-197770591	LMLN	0.696025	0.989149	-0.36165
XLOC_012551	-	XLOC_012551	PDE6B	TSS18554,TSS18555	chr4:619223-664681	PDE6B	0.607882	0.899804	-0.202275
XLOC_012555	-	XLOC_012555	TMEM175	TSS18561,TSS18562	chr4:843064-952496	TMEM175	0.94527	1.28394	0.696317
XLOC_012561	-	XLOC_012561	TACC3	TSS18574,TSS18575	chr4:1717558-1746900	TACC3	-0.313338	-0.232623	-0.0934447
XLOC_012562	-	XLOC_012562	FGFR3	TSS18576	chr4:1795038-1810599	FGFR3	0.746436	1.39693	0.0325906
XLOC_012571	-	XLOC_012571	HTT	TSS18594,TSS18595,TSS18596	chr4:3076407-3245687	HTT	-0.494837	-0.504937	-0.191001
XLOC_012573	-	XLOC_012573	DOK7	TSS18601,TSS18602,TSS18603,TSS18604,TSS18605	chr4:3465032-3496296	DOK7	0.952388	-0.0999062	0.793402
XLOC_012575	-	XLOC_012575	D4S234E	TSS18608	chr4:4387982-4712664	D4S234E	0.347035	0.417334	0.0315917
XLOC_012588	-	XLOC_012588	HTRA3	TSS18627	chr4:8271488-8297444	HTRA3	1.19575	0.992706	0.536344
XLOC_012591	-	XLOC_012591	WDR1	TSS18630	chr4:10075864-10118573	WDR1	-1.20826	-0.665451	-0.606228
XLOC_012598	-	XLOC_012598	NCAPG	TSS18638	chr4:17812524-17876122	NCAPG	-0.36159	-0.52461	-0.171179
XLOC_012599	-	XLOC_012599	SLIT2	TSS18639,TSS18640	chr4:20253663-20622273	SLIT2	-0.260525	-0.447305	0.390321
XLOC_012601	-	XLOC_012601	SOD3	TSS18643,TSS18644	chr4:24797008-24802804	SOD3	0.0587363	0.811494	-0.331624
XLOC_012605	-	XLOC_012605	SLC34A2	TSS18649	chr4:25656842-25680739	SLC34A2	-0.0121314	-0.536469	-0.210892
XLOC_012638	-	XLOC_012638	KIT	TSS18713	chr4:55524094-55606882	KIT	-0.200967	-0.393315	-0.181112
XLOC_012645	-	XLOC_012645	REST	TSS18722,TSS18723	chr4:57774041-57802121	REST	-0.401839	-0.122199	-0.198143
XLOC_012662	-	XLOC_012662	FAM47E	TSS18745,TSS18746	chr4:77079878-77205037	FAM47E	0.443251	0.920223	-0.250046
XLOC_012665	-	XLOC_012665	CCNG2	TSS18754,TSS18755,TSS18756	chr4:78078356-78091215	CCNG2	-0.484764	-0.154203	-0.506081
XLOC_012667	-	XLOC_012667	FRAS1	TSS18758	chr4:78978148-79465589	FRAS1	-0.940694	-0.913088	-0.685441
XLOC_012671	-	XLOC_012671	LOC100499177	TSS18766	chr4:83814604-83841284	LOC100499177	0.946535	0.994565	0.140395
XLOC_012680	-	XLOC_012680	AFF1	TSS18777,TSS18778,TSS18779,TSS18780,TSS18781,TSS18782,TSS18783,TSS18784,TSS18785,TSS18786,TSS18787,TSS18788	chr4:87856153-88062206	AFF1	-0.223238	-0.257675	-0.252713
XLOC_012702	-	XLOC_012702	NPNT	TSS18825,TSS18826,TSS18827,TSS18828	chr4:106816596-106892831	NPNT	0.63208	0.527725	-0.00895564
XLOC_012709	-	XLOC_012709	SEC24B	TSS18837,TSS18838,TSS18839	chr4:110354970-110461615	SEC24B	-0.225967	-0.362462	-0.0645069
XLOC_012730	-	XLOC_012730	SPATA5	TSS18877	chr4:123844224-124240604	SPATA5	-0.118238	-0.652908	-0.0294986
XLOC_012731	-	XLOC_012731	SPRY1	TSS18878	chr4:124317896-124326189	SPRY1	-0.629369	0.00432913	-0.053125
XLOC_012732	-	XLOC_012732	FAT4	TSS18879	chr4:126237007-126414087	FAT4	-0.691805	-0.493019	-0.524214
XLOC_012743	-	XLOC_012743	NAA15	TSS18901	chr4:140187316-140312264	NAA15	-0.0152426	-0.374389	0.305305
XLOC_012763	-	XLOC_012763	FAM160A1	TSS18923,TSS18924	chr4:152330380-152591679	FAM160A1	-0.385095	-0.188047	-0.156187
XLOC_012766	-	XLOC_012766	TRIM2	TSS18928,TSS18929,TSS18930,TSS18931,TSS18932,TSS18933	chr4:154073486-154260474	TRIM2	-0.257566	-0.1913	0.102621
XLOC_012773	-	XLOC_012773	GLRB	TSS18942	chr4:157997554-158093242	GLRB	0.489571	0.192851	0.0692464
XLOC_012778	-	XLOC_012778	MIR3688-2,RAPGEF2	TSS18952,TSS18953,TSS18954	chr4:160025261-160281302	MIR3688-2	-0.537812	-0.00171194	0.0409421
XLOC_012783	-	XLOC_012783	CPE	TSS18961	chr4:166385739-166419661	CPE	0.441109	0.356686	-0.249277
XLOC_012786	-	XLOC_012786	AADAT	TSS18973	chr4:170981366-171011372	AADAT	0.976132	1.77891	-0.720359
XLOC_012790	-	XLOC_012790	WDR17	TSS18978	chr4:176986984-177103979	WDR17	0.649864	0.387669	0.517829
XLOC_012798	-	XLOC_012798	STOX2	TSS18990,TSS18991,TSS18992	chr4:184826508-184944681	STOX2	-0.544909	-0.390098	-0.327537
XLOC_012804	-	XLOC_012804	FAM149A	TSS18999	chr4:187065994-187093817	FAM149A	0.775903	0.58724	0.27331
XLOC_012814	-	XLOC_012814	ZNF141	TSS19012	chr4:53045-387353	ZNF141	1.71063	-3.55412	-14
XLOC_012819	-	XLOC_012819	LOC100129917	TSS19022	chr4:769290-775636	LOC100129917	0.616118	0.550904	-0.104656
XLOC_012822	-	XLOC_012822	SLC26A1	TSS19025,TSS19026	chr4:972862-999664	SLC26A1	-0.0023802	0.80152	-0.248895
XLOC_012832	-	XLOC_012832	ZFYVE28	TSS19044,TSS19045	chr4:2271319-2420370	ZFYVE28	0.977516	0.733223	-0.00448774
XLOC_012840	-	XLOC_012840	TMEM128	TSS19053	chr4:4237267-4249948	TMEM128	0.300943	-0.11212	-0.277028
XLOC_012844	-	XLOC_012844	PPP2R2C	TSS19061	chr4:6322304-6473985	PPP2R2C	0.655758	0.834615	0.154593
XLOC_012861	-	XLOC_012861	QDPR	TSS19083	chr4:17487855-17513857	QDPR	0.520883	0.345061	0.316521
XLOC_012880	-	XLOC_012880	UGDH	TSS19111,TSS19112,TSS19113	chr4:39500192-39529218	UGDH	0.342748	0.198464	0.149595
XLOC_012882	-	XLOC_012882	C4orf34	TSS19115,TSS19116,TSS19117	chr4:39548190-39640619	C4orf34	0.37696	0.195502	-0.445852
XLOC_012884	-	XLOC_012884	RBM47	TSS19121,TSS19122,TSS19123,TSS19124,TSS19125	chr4:40416261-40632727	RBM47	-0.311293	-0.0753103	-0.0626129
XLOC_012891	-	XLOC_012891	FRYL	TSS19136,TSS19137	chr4:48499379-48782316	FRYL	-0.416462	-0.343058	0.00880399
XLOC_012899	-	XLOC_012899	LNX1	TSS19147,TSS19148,TSS19149,TSS19150	chr4:54243789-54457765	LNX1	-0.820651	-0.194042	-0.33016
XLOC_012902	-	XLOC_012902	CLOCK	TSS19153,TSS19154	chr4:56294021-56412997	CLOCK	-0.312993	-0.481976	-0.0133973
XLOC_012911	-	XLOC_012911	EPHA5	TSS19164,TSS19165	chr4:66185280-66559104	EPHA5	-0.968773	-0.92245	-0.35669
XLOC_012918	-	XLOC_012918	ANKRD17	TSS19177,TSS19178	chr4:73940336-74124502	ANKRD17	-0.199081	-0.259415	0.0947444
XLOC_012919	-	XLOC_012919	RASSF6	TSS19179	chr4:74437299-74486340	RASSF6	0.809693	0.849291	-0.968895
XLOC_012922	-	XLOC_012922	CDKL2	TSS19183,TSS19184	chr4:76501703-76517075	CDKL2	0.296705	0.766313	-0.0844052
XLOC_012931	-	XLOC_012931	FRAS1	TSS19205	chr4:78978148-79465589	FRAS1	-14	-14	-14
XLOC_012933	-	XLOC_012933	RASGEF1B	TSS19207	chr4:82347551-82393061	RASGEF1B	-0.907043	-0.247525	0.181936
XLOC_012945	-	XLOC_012945	WDFY3	TSS19225,TSS19226,TSS19227,TSS19228	chr4:85590692-85887544	WDFY3	-0.697412	-0.365588	-0.0829319
XLOC_012960	-	XLOC_012960	H2AFZ	TSS19248,TSS19249	chr4:100869193-100871544	H2AFZ	-0.209315	-0.48606	-0.237868
XLOC_012967	-	XLOC_012967	CENPE	TSS19267	chr4:104026911-104119566	CENPE	-0.591617	-0.50824	-0.251503
XLOC_012979	-	XLOC_012979	C4orf21	TSS19289	chr4:113460488-113578850	C4orf21	-0.377824	-0.27519	-0.394624
XLOC_012980	-	XLOC_012980	CAMK2D	TSS19290,TSS19291,TSS19292	chr4:114372187-114683083	CAMK2D	0.279089	0.424171	-0.0709131
XLOC_012987	-	XLOC_012987	MAD2L1	TSS19305	chr4:120976698-120988013	MAD2L1	-0.242753	-0.492866	-0.0700741
XLOC_013003	-	XLOC_013003	SLC7A11	TSS19323,TSS19324	chr4:139085167-139163712	SLC7A11	-0.419522	-0.683193	-0.375644
XLOC_013016	-	XLOC_013016	ZNF827	TSS19353,TSS19354,TSS19355	chr4:146678798-146859607	ZNF827	-0.354508	0.0719132	-0.148423
XLOC_013020	-	XLOC_013020	LRBA	TSS19361,TSS19362,TSS19363	chr4:151185595-151936715	LRBA	-0.354436	-0.426334	-0.182561
XLOC_013035	-	XLOC_013035	NAF1	TSS19385	chr4:164045736-164088073	NAF1	0.386304	0.0439646	0.220108
XLOC_013044	-	XLOC_013044	MFAP3L	TSS19400	chr4:170907747-170927785	MFAP3L	0.499219	0.225814	0.248263
XLOC_013052	-	XLOC_013052	WWC2	TSS19412	chr4:184108049-184241929	WWC2	-14	-1.18183	-0.38929
XLOC_013064	-	XLOC_013064	CCDC110	TSS19428	chr4:186379040-186392913	CCDC110	0.978143	0.569849	0.304507
XLOC_013066	-	XLOC_013066	LOC285441	TSS19433	chr4:187334315-187422212	LOC285441	0.748908	0.475058	0.399593
XLOC_013067	-	XLOC_013067	FAT1	TSS19434,TSS19435	chr4:187508932-187647883	FAT1	-0.577406	-0.5673	-0.174468
XLOC_013351	-	XLOC_013351	AHRR	TSS19719	chr5:271735-315090	AHRR	0.257755	0.129002	0.240371
XLOC_013353	-	XLOC_013353	PP7080	TSS19721	chr5:469847-473184	PP7080	0.570457	0.481882	-0.0135922
XLOC_013354	-	XLOC_013354	SLC9A3	TSS19722,TSS19723,TSS19724	chr5:473333-524549	SLC9A3	1.00699	1.67785	-0.27767
XLOC_013358	-	XLOC_013358	SLC12A7	TSS19730	chr5:1050488-1062501	SLC12A7	-0.411669	-1.31188	0.12949
XLOC_013363	-	XLOC_013363	KIAA0947	TSS19738,TSS19739,TSS19740	chr5:5422806-5490338	KIAA0947	-0.155952	-0.313802	-0.00642332
XLOC_013366	-	XLOC_013366	FASTKD3,MTRR	TSS19743,TSS19744,TSS19745,TSS19746	chr5:7851548-7901235	FASTKD3	0.393155	0.332465	0.088125
XLOC_013379	-	XLOC_013379	PDZD2	TSS19762,TSS19763	chr5:31799030-32111038	PDZD2	-0.622087	-0.406426	-0.18953
XLOC_013385	-	XLOC_013385	SPEF2	TSS19774	chr5:35617984-35814713	SPEF2	0.622145	0.663887	-0.248954
XLOC_013386	-	XLOC_013386	LMBRD2	TSS19775	chr5:36098588-36152045	LMBRD2	0.0261528	-14	-8.64562
XLOC_013389	-	XLOC_013389	NIPBL	TSS19779	chr5:36876860-37065993	NIPBL	-0.47115	-0.403373	-0.142637
XLOC_013391	-	XLOC_013391	OSMR	TSS19781	chr5:38845914-39074501	OSMR	-0.446667	-0.240691	-0.0344136
XLOC_013409	-	XLOC_013409	SKIV2L2	TSS19810	chr5:54603575-54721597	SKIV2L2	-0.333013	-0.330493	-0.0107208
XLOC_013424	-	XLOC_013424	ERBB2IP	TSS19830,TSS19831,TSS19832,TSS19833	chr5:65222204-65376850	ERBB2IP	-0.17432	-0.120653	-0.00862526
XLOC_013431	-	XLOC_013431	CCNB1	TSS19845	chr5:68462911-68470061	CCNB1	-0.473036	-0.488665	-0.185863
XLOC_013435	-	XLOC_013435	CCDC125	TSS19849	chr5:68575621-68628626	CCDC125	1.43214	-1.68788	0.481019
XLOC_013450	-	XLOC_013450	HMGCR	TSS19877	chr5:74632280-74658393	HMGCR	-0.163814	-0.483755	-0.0420055
XLOC_013453	-	XLOC_013453	IQGAP2	TSS19882,TSS19883	chr5:75723708-76004013	IQGAP2	-0.403765	-0.349171	0.23096
XLOC_013462	-	XLOC_013462	ZFYVE16	TSS19894,TSS19895	chr5:79703676-79779902	ZFYVE16	-0.11571	-0.452497	-0.0237254
XLOC_013464	-	XLOC_013464	ANKRD34B	TSS19897	chr5:79852573-79866304	ANKRD34B	1.41821	1.90721	2.02188
XLOC_013470	-	XLOC_013470	VCAN	TSS19909	chr5:82767492-82878122	VCAN	-0.55226	-0.512834	-0.194482
XLOC_013476	-	XLOC_013476	NR2F1	TSS19915,TSS19916	chr5:92745064-92919828	NR2F1	0.809784	1.21432	-0.0477881
XLOC_013487	-	XLOC_013487	PPIP5K2	TSS19937	chr5:102455937-102539005	PPIP5K2	-0.0817569	-0.31321	0.0022621
XLOC_013495	-	XLOC_013495	LOC100505678	TSS19948,TSS19949	chr5:111060218-111093915	LOC100505678	0.216383	0.983934	-0.185847
XLOC_013497	-	XLOC_013497	APC	TSS19951,TSS19952,TSS19953	chr5:112043201-112181936	APC	-0.339357	-0.366491	-0.129765
XLOC_013499	-	XLOC_013499	DCP2	TSS19955,TSS19956	chr5:112312406-112363261	DCP2	-0.36237	-0.319228	-0.307381
XLOC_013504	-	XLOC_013504	SEMA6A	TSS19962	chr5:115779262-115785579	SEMA6A	-0.746804	-0.250042	-0.372898
XLOC_013507	-	XLOC_013507	DMXL1	TSS19965,TSS19966,TSS19967	chr5:118406839-118584963	DMXL1	-0.323141	-0.502577	-0.228859
XLOC_013518	-	XLOC_013518	LMNB1	TSS19983,TSS19984,TSS19985,TSS19986	chr5:126112314-126172895	LMNB1	-0.281627	-0.365842	-0.069312
XLOC_013521	-	XLOC_013521	SLC27A6	TSS19992,TSS19993	chr5:128300926-128370004	SLC27A6	0.626723	0.94505	0.384371
XLOC_013526	-	XLOC_013526	SLC22A5	TSS19999,TSS20000,TSS20001	chr5:131630144-131731306	SLC22A5	0.376328	0.133601	0.0266308
XLOC_013531	-	XLOC_013531	TCF7	TSS20008,TSS20009	chr5:133450401-133483920	TCF7	0.842725	0.716631	0.0250692
XLOC_013535	-	XLOC_013535	SEC24A	TSS20015,TSS20016,TSS20017	chr5:133968098-134063605	SEC24A	-0.287499	-0.359625	-0.0397393
XLOC_013541	-	XLOC_013541	PKD2L2	TSS20030	chr5:137273641-137368802	PKD2L2	1.88868	1.51034	1.92009
XLOC_013543	-	XLOC_013543	KDM3B	TSS20032,TSS20033,TSS20034	chr5:137688284-137772718	KDM3B	-0.358174	-0.281288	-0.15084
XLOC_013544	-	XLOC_013544	REEP2	TSS20035	chr5:137774775-137782658	REEP2	0.448059	0.897788	-0.270828
XLOC_013553	-	XLOC_013553	ANKHD1-EIF4EBP3	TSS20052,TSS20053	chr5:139781398-139929242	ANKHD1-EIF4EBP3	-0.208102	-0.233745	-0.186182
XLOC_013568	-	XLOC_013568	RELL2	TSS20074,TSS20075	chr5:141016516-141030986	RELL2	0.13267	1.32153	0.527969
XLOC_013574	-	XLOC_013574	TCERG1	TSS20083,TSS20084,TSS20085	chr5:145826872-145891452	TCERG1	-0.287811	-0.378885	-0.0147822
XLOC_013603	-	XLOC_013603	HMMR	TSS20135,TSS20136	chr5:162887516-162918953	HMMR	-0.410837	-0.74304	-0.67844
XLOC_013612	-	XLOC_013612	FGF18	TSS20150,TSS20151	chr5:170846666-170884630	FGF18	-1.07959	-0.601275	0.0856718
XLOC_013628	-	XLOC_013628	NSD1	TSS20175,TSS20176,TSS20177,TSS20178	chr5:176560079-176727214	NSD1	-0.522188	-0.539949	-0.197208
XLOC_013640	-	XLOC_013640	HNRNPH1	TSS20195	chr5:179041176-179061218	HNRNPH1	0.756374	1.05434	-0.0188771
XLOC_013645	-	XLOC_013645	CNOT6	TSS20202,TSS20203,TSS20204,TSS20205,TSS20206,TSS20207	chr5:179921387-180005395	CNOT6	-0.226583	-0.269183	-0.157397
XLOC_013648	-	XLOC_013648	BTNL9	TSS20211	chr5:180481517-180488523	BTNL9	1.01886	1.00212	0.17244
XLOC_013657	-	XLOC_013657	SLC12A7	TSS20226	chr5:1050488-1062501	SLC12A7	0.208118	0.727125	-0.0421818
XLOC_013663	-	XLOC_013663	SDHAP3	TSS20237,TSS20238,TSS20239,TSS20240	chr5:1567684-1577099	SDHAP3	0.452839	0.71486	0.123776
XLOC_013670	-	XLOC_013670	FAM173B	TSS20251,TSS20252,TSS20253	chr5:10225861-10250014	FAM173B	0.43772	0.316827	-0.00709992
XLOC_013676	-	XLOC_013676	FAM134B	TSS20259	chr5:16473003-16505534	FAM134B	1.02645	0.695722	0.485585
XLOC_013677	-	XLOC_013677	MYO10	TSS20260	chr5:16662015-16936385	MYO10	-0.650152	-0.461265	-0.116071
XLOC_013679	-	XLOC_013679	CDH12	TSS20262	chr5:21750785-22639044	CDH12	0.347258	0.0971941	-0.187842
XLOC_013687	-	XLOC_013687	PRLR	TSS20277,TSS20278,TSS20279	chr5:35046117-35231179	PRLR	-0.237906	-0.639548	-0.157896
XLOC_013688	-	XLOC_013688	CAPSL	TSS20280	chr5:35904397-35938881	CAPSL	1.14595	0.79886	-0.639084
XLOC_013698	-	XLOC_013698	NUP155	TSS20294	chr5:37286559-37371223	NUP155	-0.247658	-0.475101	-0.0129888
XLOC_013708	-	XLOC_013708	HMGCS1	TSS20306,TSS20307	chr5:43289492-43313595	HMGCS1	-0.105784	-0.515162	-0.13647
XLOC_013709	-	XLOC_013709	CCL28	TSS20308,TSS20309,TSS20310	chr5:43378150-43412529	CCL28	0.670273	0.363771	-0.0138791
XLOC_013710	-	XLOC_013710	C5orf28	TSS20311,TSS20312,TSS20313	chr5:43444353-43483992	C5orf28	0.370069	0.00972448	0.0774081
XLOC_013715	-	XLOC_013715	CDC20B	TSS20324	chr5:54433033-54469005	CDC20B	14	14	0
XLOC_013716	-	XLOC_013716	IDAS	TSS20325	chr5:54514194-54523143	IDAS	0.580593	1.08508	-0.256887
XLOC_013717	-	XLOC_013717	CCNO	TSS20326	chr5:54525119-54529526	CCNO	1.11041	1.15956	-0.233151
XLOC_013726	-	XLOC_013726	PLK2	TSS20339	chr5:57749568-57755419	PLK2	-0.636226	0.117505	0.407897
XLOC_013749	-	XLOC_013749	COL4A3BP	TSS20384,TSS20385,TSS20386,TSS20387	chr5:74666247-74897535	COL4A3BP	-0.225056	-0.287054	0.209935
XLOC_013763	-	XLOC_013763	ANKRD34B	TSS20410,TSS20411,TSS20412	chr5:79852573-79866304	ANKRD34B	0.709327	0.771527	-0.214291
XLOC_013784	-	XLOC_013784	ST8SIA4	TSS20450	chr5:100185141-100238987	ST8SIA4	1.18137	0.682551	-0.11072
XLOC_013788	-	XLOC_013788	FBXL17	TSS20454,TSS20455,TSS20456	chr5:107194733-107717799	FBXL17	-0.0892641	-0.339084	0.0110239
XLOC_013790	-	XLOC_013790	STARD4	TSS20458	chr5:110831751-110848301	STARD4	-0.110364	-0.227216	-0.166418
XLOC_013792	-	XLOC_013792	EPB41L4A	TSS20462	chr5:111496222-111755557	EPB41L4A	-0.46639	-0.443183	-0.256102
XLOC_013801	-	XLOC_013801	DTWD2	TSS20477,TSS20478	chr5:118171775-118324240	DTWD2	-0.138898	-0.56528	0.00471868
XLOC_013805	-	XLOC_013805	PRDM6	TSS20486	chr5:122421632-122425860	PRDM6	0.751804	0.453707	0.483248
XLOC_013811	-	XLOC_013811	FBN2	TSS20496,TSS20497,TSS20498,TSS20499	chr5:127593467-127873918	FBN2	-0.50659	-0.384272	-0.626772
XLOC_013813	-	XLOC_013813	HINT1	TSS20501	chr5:130498111-130501034	HINT1	0.297894	0.110792	-0.0229006
XLOC_013818	-	XLOC_013818	2008-09-01	TSS20509,TSS20510	chr5:132091696-132113561	2008-09-01	0.155299	0.290246	-0.013723
XLOC_013821	-	XLOC_013821	AFF4	TSS20515,TSS20516,TSS20517,TSS20518,TSS20519	chr5:132210861-132299354	AFF4	-0.286633	-0.265782	-0.11668
XLOC_013822	-	XLOC_013822	ZCCHC10	TSS20520	chr5:132332674-132362270	ZCCHC10	0.442774	0.107676	0.0964807
XLOC_013838	-	XLOC_013838	CDC25C	TSS20543	chr5:137620956-137667529	CDC25C	-0.420399	-0.423572	-0.564729
XLOC_013854	-	XLOC_013854	DIAPH1	TSS20564,TSS20565	chr5:140894587-140998622	DIAPH1	-0.205188	-0.215122	0.0172112
XLOC_013856	-	XLOC_013856	FCHSD1	TSS20567	chr5:141016516-141030986	FCHSD1	0.316639	0.962315	0.0730288
XLOC_013891	-	XLOC_013891	PANK3	TSS20633,TSS20634	chr5:167975509-168006614	PANK3	-0.21123	-0.406471	-0.213575
XLOC_013905	-	XLOC_013905	MXD3,RAB24	TSS20654,TSS20655,TSS20656	chr5:176728198-176739292	MXD3	0.333931	0.52805	-0.053179
XLOC_013907	-	XLOC_013907	F12	TSS20658	chr5:176829134-176836577	F12	0.359008	0.992702	0.125285
XLOC_013911	-	XLOC_013911	FAM193B	TSS20663	chr5:176946789-176981548	FAM193B	0.51712	0.896541	0.149035
XLOC_013914	-	XLOC_013914	AGXT2L2	TSS20667,TSS20668,TSS20669	chr5:177635231-177659803	AGXT2L2	0.216972	0.876599	0.116516
XLOC_013918	-	XLOC_013918	MGAT4B	TSS20680	chr5:179224597-179233952	MGAT4B	0.126573	0.309476	0.152648
XLOC_013924	-	XLOC_013924	MGAT1	TSS20690,TSS20691,TSS20692	chr5:180217398-180237481	MGAT1	0.260762	0.278262	0.145946
XLOC_013926	-	XLOC_013926	TRIM7	TSS20697	chr5:180630119-180631340	TRIM7	0.775904	1.1686	0.165947
XLOC_014211	-	XLOC_014211	NQO2	TSS20987,TSS20988,TSS20989,TSS20990,TSS20991,TSS20992	chr6:3000066-3025005	NQO2	0.371235	0.590392	0.375965
XLOC_014219	-	XLOC_014219	RREB1	TSS21005	chr6:7107829-7252218	RREB1	-0.173979	-0.361226	-0.105034
XLOC_014222	-	XLOC_014222	DSP	TSS21009,TSS21010,TSS21011	chr6:7540624-7586946	DSP	-0.398485	-0.392553	0.00266176
XLOC_014227	-	XLOC_014227	PAK1IP1	TSS21017,TSS21018	chr6:10695069-10710087	PAK1IP1	0.356768	-0.16872	0.447668
XLOC_014246	-	XLOC_014246	RNF144B	TSS21045	chr6:18387580-18469105	RNF144B	-0.95135	-0.167396	-0.193875
XLOC_014247	-	XLOC_014247	ID4	TSS21046	chr6:19837590-19842424	ID4	1.00239	0.353924	0.430316
XLOC_014250	-	XLOC_014250	SOX4	TSS21050	chr6:21593891-21599911	SOX4	-0.577872	-0.00514572	-0.237699
XLOC_014251	-	XLOC_014251	DCDC2	TSS21051	chr6:24171987-24175037	DCDC2	0.680227	0.485524	-0.288925
XLOC_014266	-	XLOC_014266	BTN3A1,BTN3A2	TSS21071,TSS21072	chr6:26365397-26469867	BTN3A1	0.423623	0.776365	0.00140282
XLOC_014276	-	XLOC_014276	HIST1H2BO,OR2B6	TSS21085	chr6:27861188-27926856	HIST1H2BO	1.28944	-1.46887	-1.17791
XLOC_014291	-	XLOC_014291	ATAT1	TSS21113	chr6:30594612-30614598	ATAT1	0.100539	0.636114	-0.391608
XLOC_014295	-	XLOC_014295	DDR1	TSS21118,TSS21119,TSS21120	chr6:30850728-30868757	DDR1	0.132356	0.304976	-0.0264565
XLOC_014300	-	XLOC_014300	MCCD1	TSS21127	chr6:31496738-31514625	MCCD1	0.766583	1.19805	0.382174
XLOC_014302	-	XLOC_014302	PRRC2A	TSS21130,TSS21131	chr6:31588449-31605554	PRRC2A	-0.212498	0.0254165	-0.0403075
XLOC_014304	-	XLOC_014304	MSH5-C6orf26	TSS21134,TSS21135,TSS21136	chr6:31707724-31732727	MSH5-C6orf26	0.679321	0.80532	-0.064268
XLOC_014306	-	XLOC_014306	HSPA1B	TSS21138,TSS21139	chr6:31777395-31798091	HSPA1B	-0.0125377	0.397994	-0.015117
XLOC_014307	-	XLOC_014307	C6orf48	TSS21140,TSS21141	chr6:31802446-31807651	C6orf48	0.266394	0.398667	-0.234844
XLOC_014310	-	XLOC_014310	SKIV2L	TSS21144	chr6:31919645-31981416	SKIV2L	0.0953498	0.378094	0.137254
XLOC_014311	-	XLOC_014311	PPT2-EGFL8	TSS21145,TSS21146,TSS21147	chr6:32120578-32145888	PPT2-EGFL8	-0.140068	0.754475	0.00573558
XLOC_014316	-	XLOC_014316	RING1	TSS21155	chr6:33176184-33177678	RING1	0.672721	0.786575	0.680532
XLOC_014320	-	XLOC_014320	KIFC1	TSS21160,TSS21161	chr6:33359312-33377702	KIFC1	-0.320801	-0.285721	-0.363445
XLOC_014322	-	XLOC_014322	SYNGAP1	TSS21163,TSS21164,TSS21165,TSS21166	chr6:33387846-33421657	SYNGAP1	0.540686	0.81213	-0.0836353
XLOC_014325	-	XLOC_014325	HMGA1	TSS21172,TSS21173	chr6:34204576-34214076	HMGA1	0.230098	0.510833	0.191382
XLOC_014326	-	XLOC_014326	PACSIN1	TSS21174	chr6:34499961-34504039	PACSIN1	0.464469	0.790469	0.320515
XLOC_014368	-	XLOC_014368	C6orf223	TSS21242,TSS21243,TSS21244	chr6:43968097-43975540	C6orf223	-0.495488	-0.334306	-0.441639
XLOC_014375	-	XLOC_014375	SLC25A27	TSS21253,TSS21254,TSS21255,TSS21256	chr6:46620651-46645927	SLC25A27	0.737674	1.41192	-0.118902
XLOC_014378	-	XLOC_014378	GLYATL3	TSS21260	chr6:49467661-49495777	GLYATL3	1.00643	1.14686	-0.939701
XLOC_014380	-	XLOC_014380	EFHC1	TSS21265,TSS21266	chr6:52284993-52441862	EFHC1	0.596549	0.807076	-0.247831
XLOC_014404	-	XLOC_014404	TTK	TSS21310,TSS21311,TSS21312	chr6:80714321-80753265	TTK	-0.389714	-0.426067	-0.147831
XLOC_014411	-	XLOC_014411	KIAA1009	TSS21322	chr6:84833760-84937340	KIAA1009	0	14	0
XLOC_014412	-	XLOC_014412	C6orf162	TSS21323,TSS21324	chr6:88032305-88052043	C6orf162	-0.683274	-0.14445	-0.224301
XLOC_014416	-	XLOC_014416	PNRC1	TSS21329,TSS21330,TSS21331	chr6:89790428-89794879	PNRC1	-0.377167	0.0984777	-0.342534
XLOC_014437	-	XLOC_014437	AMD1	TSS21360	chr6:111195952-111217918	AMD1	0.156678	-0.249764	-0.139401
XLOC_014451	-	XLOC_014451	RSPH4A	TSS21375	chr6:116937641-116954245	RSPH4A	0.566021	0.752427	-0.549365
XLOC_014452	-	XLOC_014452	ZUFSP	TSS21376	chr6:116956698-116989973	ZUFSP	-0.793232	-14	-14
XLOC_014467	-	XLOC_014467	RNF146	TSS21404	chr6:127587826-127609705	RNF146	0.366666	0.229197	-0.0610391
XLOC_014488	-	XLOC_014488	UTRN	TSS21441,TSS21442,TSS21443,TSS21444,TSS21445	chr6:144606562-145174226	UTRN	-0.380089	-0.462101	-0.42736
XLOC_014491	-	XLOC_014491	SASH1	TSS21448,TSS21449	chr6:148663728-148873220	SASH1	-0.631029	-0.33818	-0.177629
XLOC_014498	-	XLOC_014498	PLEKHG1	TSS21458,TSS21459,TSS21460,TSS21461	chr6:150920998-151164877	PLEKHG1	-0.516153	-0.423533	0.160795
XLOC_014499	-	XLOC_014499	MTHFD1L	TSS21462,TSS21463,TSS21464,TSS21465	chr6:151186814-151423113	MTHFD1L	-0.460417	-0.339201	-0.186134
XLOC_014501	-	XLOC_014501	C6orf97	TSS21468,TSS21469,TSS21470,TSS21471	chr6:151815174-151942347	C6orf97	0.739361	0.9063	-1.30074
XLOC_014506	-	XLOC_014506	ARID1B	TSS21482,TSS21483	chr6:157099063-157531913	ARID1B	-0.266661	-0.199165	-0.0613618
XLOC_014510	-	XLOC_014510	TULP4	TSS21488	chr6:158688391-158932858	TULP4	-0.431693	-0.21391	-0.153389
XLOC_014515	-	XLOC_014515	ACAT2	TSS21501	chr6:160182981-160210735	ACAT2	-0.2454	-0.537269	0.189329
XLOC_014517	-	XLOC_014517	IGF2R	TSS21505	chr6:160390130-160527692	IGF2R	-0.561987	-0.581581	-0.292097
XLOC_014519	-	XLOC_014519	PACRG	TSS21508	chr6:163148163-163521913	PACRG	1.46905	0.992704	-0.264853
XLOC_014523	-	XLOC_014523	UNC93A	TSS21512	chr6:167684823-167729502	UNC93A	0.991611	0.717446	-0.939704
XLOC_014529	-	XLOC_014529	C6orf70	TSS21518,TSS21519	chr6:170151715-170181662	C6orf70	0.552543	0.48383	0.217488
XLOC_014541	-	XLOC_014541	C6orf145	TSS21537,TSS21538,TSS21539	chr6:3664020-3752246	C6orf145	0.159212	0.784043	-0.0340815
XLOC_014566	-	XLOC_014566	NUP153	TSS21582	chr6:17615224-17707121	NUP153	-0.100061	-0.257764	0.0538834
XLOC_014582	-	XLOC_014582	HIST1H2BJ	TSS21602	chr6:27090158-27100602	HIST1H2BJ	-0.247437	-0.457338	-0.481835
XLOC_014600	-	XLOC_014600	GABBR1	TSS21622	chr6:29570004-29600962	GABBR1	0.808005	1.43166	0.353139
XLOC_014611	-	XLOC_014611	MDC1	TSS21637,TSS21638	chr6:30667583-30685458	MDC1	-0.320789	-0.0850794	-0.224284
XLOC_014615	-	XLOC_014615	HLA-B,HLA-C	TSS21644,TSS21645,TSS21646	chr6:31236525-31350063	HLA-B	0.241107	0.440071	0.164857
XLOC_014629	-	XLOC_014629	DOM3Z	TSS21670,TSS21671	chr6:31919645-31981416	DOM3Z	1.73637	2.12341	0.828498
XLOC_014630	-	XLOC_014630	TNXB	TSS21672	chr6:31919645-31981416	TNXB	0.492031	1.26011	0.376038
XLOC_014644	-	XLOC_014644	RGL2	TSS21695,TSS21696,TSS21697,TSS21698,TSS21699,TSS21700	chr6:33246837-33285719	RGL2	0.286084	0.542681	-0.105204
XLOC_014649	-	XLOC_014649	IP6K3	TSS21705	chr6:33689208-33714768	IP6K3	-0.723442	-0.234418	-0.275623
XLOC_014664	-	XLOC_014664	ETV7	TSS21732	chr6:36320105-36331389	ETV7	0.142179	-1.02731	-0.350079
XLOC_014666	-	XLOC_014666	SRSF3	TSS21735	chr6:36562074-36572336	SRSF3	0.336827	0.791534	0.455457
XLOC_014721	-	XLOC_014721	COL12A1	TSS21813,TSS21814	chr6:75794041-75915755	COL12A1	-0.613536	-0.241559	0.0286343
XLOC_014724	-	XLOC_014724	PHIP	TSS21818	chr6:79644135-79788011	PHIP	-0.440598	-0.318423	-0.10598
XLOC_014725	-	XLOC_014725	HMGN3	TSS21819	chr6:79910830-79944455	HMGN3	0.283878	0.265826	0.017842
XLOC_014733	-	XLOC_014733	SNAP91	TSS21828	chr6:84262604-84419127	SNAP91	0.519632	1.01886	-0.35756
XLOC_014736	-	XLOC_014736	SNX14,SYNCRIP	TSS21831,TSS21832,TSS21833	chr6:86215212-86353533	SNX14	-0.0987716	-0.222167	0.062568
XLOC_014739	-	XLOC_014739	C6orf162	TSS21836	chr6:88032305-88052043	C6orf162	2.25033	0.684772	1.36559
XLOC_014744	-	XLOC_014744	SRSF12	TSS21842,TSS21843,TSS21844	chr6:89805677-89827800	SRSF12	0.419708	0.219768	0.0600358
XLOC_014748	-	XLOC_014748	MDN1	TSS21850,TSS21851,TSS21852	chr6:90352463-90529442	MDN1	-0.567412	-0.54211	-0.275332
XLOC_014751	-	XLOC_014751	MANEA	TSS21857	chr6:96026153-96057328	MANEA	1.66715	1.38121	0.864006
XLOC_014754	-	XLOC_014754	MMS22L	TSS21861,TSS21862	chr6:97589970-97731075	MMS22L	-0.429648	-0.61737	-0.0687605
XLOC_014755	-	XLOC_014755	FBXL4	TSS21863,TSS21864	chr6:99316429-99395849	FBXL4	0.248956	0.0739011	-0.10538
XLOC_014758	-	XLOC_014758	PNISR	TSS21868,TSS21869	chr6:99846513-100016690	PNISR	0.419717	0.905848	0.181405
XLOC_014777	-	XLOC_014777	MICAL1	TSS21898	chr6:109765265-109777190	MICAL1	0.180136	0.924287	-0.0562822
XLOC_014778	-	XLOC_014778	ZBTB24	TSS21899,TSS21900,TSS21901,TSS21902	chr6:109783711-109804440	ZBTB24	0.38609	-0.051856	0.250549
XLOC_014782	-	XLOC_014782	C6orf186	TSS21909	chr6:110564735-110679475	C6orf186	1.28852	1.12624	0.152384
XLOC_014790	-	XLOC_014790	FRK	TSS21927	chr6:116254303-116382143	FRK	-0.395857	-0.855284	-0.0143463
XLOC_014804	-	XLOC_014804	PTPRK	TSS21947,TSS21948	chr6:128289923-128841870	PTPRK	-0.284786	-0.383802	-0.163415
XLOC_014816	-	XLOC_014816	AHI1	TSS21967,TSS21968	chr6:135605109-135818903	AHI1	0.428262	0.632062	0.0851611
XLOC_014818	-	XLOC_014818	BCLAF1	TSS21971	chr6:136578000-136610989	BCLAF1	-0.182065	-0.29554	0.0778322
XLOC_014819	-	XLOC_014819	MAP7	TSS21972,TSS21973	chr6:136663372-136847848	MAP7	-0.291492	-0.223367	0.0707723
XLOC_014834	-	XLOC_014834	FBXO30	TSS21993	chr6:146119223-146135921	FBXO30	1.01597	0.886787	-0.195386
XLOC_014866	-	XLOC_014866	WDR27	TSS22041,TSS22042,TSS22043,TSS22044,TSS22045,TSS22046	chr6:169857302-170102159	WDR27	0.0242164	0.613064	0.144228
XLOC_015175	-	XLOC_015175	TTYH3	TSS22375,TSS22376	chr7:2671602-2704501	TTYH3	-0.154015	0.236553	-0.0512486
XLOC_015183	-	XLOC_015183	FSCN1	TSS22388	chr7:5632452-5646286	FSCN1	0.804075	1.39817	0.998001
XLOC_015207	-	XLOC_015207	TSPAN13	TSS22428	chr7:16821389-16824301	TSPAN13	0.392649	0.313138	-0.0694592
XLOC_015209	-	XLOC_015209	HDAC9	TSS22430,TSS22431,TSS22432,TSS22433	chr7:18126571-19042101	HDAC9	-0.329415	-0.122436	-0.112716
XLOC_015212	-	XLOC_015212	ITGB8	TSS22436	chr7:20367978-20455382	ITGB8	0.330786	0.22732	-0.37251
XLOC_015219	-	XLOC_015219	CCDC126	TSS22447	chr7:23636997-23684327	CCDC126	0.423626	0.134822	0.0489293
XLOC_015230	-	XLOC_015230	C7orf41	TSS22468,TSS22469	chr7:30174551-30202381	C7orf41	0.400766	0.511878	-0.381066
XLOC_015239	-	XLOC_015239	ANLN	TSS22486,TSS22487	chr7:36363742-36493400	ANLN	-0.439468	-0.503007	-0.15758
XLOC_015257	-	XLOC_015257	PURB	TSS22520	chr7:44915891-44948018	PURB	-0.199927	-0.461255	-0.300709
XLOC_015258	-	XLOC_015258	C7orf40	TSS22521	chr7:45022626-45026268	C7orf40	1.60907	1.79184	1.05616
XLOC_015268	-	XLOC_015268	EGFR	TSS22532	chr7:55086724-55279342	EGFR	-0.387938	-0.427453	-0.0685492
XLOC_015273	-	XLOC_015273	GBAS	TSS22538,TSS22539,TSS22540,TSS22541	chr7:56032674-56067985	GBAS	0.275146	0.0521861	-0.392608
XLOC_015274	-	XLOC_015274	PSPH	TSS22542	chr7:56077722-56184090	PSPH	14	0	14
XLOC_015308	-	XLOC_015308	CLIP2	TSS22596	chr7:73703804-73820273	CLIP2	0.268402	0.823807	0.370685
XLOC_015324	-	XLOC_015324	CCDC146	TSS22617,TSS22618,TSS22619	chr7:76827617-76924637	CCDC146	0.450329	0.153166	-0.158698
XLOC_015327	-	XLOC_015327	PHTF2	TSS22623,TSS22624	chr7:77428098-77586821	PHTF2	0.00785988	-0.26344	-0.145877
XLOC_015339	-	XLOC_015339	AKAP9	TSS22643,TSS22644,TSS22645,TSS22646,TSS22647	chr7:91570188-91741061	AKAP9	-0.290276	-0.36213	-0.280956
XLOC_015348	-	XLOC_015348	PPP1R9A	TSS22662	chr7:94536943-94925787	PPP1R9A	-0.450706	-0.56773	-0.237928
XLOC_015352	-	XLOC_015352	BHLHA15	TSS22668	chr7:97841564-97881468	BHLHA15	1.5578	0.923079	0.945032
XLOC_015355	-	XLOC_015355	TRRAP	TSS22673,TSS22674,TSS22675	chr7:98476112-98741743	TRRAP	-0.309075	-0.491858	-0.0327811
XLOC_015360	-	XLOC_015360	ZNF789	TSS22686,TSS22687,TSS22688	chr7:99070511-99080361	ZNF789	0.554055	0.410052	-0.0502708
XLOC_015371	-	XLOC_015371	PILRB,STAG3	TSS22708,TSS22709,TSS22710,TSS22711,TSS22712	chr7:99775537-99965524	PILRB	0.597046	0.977123	0.0838944
XLOC_015375	-	XLOC_015375	PCOLCE	TSS22716,TSS22717	chr7:100202043-100205798	PCOLCE	0.579598	1.16215	0.434315
XLOC_015377	-	XLOC_015377	SLC12A9	TSS22719,TSS22720	chr7:100450357-100464673	SLC12A9	0.329763	0.528997	0.288608
XLOC_015398	-	XLOC_015398	PRKAR2B	TSS22750	chr7:106685177-106802256	PRKAR2B	0.531634	0.367595	-0.0672939
XLOC_015400	-	XLOC_015400	DUS4L	TSS22753,TSS22754	chr7:106809436-107218968	DUS4L	0.630121	0.105733	0.0508249
XLOC_015411	-	XLOC_015411	CAPZA2	TSS22771	chr7:116502562-116559451	CAPZA2	0.047962	-0.373084	-0.0010549
XLOC_015420	-	XLOC_015420	FLJ45340	TSS22784,TSS22785	chr7:128271731-128303619	FLJ45340	0.317457	0.553859	-0.163669
XLOC_015424	-	XLOC_015424	IRF5	TSS22790	chr7:128580771-128590088	IRF5	0.424508	1.06417	0.469057
XLOC_015436	-	XLOC_015436	NUP205	TSS22807,TSS22808	chr7:135242587-135333502	NUP205	-0.404983	-0.546328	-0.134841
XLOC_015461	-	XLOC_015461	EZH2	TSS22853	chr7:148504463-148581441	EZH2	-0.18363	-14	-0.0885864
XLOC_015472	-	XLOC_015472	AGAP3	TSS22871,TSS22872,TSS22873	chr7:150783121-150841523	AGAP3	0.272729	0.686673	0.392642
XLOC_015479	-	XLOC_015479	INSIG1	TSS22882,TSS22883,TSS22884	chr7:155089485-155102324	INSIG1	-0.225415	-0.47953	-0.237547
XLOC_015480	-	XLOC_015480	RBM33	TSS22885	chr7:155437202-155574179	RBM33	-0.355611	-0.570731	0.00371356
XLOC_015486	-	XLOC_015486	PDGFA	TSS22893,TSS22894	chr7:536828-559481	PDGFA	0.289755	0.73503	-0.011955
XLOC_015512	-	XLOC_015512	ZNF12	TSS22938	chr7:6727986-6746566	ZNF12	0.887814	0.300302	0.22383
XLOC_015520	-	XLOC_015520	ETV1	TSS22949	chr7:13930855-14026139	ETV1	-0.967066	-0.444881	-0.639626
XLOC_015523	-	XLOC_015523	AGR2	TSS22953	chr7:16831434-16844738	AGR2	1.33138	1.21675	0.204102
XLOC_015551	-	XLOC_015551	CHN2	TSS22994	chr7:29550812-29603326	CHN2	0.418356	0.976921	0.172707
XLOC_015579	-	XLOC_015579	POLM	TSS23046	chr7:44111736-44122129	POLM	0.451562	0.834689	0.231877
XLOC_015581	-	XLOC_015581	CAMK2B	TSS23048	chr7:44256748-44365230	CAMK2B	0.934133	1.00689	0.0664333
XLOC_015586	-	XLOC_015586	ZMIZ2	TSS23056	chr7:44788141-44811387	ZMIZ2	1.16663	1.94197	0.896316
XLOC_015587	-	XLOC_015587	H2AFV	TSS23057	chr7:44866335-44887725	H2AFV	-0.154047	-0.411931	-0.28838
XLOC_015588	-	XLOC_015588	C7orf40	TSS23058,TSS23059	chr7:45022626-45026268	C7orf40	0.664531	-0.216786	0.545162
XLOC_015590	-	XLOC_015590	SEPT7P2	TSS23062,TSS23063	chr7:45765984-45808617	SEPT7P2	0.622726	0.747573	0.319677
XLOC_015591	-	XLOC_015591	TNS3	TSS23064,TSS23065,TSS23066,TSS23067	chr7:47314751-47512912	TNS3	0.345551	0.050965	0.176325
XLOC_015597	-	XLOC_015597	COBL	TSS23076,TSS23077	chr7:51083908-51384515	COBL	0.381878	0.795252	0.311991
XLOC_015610	-	XLOC_015610	GUSB	TSS23096,TSS23097	chr7:65338256-65469121	GUSB	0.318973	0.348001	0.0551023
XLOC_015622	-	XLOC_015622	MLXIPL	TSS23115	chr7:73007523-73038870	MLXIPL	0.766162	1.30713	0.104876
XLOC_015623	-	XLOC_015623	ABHD11	TSS23116	chr7:73150342-73153191	ABHD11	0.536407	0.511679	0.170896
XLOC_015636	-	XLOC_015636	PION	TSS23141,TSS23142,TSS23143,TSS23144,TSS23145,TSS23146,TSS23147	chr7:76939967-77045717	PION	0.666654	0.204019	0.0175229
XLOC_015663	-	XLOC_015663	COL1A2	TSS23188	chr7:94058497-94060543	COL1A2	-0.827265	-1.214	0.394696
XLOC_015672	-	XLOC_015672	ASNS	TSS23200,TSS23201	chr7:97481428-97501854	ASNS	-0.130925	-0.386939	-0.212114
XLOC_015690	-	XLOC_015690	C7orf43	TSS23228,TSS23229	chr7:99746529-99756302	C7orf43	0.293176	0.701345	0.171345
XLOC_015699	-	XLOC_015699	GIGYF1	TSS23239,TSS23240	chr7:100277124-100287181	GIGYF1	0.380993	0.927604	-0.203435
XLOC_015709	-	XLOC_015709	NAPEPLD	TSS23254	chr7:102715327-102789569	NAPEPLD	0.493886	0.506368	-0.204738
XLOC_015710	-	XLOC_015710	DPY19L2P2	TSS23255	chr7:102910406-102920913	DPY19L2P2	0.843863	1.11903	0.0614106
XLOC_015715	-	XLOC_015715	LOC100216546	TSS23261	chr7:104590488-104654588	LOC100216546	-0.0995654	1.48702	0.651384
XLOC_015724	-	XLOC_015724	NRCAM	TSS23274,TSS23275	chr7:107788070-108096919	NRCAM	0.704843	0.700681	0.0145688
XLOC_015725	-	XLOC_015725	PNPLA8,THAP5	TSS23276,TSS23277	chr7:108111846-108210167	PNPLA8	0.243641	-0.134505	-0.103094
XLOC_015726	-	XLOC_015726	IMMP2L	TSS23278	chr7:110303083-111202347	IMMP2L	0.899517	0.820854	-0.213596
XLOC_015731	-	XLOC_015731	TSPAN12	TSS23285,TSS23286	chr7:120427370-120498177	TSPAN12	0.169535	0.404907	-0.446548
XLOC_015734	-	XLOC_015734	IQUB	TSS23289	chr7:123092235-123174718	IQUB	0.667371	0.242833	-0.830379
XLOC_015745	-	XLOC_015745	UBE2H	TSS23305	chr7:129470571-129592813	UBE2H	0.271385	0.174947	0.144147
XLOC_015763	-	XLOC_015763	ZC3HAV1	TSS23331	chr7:138728191-138763897	ZC3HAV1	-0.634384	-0.40627	0.217038
XLOC_015793	-	XLOC_015793	RHEB	TSS23375	chr7:151163097-151217039	RHEB	0.320382	0.0881133	0.0113287
XLOC_016070	-	XLOC_016070	FLJ10661	TSS23671	chr8:8086091-8102387	FLJ10661	1.48471	1.08099	0.179024
XLOC_016072	-	XLOC_016072	TNKS	TSS23675,TSS23676	chr8:9413437-9639859	TNKS	-0.263374	-0.240293	-0.244501
XLOC_016080	-	XLOC_016080	SLC7A2	TSS23685,TSS23686	chr8:17358847-17428077	SLC7A2	0.558391	0.406262	0.381576
XLOC_016082	-	XLOC_016082	PCM1	TSS23688,TSS23689,TSS23690,TSS23691	chr8:17780329-17887457	PCM1	-0.209573	-0.31447	-0.086895
XLOC_016087	-	XLOC_016087	EPB49	TSS23698,TSS23699,TSS23700,TSS23701	chr8:21911080-21940036	EPB49	0.175084	0.499667	-0.286142
XLOC_016093	-	XLOC_016093	SORBS3	TSS23712,TSS23713	chr8:22409250-22433008	SORBS3	0.240727	0.532623	-0.0618227
XLOC_016101	-	XLOC_016101	CDCA2	TSS23726	chr8:25316512-25368870	CDCA2	-0.568727	-0.462374	-0.277195
XLOC_016105	-	XLOC_016105	EPHX2	TSS23734,TSS23735	chr8:27348333-27402486	EPHX2	0.639174	0.80999	-0.123833
XLOC_016107	-	XLOC_016107	ESCO2	TSS23737	chr8:27632022-27662560	ESCO2	-0.338521	-0.597462	-0.220822
XLOC_016111	-	XLOC_016111	HMBOX1	TSS23741,TSS23742	chr8:28747910-28913375	HMBOX1	-0.643177	-0.37286	-0.366881
XLOC_016135	-	XLOC_016135	PLEKHA2	TSS23774,TSS23775,TSS23776	chr8:38758752-38831435	PLEKHA2	0.418601	0.0429996	0.21639
XLOC_016147	-	XLOC_016147	HOOK3	TSS23794	chr8:42752032-42885698	HOOK3	-0.418683	-0.439556	-0.066245
XLOC_016149	-	XLOC_016149	SGK196	TSS23797	chr8:42948656-42987767	SGK196	-0.332806	-0.254565	-0.0804855
XLOC_016157	-	XLOC_016157	SOX17	TSS23809	chr8:55370417-55374880	SOX17	1.05549	0.232868	0.319721
XLOC_016179	-	XLOC_016179	CRISPLD1	TSS23851,TSS23852	chr8:75860891-75946793	CRISPLD1	0.485674	0.0751402	-0.00840286
XLOC_016191	-	XLOC_016191	CPNE3	TSS23866,TSS23867	chr8:87527254-87573727	CPNE3	-0.132499	-0.40861	0.0687498
XLOC_016199	-	XLOC_016199	OTUD6B	TSS23882,TSS23883	chr8:92082423-92099323	OTUD6B	0.405658	0.132668	0.507867
XLOC_016203	-	XLOC_016203	ESRP1	TSS23888,TSS23889,TSS23890	chr8:95653220-95719696	ESRP1	-0.262215	-0.145633	-0.0869242
XLOC_016217	-	XLOC_016217	VPS13B	TSS23908,TSS23909,TSS23910,TSS23911	chr8:100025493-100907474	VPS13B	-0.488756	-0.382335	-0.118335
XLOC_016226	-	XLOC_016226	FZD6	TSS23924,TSS23925,TSS23926	chr8:104257690-104345097	FZD6	0.147304	-0.203962	-0.105762
XLOC_016240	-	XLOC_016240	DEPTOR	TSS23949	chr8:120885899-121068993	DEPTOR	1.10887	0.283337	0.678663
XLOC_016250	-	XLOC_016250	FAM84B	TSS23962	chr8:127564682-127601471	FAM84B	0.272295	-1.30057	0.858647
XLOC_016251	-	XLOC_016251	MYC	TSS23963	chr8:128748284-128753853	MYC	0.812259	0.414144	0.879841
XLOC_016254	-	XLOC_016254	PHF20L1	TSS23972,TSS23973	chr8:133787603-133861135	PHF20L1	-0.306309	-0.147253	0.0485193
XLOC_016262	-	XLOC_016262	LY6E	TSS23986,TSS23987	chr8:144099901-144103827	LY6E	0.535971	0.631464	0.142558
XLOC_016264	-	XLOC_016264	GLI4	TSS23992,TSS23993,TSS23994,TSS23995	chr8:144349606-144359101	GLI4	0.38722	0.831475	0.0260409
XLOC_016265	-	XLOC_016265	ZNF696	TSS23996	chr8:144372583-144382120	ZNF696	0.349005	0.795198	0.17869
XLOC_016266	-	XLOC_016266	RHPN1	TSS23997,TSS23998,TSS23999,TSS24000	chr8:144450878-144466430	RHPN1	0.690499	1.42583	0.0548499
XLOC_016268	-	XLOC_016268	TSTA3	TSS24002	chr8:144694786-144699627	TSTA3	14	14	14
XLOC_016271	-	XLOC_016271	MAPK15	TSS24009	chr8:144798506-144804633	MAPK15	1.08449	2.10381	0.00943877
XLOC_016285	-	XLOC_016285	ADCK5	TSS24032,TSS24033	chr8:145597730-145634836	ADCK5	0.768075	1.13117	-0.0186232
XLOC_016286	-	XLOC_016286	KIFC2	TSS24034	chr8:145691424-145701718	KIFC2	0.712757	1.11353	-0.141514
XLOC_016290	-	XLOC_016290	ZNF517	TSS24045,TSS24046	chr8:146024260-146037063	ZNF517	0.621831	0.740195	-0.256182
XLOC_016291	-	XLOC_016291	ZNF7	TSS24047	chr8:146052902-146068946	ZNF7	0.562075	0.306918	0.0781536
XLOC_016309	-	XLOC_016309	ASAH1	TSS24074,TSS24075	chr8:17913839-17942507	ASAH1	0.266384	0.116454	-0.297434
XLOC_016311	-	XLOC_016311	NUDT18	TSS24077	chr8:21964266-21966932	NUDT18	0.714143	0.992705	0.205105
XLOC_016326	-	XLOC_016326	KIF13B	TSS24095	chr8:28924794-29120610	KIF13B	-0.305066	-0.220673	-0.148413
XLOC_016338	-	XLOC_016338	FGFR1	TSS24113,TSS24114	chr8:38268655-38326352	FGFR1	0.213569	0.384609	0.333347
XLOC_016340	-	XLOC_016340	TM2D2	TSS24118	chr8:38846326-38854052	TM2D2	0.313709	0.0377834	0.18937
XLOC_016344	-	XLOC_016344	KAT6A	TSS24122	chr8:41786922-41909505	KAT6A	-0.304959	-0.328451	-0.151819
XLOC_016355	-	XLOC_016355	ATP6V1H	TSS24144	chr8:54628112-54755850	ATP6V1H	-0.276888	-0.496574	-0.105236
XLOC_016370	-	XLOC_016370	PDE7A	TSS24166,TSS24167	chr8:66626568-66754204	PDE7A	-0.316367	-0.178561	-0.534707
XLOC_016375	-	XLOC_016375	ARFGEF1	TSS24173	chr8:68109827-68256045	ARFGEF1	-0.209656	-0.290691	-0.015155
XLOC_016378	-	XLOC_016378	NCOA2	TSS24176,TSS24177	chr8:71022004-71316020	NCOA2	-0.466113	-0.334885	-0.146295
XLOC_016402	-	XLOC_016402	TMEM64	TSS24221	chr8:91634192-91658332	TMEM64	0.705728	1.06812	0.950581
XLOC_016407	-	XLOC_016407	OTUD6B	TSS24226	chr8:92082423-92099323	OTUD6B	-0.938343	-2.32926	-14
XLOC_016411	-	XLOC_016411	RAD54B	TSS24234,TSS24235,TSS24236,TSS24237	chr8:95384187-95487343	RAD54B	-0.319046	-0.342161	-0.0318583
XLOC_016428	-	XLOC_016428	ANKRD46	TSS24268	chr8:101532999-101572012	ANKRD46	0.55518	0.212829	-0.18442
XLOC_016433	-	XLOC_016433	NCALD	TSS24280,TSS24281,TSS24282,TSS24283,TSS24284	chr8:102698680-103137275	NCALD	-0.170718	-0.294632	0.0683191
XLOC_016435	-	XLOC_016435	UBR5	TSS24286,TSS24287	chr8:103264021-103424968	UBR5	-0.349739	-0.268189	-0.0818596
XLOC_016438	-	XLOC_016438	SLC25A32	TSS24291	chr8:104410740-104455865	SLC25A32	0.484823	0.0179474	0.632404
XLOC_016445	-	XLOC_016445	TRPS1	TSS24300,TSS24301,TSS24302,TSS24303,TSS24304,TSS24305,TSS24306	chr8:116420506-116681350	TRPS1	-0.606084	-0.162595	-0.320081
XLOC_016449	-	XLOC_016449	RAD21	TSS24310,TSS24311	chr8:117858170-117886655	RAD21	-0.193892	-0.356869	-0.217154
XLOC_016457	-	XLOC_016457	ATAD2	TSS24326,TSS24327,TSS24328	chr8:124332090-124425281	ATAD2	-0.213292	-0.281101	0.0485885
XLOC_016461	-	XLOC_016461	KIAA0196	TSS24334,TSS24335	chr8:126036426-126379406	KIAA0196	-0.154166	-0.409022	-0.0530748
XLOC_016462	-	XLOC_016462	FAM84B	TSS24336,TSS24337	chr8:127564682-127601471	FAM84B	-0.908344	-0.302575	-0.254055
XLOC_016468	-	XLOC_016468	EIF2C2	TSS24353,TSS24354,TSS24355	chr8:141530216-141645646	EIF2C2	-0.362707	-0.331256	-0.141217
XLOC_016471	-	XLOC_016471	SLC45A4	TSS24362,TSS24363	chr8:142220561-142264731	SLC45A4	0.750728	0.359421	0.148564
XLOC_016475	-	XLOC_016475	TOP1MT	TSS24368,TSS24369	chr8:144391524-144416313	TOP1MT	0.158841	0.702168	0.239495
XLOC_016478	-	XLOC_016478	NAPRT1	TSS24372,TSS24373	chr8:144656072-144660597	NAPRT1	0.375162	0.862299	0.0290508
XLOC_016479	-	XLOC_016479	EEF1D	TSS24374,TSS24375,TSS24376	chr8:144661369-144679845	EEF1D	0.279809	0.477764	0.159034
XLOC_016485	-	XLOC_016485	NRBP2	TSS24386	chr8:144915754-144923146	NRBP2	0.916487	1.44126	-0.428553
XLOC_016487	-	XLOC_016487	PLEC	TSS24388,TSS24389,TSS24390,TSS24391,TSS24392,TSS24393,TSS24394	chr8:144954561-145047697	PLEC	0.0595141	0.459422	0.306318
XLOC_016491	-	XLOC_016491	CPSF1	TSS24401	chr8:145597730-145634836	CPSF1	0.162999	0.536094	0.115229
XLOC_016495	-	XLOC_016495	CYHR1	TSS24406,TSS24407,TSS24408	chr8:145675007-145691031	CYHR1	0.0307992	0.507978	-0.203281
XLOC_016497	-	XLOC_016497	GPT,PPP1R16A	TSS24410,TSS24411	chr8:145703397-145730646	GPT	0.681397	1.18765	-0.112717
XLOC_016501	-	XLOC_016501	ZNF251	TSS24418	chr8:145946126-145980425	ZNF251	0.716871	0.845433	-0.0545943
XLOC_016720	-	XLOC_016720	UHRF2	TSS24647,TSS24648	chr9:6413150-6507056	UHRF2	0.295326	0.393997	0.256519
XLOC_016723	-	XLOC_016723	TYRP1	TSS24653,TSS24654	chr9:12340748-12710266	TYRP1	1.04784	1.05365	-0.0842076
XLOC_016731	-	XLOC_016731	DENND4C	TSS24666	chr9:19200348-19380412	DENND4C	-0.27465	-0.225311	-0.128684
XLOC_016751	-	XLOC_016751	GALT	TSS24693	chr9:34646622-34650686	GALT	0.559217	1.13378	0.00284274
XLOC_016752	-	XLOC_016752	IL11RA	TSS24694,TSS24695	chr9:34652181-34661884	IL11RA	0.823848	0.689862	0.106224
XLOC_016764	-	XLOC_016764	MELK	TSS24710,TSS24711,TSS24712	chr9:36572876-36681197	MELK	-0.235089	-0.466255	-0.226635
XLOC_016773	-	XLOC_016773	FAM201A	TSS24726	chr9:38620442-38623691	FAM201A	0.775904	0.654104	0.438825
XLOC_016779	-	XLOC_016779	TJP2	TSS24733,TSS24734,TSS24735,TSS24736,TSS24737	chr9:71736187-71870204	TJP2	-0.29199	-0.276573	0.159812
XLOC_016783	-	XLOC_016783	ANXA1	TSS24743	chr9:75764559-75785469	ANXA1	0.56385	0.160206	0.817381
XLOC_016785	-	XLOC_016785	VPS13A	TSS24746	chr9:79792360-80036400	VPS13A	-0.215162	-0.39063	-0.16567
XLOC_016796	-	XLOC_016796	NXNL2	TSS24765,TSS24766	chr9:91150015-91199398	NXNL2	1.62573	1.08366	0.197206
XLOC_016805	-	XLOC_016805	WNK2	TSS24779,TSS24780	chr9:95947211-96108696	WNK2	-0.0707535	0.3312	-0.657062
XLOC_016806	-	XLOC_016806	FAM120A	TSS24781,TSS24782,TSS24783,TSS24784	chr9:96205502-96328403	FAM120A	-0.17378	-0.130339	0.0448944
XLOC_016829	-	XLOC_016829	SMC2	TSS24825,TSS24826	chr9:106856158-106906187	SMC2	-0.316869	-0.41407	-0.151476
XLOC_016862	-	XLOC_016862	NEK6	TSS24894,TSS24895,TSS24896,TSS24897	chr9:127020195-127177777	NEK6	-0.32394	-0.26429	-0.269127
XLOC_016883	-	XLOC_016883	DNM1	TSS24933,TSS24934	chr9:130928343-131017527	DNM1	0.654498	1.12176	0.345209
XLOC_016891	-	XLOC_016891	SPTAN1	TSS24949	chr9:131314836-131419129	SPTAN1	-0.341382	-0.277545	-0.175191
XLOC_016899	-	XLOC_016899	NUP188	TSS24962,TSS24963	chr9:131707801-131769634	NUP188	-0.144515	-0.301217	0.156264
XLOC_016904	-	XLOC_016904	LOC100506190	TSS24972,TSS24973	chr9:132250898-132275965	LOC100506190	0.429019	0.219679	-0.0113946
XLOC_016908	-	XLOC_016908	GPR107	TSS24978,TSS24979,TSS24980	chr9:132815662-132902448	GPR107	-0.0821227	-0.203656	-0.172542
XLOC_016909	-	XLOC_016909	NCS1	TSS24981,TSS24982	chr9:132934647-132999583	NCS1	-0.305469	-0.204084	0.182893
XLOC_016913	-	XLOC_016913	ABL1	TSS24990,TSS24991,TSS24992	chr9:133588613-133763131	ABL1	-0.241121	0.0122834	-0.127341
XLOC_016915	-	XLOC_016915	NUP214	TSS24994	chr9:134000969-134110062	NUP214	-0.299784	-0.257539	-0.0883417
XLOC_016930	-	XLOC_016930	OLFM1	TSS25029,TSS25030	chr9:137979811-138013030	OLFM1	3.28087	2.12246	1.49716
XLOC_016943	-	XLOC_016943	EGFL7	TSS25044,TSS25045	chr9:139560205-139567130	EGFL7	0.00482076	0.439979	-0.485487
XLOC_016947	-	XLOC_016947	MAMDC4	TSS25054,TSS25055,TSS25056	chr9:139746818-139755318	MAMDC4	0.611843	1.48307	0.734237
XLOC_016962	-	XLOC_016962	NOXA1	TSS25077,TSS25078,TSS25079	chr9:140194097-140335901	NOXA1	0.790961	1.54514	0.332644
XLOC_016966	-	XLOC_016966	DOCK8	TSS25085	chr9:213107-465259	DOCK8	-14	-0.191572	-1.05832
XLOC_016976	-	XLOC_016976	C9orf150	TSS25102,TSS25103	chr9:12774884-12824090	C9orf150	-0.209222	2.00496	1.33035
XLOC_016980	-	XLOC_016980	NFIB	TSS25109,TSS25110	chr9:14081814-14322013	NFIB	-0.228935	-0.38041	-0.266316
XLOC_017020	-	XLOC_017020	TPM2	TSS25174	chr9:35681989-35690635	TPM2	0.965016	1.69981	0.918174
XLOC_017021	-	XLOC_017021	TLN1	TSS25175,TSS25176	chr9:35697302-35749225	TLN1	-0.490796	-0.31942	-0.16704
XLOC_017022	-	XLOC_017022	GBA2	TSS25177	chr9:35697302-35749225	GBA2	-0.0213601	0.428244	-0.213581
XLOC_017038	-	XLOC_017038	LOC642236	TSS25198,TSS25199,TSS25200,TSS25201,TSS25202,TSS25203	chr9:68425226-68455348	LOC642236	0.2956	0.521014	-0.0784464
XLOC_017056	-	XLOC_017056	HNRNPK	TSS25230,TSS25231	chr9:86581826-86619064	HNRNPK	-0.0700127	-0.186024	0.0491942
XLOC_017069	-	XLOC_017069	IARS	TSS25256,TSS25257	chr9:94972486-95056038	IARS	-0.168563	-0.272588	-0.00262857
XLOC_017095	-	XLOC_017095	ALG2	TSS25297	chr9:101978706-101984246	ALG2	0.5048	0.0342406	0.0906517
XLOC_017100	-	XLOC_017100	C9orf125	TSS25303	chr9:104234608-104249475	C9orf125	0.564449	0.434329	-0.129276
XLOC_017104	-	XLOC_017104	C9orf5	TSS25309,TSS25310	chr9:111777414-111882287	C9orf5	-0.196224	-0.273375	-0.21662
XLOC_017109	-	XLOC_017109	LPAR1	TSS25320,TSS25321,TSS25322,TSS25323,TSS25324,TSS25325	chr9:113635467-113801514	LPAR1	0.391921	0.177725	0.0351323
XLOC_017114	-	XLOC_017114	ROD1	TSS25335,TSS25336,TSS25337	chr9:114980577-115095945	ROD1	-0.345409	-0.370354	0.0870225
XLOC_017125	-	XLOC_017125	DFNB31	TSS25351,TSS25352	chr9:117164359-117181479	DFNB31	0.260832	1.15374	0.249552
XLOC_017126	-	XLOC_017126	TNC	TSS25353,TSS25354,TSS25355	chr9:117781853-117880775	TNC	-0.705817	-0.749894	0.20991
XLOC_017128	-	XLOC_017128	CDK5RAP2	TSS25359	chr9:123151115-123342437	CDK5RAP2	-0.406577	-0.453985	-0.216855
XLOC_017129	-	XLOC_017129	MEGF9	TSS25360,TSS25361	chr9:123363195-123476805	MEGF9	-0.570695	-0.314269	-0.144709
XLOC_017140	-	XLOC_017140	RC3H2	TSS25378	chr9:125606746-125667632	RC3H2	-0.243508	-0.290253	-0.235919
XLOC_017155	-	XLOC_017155	PTRH1	TSS25403	chr9:130457396-130477996	PTRH1	1.35825	1.91083	1.35245
XLOC_017159	-	XLOC_017159	ST6GALNAC6	TSS25408	chr9:130647541-130661871	ST6GALNAC6	0.567639	0.651975	0.157975
XLOC_017161	-	XLOC_017161	PIP5KL1	TSS25410	chr9:130683158-130693076	PIP5KL1	0.901067	1.14686	0.341234
XLOC_017164	-	XLOC_017164	LOC100289019	TSS25415	chr9:130872858-130881013	LOC100289019	0.122316	0.873844	0.202445
XLOC_017170	-	XLOC_017170	WDR34	TSS25425	chr9:131314836-131419129	WDR34	0.341343	0.446205	0.0956674
XLOC_017175	-	XLOC_017175	SH3GLB2	TSS25431,TSS25432,TSS25433	chr9:131770058-131790579	SH3GLB2	0.270929	0.551275	0.0309521
XLOC_017190	-	XLOC_017190	SETX	TSS25454,TSS25455	chr9:135136729-135230372	SETX	-0.256436	-0.412714	0.06206
XLOC_017195	-	XLOC_017195	RALGDS	TSS25465,TSS25466	chr9:135973055-135996561	RALGDS	0.194009	0.677664	0.188846
XLOC_017201	-	XLOC_017201	VAV2	TSS25473	chr9:136658585-136857474	VAV2	0.637787	0.952053	0.148484
XLOC_017207	-	XLOC_017207	QSOX2	TSS25481	chr9:139098176-139137687	QSOX2	0.439133	0.287506	0.148489
XLOC_017209	-	XLOC_017209	SNAPC4	TSS25484	chr9:139270028-139294610	SNAPC4	0.611976	0.561625	0.256254
XLOC_017212	-	XLOC_017212	SEC16A	TSS25491,TSS25492,TSS25493,TSS25494	chr9:139334547-139380519	SEC16A	-0.434002	-0.354994	-0.0856346
XLOC_017213	-	XLOC_017213	NOTCH1	TSS25495	chr9:139388894-139440428	NOTCH1	-0.653914	-0.36144	-0.10446
XLOC_017220	-	XLOC_017220	ABCA2	TSS25504,TSS25505	chr9:139901685-139923374	ABCA2	0.12935	0.534003	-0.455747
XLOC_017221	-	XLOC_017221	NPDC1	TSS25506	chr9:139933908-139940129	NPDC1	0.271157	1.15034	0.0058498
XLOC_017224	-	XLOC_017224	MAN1B1	TSS25509,TSS25510	chr9:139981335-140003772	MAN1B1	0.93612	1.26576	0.324861
XLOC_017225	-	XLOC_017225	DPP7	TSS25511	chr9:140004973-140009195	DPP7	0.232896	0.731495	0.00784268
XLOC_017233	-	XLOC_017233	NELF	TSS25522,TSS25523	chr9:140342022-140353786	NELF	0.0860339	0.469697	0.215022
XLOC_017237	-	XLOC_017237	C9orf37	TSS25532	chr9:140500095-140730606	C9orf37	0.45286	1.25236	0.315185
XLOC_017489	-	XLOC_017489	GPM6B	TSS25795	chrX:13788858-13956831	GPM6B	1.85741	1.69581	0.56793
XLOC_017492	-	XLOC_017492	CA5B,CA5BP1	TSS25799,TSS25800,TSS25801	chrX:15693038-15805748	CA5B	-0.400556	-0.366977	0.0221742
XLOC_017517	-	XLOC_017517	USP9X	TSS25839,TSS25840,TSS25841	chrX:40944651-41095832	USP9X	-0.418454	-0.465303	-0.161889
XLOC_017524	-	XLOC_017524	RBM10	TSS25849,TSS25850,TSS25851	chrX:47001542-47046214	RBM10	-0.419835	0.0715783	-0.089134
XLOC_017541	-	XLOC_017541	GRIPAP1	TSS25883	chrX:48828530-48858675	GRIPAP1	0.960469	1.33084	0.06403
XLOC_017549	-	XLOC_017549	FAM156A	TSS25892	chrX:52926321-52937585	FAM156A	0.452504	1.13931	0.309636
XLOC_017562	-	XLOC_017562	AR	TSS25909,TSS25910	chrX:66763873-66950464	AR	0.679391	0.644613	0.36749
XLOC_017566	-	XLOC_017566	KIF4A	TSS25914,TSS25915	chrX:69509878-69640850	KIF4A	-0.700154	-0.718929	-0.332412
XLOC_017587	-	XLOC_017587	ZNF711	TSS25944,TSS25945,TSS25946	chrX:84498996-84528368	ZNF711	0.237747	0.311675	-0.358191
XLOC_017592	-	XLOC_017592	CENPI	TSS25951,TSS25952	chrX:100353188-100421188	CENPI	-0.52573	-0.741103	-0.168088
XLOC_017625	-	XLOC_017625	AKAP14	TSS26003	chrX:119029935-119055918	AKAP14	0.776018	0.732509	0.306753
XLOC_017635	-	XLOC_017635	BCORL1	TSS26022,TSS26023,TSS26024	chrX:129114981-129192058	BCORL1	-0.25971	0.211828	-0.13674
XLOC_017657	-	XLOC_017657	FMR1NB	TSS26059	chrX:147062846-147108187	FMR1NB	1.83196	1.68585	1.09773
XLOC_017669	-	XLOC_017669	ZNF185	TSS26078,TSS26079,TSS26080	chrX:152066679-152142025	ZNF185	0.293407	0.247277	-0.341883
XLOC_017670	-	XLOC_017670	SLC6A8	TSS26081	chrX:152954965-152962070	SLC6A8	0.463222	0.945304	0.678774
XLOC_017676	-	XLOC_017676	MECP2	TSS26087	chrX:153287027-153363188	MECP2	-0.220328	0.967008	-0.970811
XLOC_017681	-	XLOC_017681	GDI1	TSS26095	chrX:153665258-153671827	GDI1	0.284153	0.505829	-0.0845003
XLOC_017683	-	XLOC_017683	PLXNA3	TSS26097	chrX:153686622-153702205	PLXNA3	0.200358	0.645541	0.0748777
XLOC_017693	-	XLOC_017693	PRKX	TSS26110,TSS26111	chrX:3522383-3631675	PRKX	0.320377	0.482852	-0.0728847
XLOC_017699	-	XLOC_017699	TMSB4X	TSS26126	chrX:12993176-12995380	TMSB4X	0.551457	0.79536	0.929896
XLOC_017708	-	XLOC_017708	INE2	TSS26137	chrX:15693038-15805748	INE2	14	14	14
XLOC_017709	-	XLOC_017709	AP1S2	TSS26138,TSS26139	chrX:15848199-15873100	AP1S2	-0.610249	-0.446041	-0.853256
XLOC_017711	-	XLOC_017711	RBBP7	TSS26143,TSS26144	chrX:16804554-16888534	RBBP7	0.403625	0.125391	-0.0544904
XLOC_017732	-	XLOC_017732	BCOR	TSS26176,TSS26177,TSS26178	chrX:39910498-40036582	BCOR	-0.346674	-0.264822	-0.207325
XLOC_017739	-	XLOC_017739	SLC9A7	TSS26188,TSS26189	chrX:46458608-46618472	SLC9A7	0.203276	0.345393	-0.13824
XLOC_017757	-	XLOC_017757	SMC1A	TSS26216,TSS26217	chrX:53401069-53449628	SMC1A	-0.319424	-0.362187	-0.117549
XLOC_017759	-	XLOC_017759	HUWE1	TSS26219,TSS26220,TSS26221,TSS26222,TSS26223	chrX:53559062-53713673	HUWE1	-0.565323	-0.49329	-0.189017
XLOC_017763	-	XLOC_017763	FGD1	TSS26228,TSS26229,TSS26230	chrX:54466822-54522599	FGD1	-0.498419	-0.129829	-0.0590493
XLOC_017764	-	XLOC_017764	GNL3L	TSS26231	chrX:54584830-54593909	GNL3L	-0.387998	-0.338795	0.161046
XLOC_017767	-	XLOC_017767	SPIN3	TSS26234,TSS26235	chrX:57002802-57021988	SPIN3	0.194258	0.531034	-0.030586
XLOC_017769	-	XLOC_017769	LOC92249	TSS26237	chrX:62619710-62780944	LOC92249	0.168406	0.661136	0.428138
XLOC_017775	-	XLOC_017775	OPHN1	TSS26247,TSS26248,TSS26249	chrX:67262046-67653654	OPHN1	-0.368917	-0.119195	0.0760047
XLOC_017780	-	XLOC_017780	ZMYM3	TSS26254	chrX:70459473-70475125	ZMYM3	-0.365806	-0.00860056	0.0585125
XLOC_017790	-	XLOC_017790	KIAA2022	TSS26267	chrX:73952690-74145287	KIAA2022	-0.436533	-0.328169	-0.100507
XLOC_017822	-	XLOC_017822	MORC4	TSS26307	chrX:106183853-106243474	MORC4	0.250747	0.305504	-0.0689022
XLOC_017839	-	XLOC_017839	LAMP2	TSS26331,TSS26332,TSS26333	chrX:119560002-119603204	LAMP2	0.266521	-0.0125502	-0.083079
XLOC_017840	-	XLOC_017840	CUL4B	TSS26334,TSS26335	chrX:119658381-119695300	CUL4B	-0.202738	-0.13084	-0.0921892
XLOC_017853	-	XLOC_017853	MBNL3	TSS26358,TSS26359,TSS26360	chrX:131503342-131623996	MBNL3	-0.0422205	-0.567565	0.0507456
XLOC_017856	-	XLOC_017856	FAM122B	TSS26363,TSS26364	chrX:133903592-133988641	FAM122B	-0.10128	-0.269604	-0.0919406
XLOC_017865	-	XLOC_017865	ATP11C	TSS26377,TSS26378	chrX:138808504-139014304	ATP11C	-0.256482	-0.486791	-0.226361
XLOC_017872	-	XLOC_017872	MAGEA10	TSS26385	chrX:151301860-151307025	MAGEA10	0.649809	1.02471	-0.10718
XLOC_017882	-	XLOC_017882	HCFC1	TSS26399	chrX:153213004-153237343	HCFC1	-0.467789	-0.357641	-0.0126048
XLOC_017885	-	XLOC_017885	FLNA	TSS26403,TSS26404	chrX:153576873-153603006	FLNA	-0.346989	-0.148899	-0.0695615

## Sheet: Source2
	nearest_ref_id	gene_id	gene_short_name	tss_id	locus	gene_short_first	Ish_P4.3h	Ish_P4.12h	Ish_RU.12h
XLOC_000003	-	XLOC_000003	KLHL17	TSS4,TSS5	chr1:895966-901119	KLHL17	0.606042	1.1115	0.539626
XLOC_000004	-	XLOC_000004	AGRN	TSS6	chr1:955456-991501	AGRN	-0.336917	-0.115921	0.0589881
XLOC_000006	-	XLOC_000006	MIR429	TSS10	chr1:1103463-1105715	MIR429	0.454974	1.13376	0.102161
XLOC_000015	-	XLOC_000015	MIB2	TSS24,TSS25	chr1:1549089-1565990	MIB2	0.229172	0.561179	0.258092
XLOC_000028	-	XLOC_000028	ESPN	TSS45,TSS46,TSS47,TSS48	chr1:6484798-6580069	ESPN	0.12407	1.54296	0.777174
XLOC_000036	-	XLOC_000036	ENO1	TSS60	chr1:8921057-8939151	ENO1	14	14	14
XLOC_000042	-	XLOC_000042	UBE4B	TSS66	chr1:10093040-10241299	UBE4B	-0.261459	-0.29839	0.108609
XLOC_000047	-	XLOC_000047	FBXO44	TSS76	chr1:11714377-11723384	FBXO44	0.553485	1.03088	0.220711
XLOC_000051	-	XLOC_000051	MFN2	TSS83,TSS84	chr1:12040237-12073572	MFN2	-0.251599	-0.34415	-0.0749982
XLOC_000052	-	XLOC_000052	VPS13D	TSS85,TSS86,TSS87	chr1:12290108-12572098	VPS13D	-0.416971	-0.324022	0.0127018
XLOC_000055	-	XLOC_000055	KAZN	TSS91,TSS92,TSS93	chr1:14925212-15444544	KAZN	-0.082777	0.852912	0.202352
XLOC_000084	-	XLOC_000084	RPL11	TSS128,TSS129	chr1:24018268-24023009	RPL11	0.253026	0.453527	-0.110622
XLOC_000102	-	XLOC_000102	ARID1A	TSS158	chr1:27022521-27108634	ARID1A	-0.260024	-0.552638	-0.114805
XLOC_000105	-	XLOC_000105	TRNP1	TSS165	chr1:27320187-27328019	TRNP1	0.789705	0.973203	0.465062
XLOC_000109	-	XLOC_000109	FAM76A	TSS170	chr1:28052489-28089623	FAM76A	0.479911	0.31556	0.145774
XLOC_000114	-	XLOC_000114	PHACTR4	TSS176,TSS177,TSS178,TSS179,TSS180,TSS181,TSS182	chr1:28696092-28826956	PHACTR4	-0.1203	-0.413585	-0.107278
XLOC_000123	-	XLOC_000123	PUM1	TSS197	chr1:31404350-31538617	PUM1	14	14	0
XLOC_000125	-	XLOC_000125	SNRNP40	TSS199	chr1:31732414-31734567	SNRNP40	-0.533316	-0.0235997	-0.246766
XLOC_000143	-	XLOC_000143	TEKT2	TSS231	chr1:36549675-36551919	TEKT2	0.698257	1.00053	0.476723
XLOC_000146	-	XLOC_000146	THRAP3	TSS235,TSS236,TSS237,TSS238,TSS239,TSS240,TSS241	chr1:36690016-36770960	THRAP3	-0.14582	-0.272218	-0.00268551
XLOC_000147	-	XLOC_000147	SH3D21	TSS242	chr1:36771993-36786948	SH3D21	0.476959	1.02611	0.417818
XLOC_000150	-	XLOC_000150	CDCA8	TSS247	chr1:38158098-38175394	CDCA8	-0.307605	-0.468742	-0.0176069
XLOC_000151	-	XLOC_000151	MANEAL	TSS248,TSS249	chr1:38259773-38325292	MANEAL	0.372441	0.367871	-0.0700812
XLOC_000152	-	XLOC_000152	C1orf122	TSS250	chr1:38259773-38325292	C1orf122	0.336445	0.686377	0.680889
XLOC_000156	-	XLOC_000156	MACF1	TSS254,TSS255,TSS256	chr1:39547088-39952810	MACF1	-0.55167	-0.687144	-0.106625
XLOC_000168	-	XLOC_000168	RIMKLA	TSS278	chr1:42846467-42889900	RIMKLA	0.278041	0.444243	-0.0410825
XLOC_000176	-	XLOC_000176	CDC20	TSS290	chr1:43824578-43828874	CDC20	-0.383735	-0.456867	0.108076
XLOC_000178	-	XLOC_000178	PTPRF	TSS292,TSS293,TSS294	chr1:43996546-44089343	PTPRF	-0.12097	-0.220732	-0.0964692
XLOC_000182	-	XLOC_000182	IPO13	TSS300,TSS301	chr1:44412477-44433694	IPO13	0.28033	0.525093	0.353975
XLOC_000189	-	XLOC_000189	KIF2C	TSS310,TSS311	chr1:45205426-45233487	KIF2C	-0.313623	-0.35894	-0.0444785
XLOC_000199	-	XLOC_000199	MAST2	TSS323,TSS324,TSS325	chr1:46269284-46501866	MAST2	0.114552	0.400739	0
XLOC_000214	-	XLOC_000214	SCP2	TSS350	chr1:53392900-53517289	SCP2	0.253655	0.0222715	0.0327787
XLOC_000216	-	XLOC_000216	MAGOH	TSS352	chr1:53692510-53793821	MAGOH	0.785556	0.376223	0.480543
XLOC_000225	-	XLOC_000225	INADL	TSS366,TSS367,TSS368	chr1:62208148-62629591	INADL	-0.212058	-0.073195	0.0729286
XLOC_000235	-	XLOC_000235	GADD45A	TSS385	chr1:68150859-68154021	GADD45A	0.594767	1.27976	0.0153056
XLOC_000239	-	XLOC_000239	FPGT-TNNI3K	TSS392,TSS393	chr1:74663895-74674332	FPGT-TNNI3K	0.245417	-0.0167645	-0.216356
XLOC_000241	-	XLOC_000241	ACADM	TSS395	chr1:76190042-76229363	ACADM	0.226615	0.00691232	-0.0678262
XLOC_000269	-	XLOC_000269	RWDD3,TMEM56-RWDD3	TSS448,TSS449,TSS450,TSS451,TSS452,TSS453	chr1:95558072-95712840	RWDD3	0.288108	0.136779	-0.186066
XLOC_000274	-	XLOC_000274	AGL	TSS461,TSS462	chr1:100315631-100389579	AGL	-0.114188	-0.342891	-0.107116
XLOC_000295	-	XLOC_000295	CELSR2	TSS498	chr1:109792323-109818397	CELSR2	-0.258837	-0.153378	0.0222676
XLOC_000307	-	XLOC_000307	C1orf88	TSS516,TSS517	chr1:111889179-111895668	C1orf88	0.605144	0.32051	-0.643596
XLOC_000321	-	XLOC_000321	ATP1A1	TSS537,TSS538,TSS539	chr1:116908666-116961244	ATP1A1	-0.313637	-0.558903	-0.391488
XLOC_000354	-	XLOC_000354	SF3B4	TSS597	chr1:149895208-149900144	SF3B4	-1.07971	-0.298095	-0.248716
XLOC_000365	-	XLOC_000365	ANXA9	TSS611,TSS612	chr1:150953906-151008190	ANXA9	-0.498842	-0.721601	-0.0956895
XLOC_000372	-	XLOC_000372	PSMD4	TSS623,TSS624	chr1:151227196-151240008	PSMD4	0.306787	0.445499	0.232738
XLOC_000391	-	XLOC_000391	UBAP2L	TSS657,TSS658,TSS659,TSS660,TSS661,TSS662	chr1:154179182-154490684	UBAP2L	-0.222957	-0.267631	-0.10762
XLOC_000393	-	XLOC_000393	ATP8B2	TSS664,TSS665	chr1:154179182-154490684	ATP8B2	0.155174	0.498847	0.0096977
XLOC_000397	-	XLOC_000397	ADAM15	TSS674,TSS675	chr1:155006281-155036467	ADAM15	0.0885398	0.430721	0.281852
XLOC_000399	-	XLOC_000399	EFNA3	TSS677,TSS678	chr1:155051347-155060016	EFNA3	0.549866	1.04539	-0.0849013
XLOC_000443	-	XLOC_000443	PBX1	TSS748,TSS749	chr1:164528322-164821067	PBX1	-0.162865	-0.554382	-0.233606
XLOC_000450	-	XLOC_000450	SFT2D2	TSS764	chr1:168195196-168222662	SFT2D2	-0.22837	-0.381162	0.216565
XLOC_000456	-	XLOC_000456	PRRC2C	TSS773	chr1:171454651-171562650	PRRC2C	-0.460567	-0.532179	0.00836377
XLOC_000461	-	XLOC_000461	DARS2	TSS778,TSS779,TSS780	chr1:173764062-173828312	DARS2	-0.248802	-0.379068	-0.0837383
XLOC_000464	-	XLOC_000464	RABGAP1L	TSS783,TSS784	chr1:174128633-174964453	RABGAP1L	-0.116883	-0.445643	-0.0507603
XLOC_000474	-	XLOC_000474	CEP350	TSS804,TSS805	chr1:179923907-180084015	CEP350	-0.405874	-0.577933	-0.0312747
XLOC_000476	-	XLOC_000476	LHX4	TSS808,TSS809	chr1:180199432-180472022	LHX4	1.09828	2.04358	0.73518
XLOC_000481	-	XLOC_000481	LAMC1	TSS814,TSS815	chr1:182992402-183114814	LAMC1	-0.363872	-0.146369	-0.0507648
XLOC_000497	-	XLOC_000497	ASPM	TSS838	chr1:197053100-197115824	ASPM	-0.144984	-1.07198	-0.0340438
XLOC_000503	-	XLOC_000503	IGFN1	TSS847	chr1:201159952-201198080	IGFN1	0.482389	0.447748	0.342998
XLOC_000512	-	XLOC_000512	ELF3	TSS860,TSS861	chr1:201979021-201986316	ELF3	-0.150972	-0.580059	-0.00299258
XLOC_000516	-	XLOC_000516	ADORA1	TSS866	chr1:203096835-203136533	ADORA1	0.304773	0.890983	0.405216
XLOC_000524	-	XLOC_000524	NUAK2	TSS880	chr1:205271187-205274445	NUAK2	-0.501022	-0.330455	-0.120602
XLOC_000536	-	XLOC_000536	TRAF5	TSS900,TSS901,TSS902	chr1:211499956-211548315	TRAF5	0.229458	0.82888	-0.0873493
XLOC_000538	-	XLOC_000538	DTL	TSS905	chr1:212113713-212278347	DTL	-0.108827	-0.382539	-0.101865
XLOC_000548	-	XLOC_000548	CENPF	TSS920,TSS921	chr1:214776531-214839481	CENPF	-0.515765	-0.813209	0.00855064
XLOC_000558	-	XLOC_000558	BROX	TSS940,TSS941	chr1:222791441-222908509	BROX	0.033865	-0.28096	-0.114801
XLOC_000592	-	XLOC_000592	NTPCR	TSS986,TSS987	chr1:233086287-233117594	NTPCR	0.154749	0.541018	0.0785352
XLOC_000599	-	XLOC_000599	MTR	TSS1000,TSS999	chr1:236958577-237070371	MTR	-0.196416	-0.391078	-0.00543079
XLOC_000607	-	XLOC_000607	FAM36A	TSS1010,TSS1011	chr1:244998638-245012127	FAM36A	0.387064	0.0834906	0.141974
XLOC_000609	-	XLOC_000609	KIF26B	TSS1013	chr1:245318277-245872735	KIF26B	-0.782722	-0.801608	0.123746
XLOC_000612	-	XLOC_000612	SCCPDH	TSS1017,TSS1018	chr1:246862787-246931550	SCCPDH	0.297258	0.124933	-0.0221964
XLOC_000615	-	XLOC_000615	ZNF692	TSS1021	chr1:249144202-249153315	ZNF692	0.671031	1.16628	-0.214745
XLOC_000624	-	XLOC_000624	ACAP3	TSS1034,TSS1035,TSS1036	chr1:1227763-1243269	ACAP3	0.656462	1.01958	0.607726
XLOC_000629	-	XLOC_000629	CCNL2	TSS1043	chr1:1321090-1334718	CCNL2	0.557196	0.75706	0.279397
XLOC_000634	-	XLOC_000634	NADK	TSS1050,TSS1051,TSS1052	chr1:1682572-1711508	NADK	0.08318	0.246731	0.183035
XLOC_000649	-	XLOC_000649	GPR153	TSS1086	chr1:6307405-6321035	GPR153	0.307232	0.735322	0.163731
XLOC_000651	-	XLOC_000651	PLEKHG5,TNFRSF25	TSS1088,TSS1089,TSS1090,TSS1091,TSS1092,TSS1093	chr1:6484798-6580069	PLEKHG5	0.249668	0.747644	0.163157
XLOC_000656	-	XLOC_000656	RERE	TSS1098,TSS1099,TSS1100,TSS1101,TSS1102	chr1:8412463-8877699	RERE	-0.266659	-0.307763	-0.108911
XLOC_000658	-	XLOC_000658	GPR157	TSS1105	chr1:9160368-9189229	GPR157	-0.686197	-0.676143	0.114731
XLOC_000662	-	XLOC_000662	KIF1B	TSS1113	chr1:10270763-10480570	KIF1B	1.69029	1.95153	1.73811
XLOC_000663	-	XLOC_000663	DFFA	TSS1114	chr1:10516488-10532674	DFFA	0.00345617	0.277525	0.15429
XLOC_000665	-	XLOC_000665	SRM	TSS1116	chr1:11114642-11118789	SRM	-0.488592	0.118126	0.284409
XLOC_000666	-	XLOC_000666	EXOSC10	TSS1117	chr1:11131030-11159950	EXOSC10	-0.346644	-0.252874	-0.0775993
XLOC_000682	-	XLOC_000682	CROCCP2,NBPF1	TSS1138,TSS1139,TSS1140	chr1:16888854-16959828	CROCCP2	0.0615774	0.302806	0.251037
XLOC_000685	-	XLOC_000685	MST1P9	TSS1146	chr1:17081400-17090975	MST1P9	0.657447	1.14237	0.284939
XLOC_000688	-	XLOC_000688	RCC2	TSS1150,TSS1151	chr1:17733250-17766250	RCC2	-0.179819	-0.166892	0.114081
XLOC_000700	-	XLOC_000700	RAP1GAP	TSS1174,TSS1175,TSS1176	chr1:21922707-21995856	RAP1GAP	-0.327217	-0.255606	0.300693
XLOC_000702	-	XLOC_000702	HSPG2	TSS1178	chr1:22148736-22260268	HSPG2	-0.753374	-0.611338	-0.136439
XLOC_000708	-	XLOC_000708	ID3	TSS1188	chr1:23884399-23886322	ID3	1.59719	0.866125	0.230903
XLOC_000716	-	XLOC_000716	C1orf63	TSS1199	chr1:25568739-25573985	C1orf63	0.291332	0.605552	-0.221825
XLOC_000719	-	XLOC_000719	PAFAH2	TSS1203,TSS1204	chr1:26286207-26324648	PAFAH2	-0.543974	-0.32701	-0.571364
XLOC_000737	-	XLOC_000737	SNHG12	TSS1231,TSS1232,TSS1233	chr1:28879528-28908371	SNHG12	0.68862	1.03183	0.814004
XLOC_000742	-	XLOC_000742	PUM1	TSS1241,TSS1242,TSS1243	chr1:31404350-31538617	PUM1	-0.358314	-0.339059	-0.054502
XLOC_000743	-	XLOC_000743	SNRNP40	TSS1244	chr1:31732414-31734567	SNRNP40	2.65516	-1.14572	1.39508
XLOC_000745	-	XLOC_000745	BAI2	TSS1246	chr1:32192717-32229648	BAI2	0.234185	0.848375	-0.0867592
XLOC_000753	-	XLOC_000753	FNDC5	TSS1265,TSS1266	chr1:33327868-33338082	FNDC5	0.607676	0.724771	-0.0682138
XLOC_000760	-	XLOC_000760	SFPQ	TSS1277	chr1:35544971-35887659	SFPQ	-0.344151	-0.448099	-0.164308
XLOC_000765	-	XLOC_000765	STK40	TSS1287,TSS1288,TSS1289	chr1:36805224-36857085	STK40	0.0526378	0.400293	0.246552
XLOC_000804	-	XLOC_000804	SLC6A9	TSS1349,TSS1350	chr1:44457279-44497198	SLC6A9	-0.604203	0.337077	-0.00967369
XLOC_000810	-	XLOC_000810	TESK2	TSS1356	chr1:45805341-45956840	TESK2	-0.879614	0.158446	-0.209745
XLOC_000812	-	XLOC_000812	NASP	TSS1358	chr1:46049659-46084578	NASP	1.14645	1.35806	0.445122
XLOC_000815	-	XLOC_000815	PIK3R3	TSS1363,TSS1364,TSS1365,TSS1366	chr1:46505811-46640555	PIK3R3	-0.124456	-0.45739	-0.176119
XLOC_000821	-	XLOC_000821	STIL	TSS1379,TSS1380,TSS1381,TSS1382	chr1:47715810-47779856	STIL	-0.333491	-0.437325	-0.0709426
XLOC_000826	-	XLOC_000826	RNF11	TSS1389	chr1:51731689-51739402	RNF11	0.351177	0.213217	0.0457195
XLOC_000827	-	XLOC_000827	TTC39A	TSS1390,TSS1391,TSS1392,TSS1393,TSS1394,TSS1395,TSS1396	chr1:51752187-51810785	TTC39A	0.470391	0.768529	0.124885
XLOC_000837	-	XLOC_000837	LRP8	TSS1419,TSS1420	chr1:53692510-53793821	LRP8	-0.0274938	0.592786	0.301299
XLOC_000848	-	XLOC_000848	USP24	TSS1440,TSS1441	chr1:55617607-55681039	USP24	-0.348091	-0.527754	-0.104235
XLOC_000853	-	XLOC_000853	DOCK7	TSS1449	chr1:62920396-63153969	DOCK7	-0.318989	-0.316117	-0.12696
XLOC_000860	-	XLOC_000860	SLC35D1	TSS1458,TSS1459	chr1:67464936-67520080	SLC35D1	0.281812	0.258999	0.0146852
XLOC_000863	-	XLOC_000863	LOC100289178,WLS	TSS1464,TSS1465,TSS1466,TSS1467	chr1:68563986-68698780	LOC100289178	0.374672	-0.0863328	-0.254843
XLOC_000864	-	XLOC_000864	DEPDC1	TSS1468	chr1:68939834-68962799	DEPDC1	-0.0674119	-0.407526	-0.00202569
XLOC_000867	-	XLOC_000867	PTGER3	TSS1471	chr1:71434125-71513491	PTGER3	0.425465	0.988984	-0.0460011
XLOC_000868	-	XLOC_000868	ZRANB2	TSS1472,TSS1473	chr1:71528970-71546972	ZRANB2	0.234523	0.39761	-0.0116365
XLOC_000871	-	XLOC_000871	RABGGTB	TSS1476	chr1:76251885-76260942	RABGGTB	0.819056	1.57837	0.662589
XLOC_000879	-	XLOC_000879	MCOLN3	TSS1489,TSS1490,TSS1491	chr1:85483702-85514213	MCOLN3	0.460008	0.457764	-0.139904
XLOC_000892	-	XLOC_000892	TGFBR3	TSS1514	chr1:92145899-92351836	TGFBR3	0.504444	0.336272	0.307712
XLOC_000894	-	XLOC_000894	GFI1	TSS1517,TSS1518,TSS1519	chr1:92938618-92952433	GFI1	0.548825	0.472735	-0.248207
XLOC_000902	-	XLOC_000902	F3	TSS1533	chr1:94994731-95006804	F3	1.29793	1.43104	0.414866
XLOC_000911	-	XLOC_000911	EXTL2	TSS1543,TSS1544,TSS1545	chr1:101337798-101360456	EXTL2	0.211069	0.535619	0.0146805
XLOC_000913	-	XLOC_000913	VAV3	TSS1547,TSS1548,TSS1549,TSS1550	chr1:108113780-108507545	VAV3	0.0742652	-0.376113	-0.193263
XLOC_000915	-	XLOC_000915	HENMT1	TSS1555	chr1:109190880-109204148	HENMT1	0.385464	0.123493	-0.116501
XLOC_000924	-	XLOC_000924	SORT1	TSS1565,TSS1566,TSS1567	chr1:109852187-109940563	SORT1	-0.083093	-0.332241	-0.076252
XLOC_000927	-	XLOC_000927	GNAT2	TSS1570,TSS1571,TSS1572	chr1:110145757-110162148	GNAT2	-0.531737	-1.18513	0.156559
XLOC_000940	-	XLOC_000940	PPM1J	TSS1595	chr1:113252615-113257950	PPM1J	0.499439	1.24447	0.146622
XLOC_000950	-	XLOC_000950	TSPAN2	TSS1609	chr1:115590032-115632121	TSPAN2	0.634414	0.154624	-0.19471
XLOC_000966	-	XLOC_000966	POLR3GL	TSS1634	chr1:145456234-145470387	POLR3GL	0.451486	0.268377	-0.245412
XLOC_000976	-	XLOC_000976	MTMR11	TSS1646,TSS1647	chr1:149900460-149908791	MTMR11	0.42626	0.73102	-0.111818
XLOC_000988	-	XLOC_000988	PSMD4	TSS1669	chr1:151227196-151240008	PSMD4	14	14	0
XLOC_001003	-	XLOC_001003	S100A4	TSS1690,TSS1691	chr1:153516088-153517844	S100A4	0.0903561	-0.784633	0.030749
XLOC_001029	-	XLOC_001029	FAM189B	TSS1740	chr1:155216950-155225344	FAM189B	-0.35887	0.114874	0.103341
XLOC_001031	-	XLOC_001031	CLK2	TSS1744	chr1:155232584-155243281	CLK2	0.290989	0.391008	0.125269
XLOC_001035	-	XLOC_001035	KIAA0907	TSS1752	chr1:155882734-155904200	KIAA0907	0.340833	0.527379	0.131764
XLOC_001040	-	XLOC_001040	SLC25A44	TSS1761	chr1:156163729-156182644	SLC25A44	-0.608666	-0.529263	0.153508
XLOC_001045	-	XLOC_001045	IQGAP3	TSS1772	chr1:156495194-156542396	IQGAP3	-0.311944	-0.468519	-0.0653547
XLOC_001052	-	XLOC_001052	CCDC19	TSS1788	chr1:159842153-159869928	CCDC19	0.755369	0.819583	0.0871985
XLOC_001057	-	XLOC_001057	DCAF8	TSS1794,TSS1795	chr1:160185487-160232428	DCAF8	0.182553	0.286035	0.105844
XLOC_001076	-	XLOC_001076	ANKRD36BP1	TSS1825	chr1:168195196-168222662	ANKRD36BP1	-0.362456	-0.81088	0.102156
XLOC_001085	-	XLOC_001085	VAMP4	TSS1836	chr1:171639613-171773989	VAMP4	0.653689	0.745081	0.233266
XLOC_001103	-	XLOC_001103	GLUL	TSS1860	chr1:182350838-182361341	GLUL	0.265733	-0.113024	0.0528625
XLOC_001110	-	XLOC_001110	TPR	TSS1867	chr1:186265404-186344457	TPR	-0.24016	-0.273409	-0.127802
XLOC_001113	-	XLOC_001113	ASPM	TSS1874	chr1:197053100-197115824	ASPM	-0.371007	-0.631513	0.0659955
XLOC_001115	-	XLOC_001115	DENND1B	TSS1876,TSS1877	chr1:197473878-197744814	DENND1B	0.10961	-0.325433	-0.136809
XLOC_001117	-	XLOC_001117	KIF14	TSS1879,TSS1880	chr1:200520624-200589862	KIF14	-0.18584	-0.497489	-0.0465499
XLOC_001143	-	XLOC_001143	C1orf186	TSS1921,TSS1922,TSS1923	chr1:206238871-206290372	C1orf186	0.273711	0.456839	0.295373
XLOC_001146	-	XLOC_001146	LAMB3	TSS1927	chr1:209788212-209824679	LAMB3	-0.401238	-0.377901	0.192906
XLOC_001153	-	XLOC_001153	NEK2	TSS1934	chr1:211836113-211849004	NEK2	-0.25984	-0.477992	-0.034818
XLOC_001154	-	XLOC_001154	LPGAT1	TSS1935,TSS1936	chr1:211916798-212004114	LPGAT1	0.24017	0.15231	-0.0221539
XLOC_001161	-	XLOC_001161	GPATCH2	TSS1946,TSS1947	chr1:217600329-217804426	GPATCH2	0.367328	0.383971	0.0933372
XLOC_001195	-	XLOC_001195	ABCB10	TSS1991,TSS1992	chr1:229652227-229694442	ABCB10	0.310804	0.237556	0.0551986
XLOC_001203	-	XLOC_001203	SIPA1L2	TSS2004,TSS2005	chr1:232533711-232709962	SIPA1L2	0.473554	0.97743	0.423108
XLOC_001215	-	XLOC_001215	CEP170	TSS2020,TSS2021	chr1:243287729-243419057	CEP170	-0.283809	-0.216145	-0.16051
XLOC_001228	-	XLOC_001228	ZNF496	TSS2039,TSS2040,TSS2041	chr1:247460527-247495148	ZNF496	0.135975	0.710307	0.230742
XLOC_001231	-	XLOC_001231	ZNF692	TSS2045,TSS2046	chr1:249144202-249153315	ZNF692	0.507715	0.910929	0.147555
XLOC_001717	-	XLOC_001717	PFKP	TSS2536,TSS2537	chr10:3109711-3179758	PFKP	-0.298301	0.171041	0.165071
XLOC_001720	-	XLOC_001720	AKR1C1,AKR1C3	TSS2540,TSS2541,TSS2542	chr10:5005453-5260910	AKR1C1	0.355761	0.683218	0.176357
XLOC_001724	-	XLOC_001724	RBM17	TSS2547,TSS2548	chr10:6130948-6159422	RBM17	0.300482	0.239597	0.0444812
XLOC_001725	-	XLOC_001725	PFKFB3	TSS2549	chr10:6186842-6277507	PFKFB3	0.209581	0.714485	0.228441
XLOC_001751	-	XLOC_001751	PLXDC2	TSS2592	chr10:20105154-20578758	PLXDC2	0.0642318	0.623339	0.00956354
XLOC_001754	-	XLOC_001754	ARMC3	TSS2600,TSS2601	chr10:23216953-23326514	ARMC3	0.45402	0.133986	-0.488697
XLOC_001756	-	XLOC_001756	KIAA1217	TSS2604,TSS2605,TSS2606,TSS2607,TSS2608,TSS2609,TSS2610	chr10:23983674-24836772	KIAA1217	-0.155424	-0.749994	-0.115925
XLOC_001760	-	XLOC_001760	MASTL	TSS2616	chr10:27398723-27476799	MASTL	-0.240891	-0.535371	-0.111705
XLOC_001779	-	XLOC_001779	CSGALNACT2	TSS2649	chr10:43633905-43680755	CSGALNACT2	0.302076	0.270441	0.030783
XLOC_001800	-	XLOC_001800	ZWINT	TSS2676	chr10:58113252-58121063	ZWINT	0.595414	0.33015	0.464706
XLOC_001816	-	XLOC_001816	TET1	TSS2696,TSS2697	chr10:70320116-70458659	TET1	-0.26047	-0.577205	-0.0821214
XLOC_001817	-	XLOC_001817	CCAR1	TSS2698,TSS2699,TSS2700	chr10:70480941-70552286	CCAR1	-0.124537	-0.326277	-0.150814
XLOC_001829	-	XLOC_001829	ANAPC16	TSS2724	chr10:73855684-73995678	ANAPC16	0.246415	0.043375	-0.0310017
XLOC_001840	-	XLOC_001840	KIAA0913	TSS2742,TSS2743,TSS2744	chr10:75545349-75634349	KIAA0913	-0.00355031	0.365673	0.0412102
XLOC_001848	-	XLOC_001848	ZMIZ1	TSS2759,TSS2760,TSS2761	chr10:80828791-81076285	ZMIZ1	-0.73428	-0.235672	0.215008
XLOC_001849	-	XLOC_001849	PPIF	TSS2762,TSS2763	chr10:81106851-81115093	PPIF	-0.471018	-0.314257	0.225048
XLOC_001873	-	XLOC_001873	KIF20B	TSS2807	chr10:91461361-91534700	KIF20B	-0.366175	-0.567888	-0.0597707
XLOC_001880	-	XLOC_001880	KIF11	TSS2818	chr10:94352824-94415595	KIF11	-0.421198	-0.701301	-0.105252
XLOC_001883	-	XLOC_001883	CEP55	TSS2822	chr10:95256368-95289027	CEP55	-0.197229	-0.380221	-0.0771752
XLOC_001886	-	XLOC_001886	PLCE1	TSS2825,TSS2826	chr10:95753745-96089221	PLCE1	0.533128	0.775841	-0.186946
XLOC_001895	-	XLOC_001895	LCOR	TSS2837,TSS2838	chr10:98592016-98749414	LCOR	-0.396139	-0.402228	0.0747147
XLOC_001902	-	XLOC_001902	CUTC	TSS2848	chr10:101419179-101515970	CUTC	0.889395	0.6659	0.511688
XLOC_001905	-	XLOC_001905	SCD	TSS2852,TSS2853	chr10:102102180-102124594	SCD	-0.405465	-0.292864	0.0176092
XLOC_001909	-	XLOC_001909	SEMA4G	TSS2859,TSS2860,TSS2861	chr10:102729267-102754158	SEMA4G	-0.159581	0.902839	-0.20956
XLOC_001913	-	XLOC_001913	KAZALD1	TSS2869	chr10:102820994-102827926	KAZALD1	0.63053	0.938921	0.2134
XLOC_001928	-	XLOC_001928	INA	TSS2895	chr10:105036903-105050109	INA	0.42024	0.392081	0.00993672
XLOC_001938	-	XLOC_001938	PDCD4	TSS2910	chr10:112631552-112679124	PDCD4	0.339533	0.535636	-0.0825859
XLOC_001941	-	XLOC_001941	TCF7L2	TSS2913	chr10:114709995-114927439	TCF7L2	-0.206871	-0.472679	-0.0717899
XLOC_001952	-	XLOC_001952	FAM45A	TSS2926,TSS2927	chr10:120863605-120897469	FAM45A	0.246616	0.0852914	-0.0549042
XLOC_001953	-	XLOC_001953	TIAL1	TSS2928	chr10:121331180-121356703	TIAL1	-14	-0.489862	0.455825
XLOC_001959	-	XLOC_001959	HTRA1	TSS2940	chr10:124221040-124274424	HTRA1	0.410682	0.403238	0.00648185
XLOC_001978	-	XLOC_001978	C10orf91	TSS2966	chr10:134258921-134262213	C10orf91	-1.00994	-0.274007	0.0414714
XLOC_001985	-	XLOC_001985	DIP2C	TSS2974,TSS2975	chr10:320129-735608	DIP2C	-0.31087	0.00430806	-0.0288889
XLOC_001990	-	XLOC_001990	AKR1C2	TSS2989,TSS2990	chr10:5005453-5260910	AKR1C2	0.194092	0.669351	-0.137195
XLOC_002000	-	XLOC_002000	USP6NL	TSS3002,TSS3003	chr10:11501874-11653679	USP6NL	0.0801281	0.403259	0.204163
XLOC_002009	-	XLOC_002009	FAM107B	TSS3019,TSS3020,TSS3021	chr10:14560554-14646416	FAM107B	0.360816	0.168339	-0.137631
XLOC_002017	-	XLOC_002017	PTPLA	TSS3035	chr10:17631933-17659373	PTPLA	1.29483	1.48289	0.790511
XLOC_002019	-	XLOC_002019	NEBL	TSS3037,TSS3038,TSS3039	chr10:21068902-21461664	NEBL	0.542212	0.313641	-0.080679
XLOC_002025	-	XLOC_002025	ENKUR	TSS3051	chr10:25270916-25305030	ENKUR	0.998578	0.454201	-0.265576
XLOC_002039	-	XLOC_002039	PARD3	TSS3076,TSS3077,TSS3078	chr10:34398487-35104253	PARD3	-0.0871277	-0.325357	-0.139615
XLOC_002044	-	XLOC_002044	ZNF33A	TSS3084	chr10:38299577-38348995	ZNF33A	0.443575	-0.093738	-0.185425
XLOC_002046	-	XLOC_002046	ZNF37BP	TSS3086	chr10:43008960-43048280	ZNF37BP	0.340759	0.356685	0.085374
XLOC_002047	-	XLOC_002047	ZNF33B	TSS3087,TSS3088	chr10:43084554-43134038	ZNF33B	0.23417	0.0200394	-0.296248
XLOC_002067	-	XLOC_002067	SLC16A9	TSS3126	chr10:61410521-61469649	SLC16A9	0.944253	0.590729	-0.233495
XLOC_002069	-	XLOC_002069	ANK3	TSS3128,TSS3129,TSS3130,TSS3131,TSS3132	chr10:61786055-62557541	ANK3	-0.219388	-0.343773	-0.0580121
XLOC_002070	-	XLOC_002070	RHOBTB1	TSS3133,TSS3134,TSS3135,TSS3136	chr10:62629194-62761198	RHOBTB1	0.289502	0.779417	0.143026
XLOC_002072	-	XLOC_002072	JMJD1C	TSS3139,TSS3140,TSS3141	chr10:64926979-65229332	JMJD1C	-0.29688	-0.0908431	-0.107422
XLOC_002076	-	XLOC_002076	DNA2	TSS3148	chr10:70173812-70231730	DNA2	-0.131502	-0.45913	-0.13561
XLOC_002081	-	XLOC_002081	NPFFR1	TSS3155	chr10:72009886-72043450	NPFFR1	-0.415483	-0.993692	0.0446042
XLOC_002088	-	XLOC_002088	P4HA1	TSS3170	chr10:74765763-74856732	P4HA1	0.124847	0.402904	0.0707731
XLOC_002100	-	XLOC_002100	KCNMA1	TSS3201,TSS3202,TSS3203	chr10:78629358-79397577	KCNMA1	0.965942	0.464727	-0.419803
XLOC_002102	-	XLOC_002102	POLR3A	TSS3211,TSS3212	chr10:79729765-79789298	POLR3A	-0.443445	-0.0713255	-0.117865
XLOC_002104	-	XLOC_002104	PPIF	TSS3214	chr10:81106851-81115093	PPIF	-1.67112	-0.464278	0.47208
XLOC_002122	-	XLOC_002122	MYOF	TSS3250,TSS3251,TSS3252,TSS3253,TSS3254	chr10:95066070-95242359	MYOF	-0.293359	-0.646005	-0.123197
XLOC_002133	-	XLOC_002133	RRP12	TSS3272	chr10:99116350-99161268	RRP12	-0.561319	0.136312	0.142607
XLOC_002137	-	XLOC_002137	MARVELD1	TSS3278	chr10:99473645-99475756	MARVELD1	0.32854	0.593051	0.275828
XLOC_002141	-	XLOC_002141	SLC25A28	TSS3285	chr10:101370180-101380221	SLC25A28	0.288538	0.469404	0.157041
XLOC_002154	-	XLOC_002154	MGEA5	TSS3304	chr10:103544199-103578229	MGEA5	-0.146339	-0.272292	-0.0723064
XLOC_002164	-	XLOC_002164	PDCD11	TSS3322	chr10:105156394-105191042	PDCD11	-14	0.24769	0.521458
XLOC_002166	-	XLOC_002166	OBFC1	TSS3325,TSS3326,TSS3327	chr10:105637317-105678045	OBFC1	0.867579	0.384628	0.0443364
XLOC_002177	-	XLOC_002177	ABLIM1	TSS3342,TSS3343,TSS3344	chr10:116190868-116444414	ABLIM1	-0.33774	-0.439577	0.0798438
XLOC_002188	-	XLOC_002188	C10orf46	TSS3357	chr10:120440493-120514758	C10orf46	-0.194184	-0.416675	-0.18939
XLOC_002194	-	XLOC_002194	FGFR2	TSS3367,TSS3368,TSS3369	chr10:123237843-123357972	FGFR2	0.125335	-0.544751	-0.489684
XLOC_002198	-	XLOC_002198	PLEKHA1	TSS3376	chr10:124134093-124191964	PLEKHA1	1.43719	0.804877	0.593392
XLOC_002204	-	XLOC_002204	FAM53B,METTL10	TSS3387,TSS3388,TSS3389	chr10:126307818-126480802	FAM53B	0.376314	0.47	0.538231
XLOC_002209	-	XLOC_002209	MKI67	TSS3402,TSS3403	chr10:129894874-129924727	MKI67	-0.746018	-0.930977	-0.0955677
XLOC_002210	-	XLOC_002210	BNIP3	TSS3404,TSS3405	chr10:133747959-133795474	BNIP3	0.358069	0.757983	0.381039
XLOC_002427	-	XLOC_002427	ATHL1	TSS3629,TSS3630	chr11:289137-295702	ATHL1	0.93165	1.50349	0.572297
XLOC_002433	-	XLOC_002433	C11orf35	TSS3639	chr11:537521-564294	C11orf35	1.62632	1.63603	0.85387
XLOC_002442	-	XLOC_002442	CD151	TSS3660,TSS3661,TSS3662	chr11:832951-838926	CD151	-0.00595438	0.205753	0.0498168
XLOC_002481	-	XLOC_002481	MICAL2	TSS3709	chr11:12132137-12297548	MICAL2	0.246796	0.637118	0.167968
XLOC_002488	-	XLOC_002488	NUCB2	TSS3717,TSS3718,TSS3719	chr11:17297989-17371528	NUCB2	0.250153	0.339126	-0.134346
XLOC_002491	-	XLOC_002491	LDHA	TSS3725	chr11:18417812-18429765	LDHA	0.0114396	0.257475	0.334639
XLOC_002495	-	XLOC_002495	NAV2	TSS3729,TSS3730,TSS3731,TSS3732,TSS3733	chr11:19372270-20143147	NAV2	-0.784275	-0.706782	-0.125929
XLOC_002509	-	XLOC_002509	CAPRIN1	TSS3755,TSS3756,TSS3757	chr11:34073214-34124924	CAPRIN1	-0.171564	-0.306166	-0.0831353
XLOC_002512	-	XLOC_002512	EHF	TSS3760,TSS3761,TSS3762,TSS3763,TSS3764,TSS3765	chr11:34642587-34684834	EHF	0.310541	-0.26748	-0.212404
XLOC_002519	-	XLOC_002519	PRR5L	TSS3776,TSS3777	chr11:36317724-36486754	PRR5L	0.295737	1.10501	0.952038
XLOC_002529	-	XLOC_002529	PRDM11	TSS3796,TSS3797,TSS3798	chr11:45115563-45256655	PRDM11	0.100872	0.359509	-0.00801205
XLOC_002532	-	XLOC_002532	DGKZ	TSS3801,TSS3802,TSS3803	chr11:46366816-46402121	DGKZ	-0.017261	0.533495	0.38734
XLOC_002563	-	XLOC_002563	FEN1	TSS3851	chr11:61560108-61634921	FEN1	-0.338617	-0.48222	-0.0502248
XLOC_002564	-	XLOC_002564	FADS2	TSS3852,TSS3853,TSS3854,TSS3855	chr11:61560108-61634921	FADS2	-0.375531	-0.259127	0.0274774
XLOC_002565	-	XLOC_002565	INCENP	TSS3856,TSS3857	chr11:61891444-61922917	INCENP	-0.510919	-0.681559	-0.123252
XLOC_002566	-	XLOC_002566	SCGB1D2	TSS3858,TSS3859,TSS3860	chr11:62009048-62012282	SCGB1D2	0.00158585	-0.819334	-0.37226
XLOC_002574	-	XLOC_002574	SNHG1	TSS3871	chr11:62619309-62623360	SNHG1	0.349705	1.13867	0.998883
XLOC_002575	-	XLOC_002575	SLC3A2	TSS3872	chr11:62623483-62656367	SLC3A2	-0.107051	0.638214	0.3476
XLOC_002581	-	XLOC_002581	STIP1	TSS3881	chr11:63953586-63972020	STIP1	-0.303877	-0.0404159	0.110425
XLOC_002595	-	XLOC_002595	CAPN1	TSS3904,TSS3905,TSS3906,TSS3907	chr11:64948685-64979477	CAPN1	-0.306573	-0.337746	-0.0844161
XLOC_002602	-	XLOC_002602	MALAT1	TSS3917,TSS3918	chr11:65265232-65273981	MALAT1	0.354976	0.730972	0.639273
XLOC_002613	-	XLOC_002613	SF3B2	TSS3934,TSS3935	chr11:65819815-65836453	SF3B2	-0.207852	-0.209441	-0.0769136
XLOC_002631	-	XLOC_002631	RAD9A	TSS3967,TSS3968,TSS3969	chr11:67159422-67169376	RAD9A	0.599339	0.826416	0.176803
XLOC_002634	-	XLOC_002634	CDK2AP2	TSS3972	chr11:67273960-67276154	CDK2AP2	14	14	14
XLOC_002644	-	XLOC_002644	LRP5	TSS3987,TSS3988,TSS3989,TSS3990	chr11:68080107-68216743	LRP5	-0.642697	-0.0171829	-0.165768
XLOC_002645	-	XLOC_002645	PPP6R3	TSS3991,TSS3992,TSS3993	chr11:68228185-68382804	PPP6R3	-0.0492761	-0.23133	0.00429294
XLOC_002651	-	XLOC_002651	ANO1	TSS3999,TSS4000,TSS4001,TSS4002	chr11:69924156-70035652	ANO1	0.392459	1.32809	0.404047
XLOC_002663	-	XLOC_002663	INPPL1	TSS4018	chr11:71935832-71955220	INPPL1	0.148455	0.418495	0.0460542
XLOC_002665	-	XLOC_002665	ATG16L2	TSS4020	chr11:72525450-72853368	ATG16L2	0.77641	1.06786	0.407909
XLOC_002684	-	XLOC_002684	C11orf30	TSS4047	chr11:76156014-76263991	C11orf30	-0.441081	-0.231222	-0.254688
XLOC_002696	-	XLOC_002696	TMEM126B	TSS4065	chr11:85339612-85347663	TMEM126B	-0.119204	-0.551194	0.0739519
XLOC_002714	-	XLOC_002714	ENDOD1	TSS4092,TSS4093	chr11:94822973-94867332	ENDOD1	0.463364	0.318086	-0.00369829
XLOC_002722	-	XLOC_002722	YAP1	TSS4102,TSS4103,TSS4104	chr11:101980547-102104242	YAP1	-0.0531935	-0.206447	-0.0771575
XLOC_002741	-	XLOC_002741	DLAT	TSS4132	chr11:111904301-111944895	DLAT	-0.291803	-0.444951	0.0411099
XLOC_002742	-	XLOC_002742	C11orf57	TSS4133	chr11:111944967-111966518	C11orf57	0.437319	0.384478	0.194758
XLOC_002758	-	XLOC_002758	UBE4A	TSS4159,TSS4160,TSS4161,TSS4162	chr11:118230295-118271954	UBE4A	-0.176505	-0.282786	-0.158442
XLOC_002760	-	XLOC_002760	MLL	TSS4165	chr11:118307204-118397580	MLL	-0.328483	-0.501263	-0.0775618
XLOC_002777	-	XLOC_002777	ARHGEF12	TSS4195,TSS4196,TSS4197,TSS4198	chr11:120206980-120360645	ARHGEF12	-0.180064	-0.248855	-0.119187
XLOC_002780	-	XLOC_002780	SORL1	TSS4204,TSS4205,TSS4206	chr11:121322911-121504472	SORL1	-0.296607	-0.478067	-0.159976
XLOC_002785	-	XLOC_002785	TMEM218	TSS4213	chr11:124966398-124981580	TMEM218	1.9823	0.840933	0.856517
XLOC_002787	-	XLOC_002787	STT3A	TSS4216,TSS4217,TSS4218	chr11:125462597-125492696	STT3A	-0.212951	0.0793971	-0.096843
XLOC_002795	-	XLOC_002795	KCNJ5	TSS4233	chr11:128761239-128791116	KCNJ5	-0.937896	0.745076	0.738276
XLOC_002805	-	XLOC_002805	ADAMTS15	TSS4245	chr11:130318553-130346542	ADAMTS15	0.204583	0.66199	0.282432
XLOC_002808	-	XLOC_002808	ACAD8	TSS4249	chr11:134123426-134135819	ACAD8	0.328526	0.324092	0.140925
XLOC_002809	-	XLOC_002809	GLB1L2	TSS4250,TSS4251	chr11:134146274-134246278	GLB1L2	1.00076	1.09466	-0.42818
XLOC_002811	-	XLOC_002811	SIRT3	TSS4253,TSS4254	chr11:202862-236362	SIRT3	0.54374	0.631585	0.31919
XLOC_002812	-	XLOC_002812	IFITM3	TSS4255	chr11:313990-321017	IFITM3	0.318152	0.714073	0.322099
XLOC_002813	-	XLOC_002813	SIGIRR	TSS4256,TSS4257	chr11:405715-417397	SIGIRR	-0.0498043	0.360879	-0.10214
XLOC_002814	-	XLOC_002814	ANO9	TSS4258	chr11:417922-420274	ANO9	0.343441	0.877808	0.0618157
XLOC_002817	-	XLOC_002817	C11orf35	TSS4262,TSS4263,TSS4264,TSS4265	chr11:537521-564294	C11orf35	0.671881	0.774601	0.187709
XLOC_002834	-	XLOC_002834	CDKN1C	TSS4291	chr11:2904447-2906995	CDKN1C	0.586272	0.829487	-0.441751
XLOC_002835	-	XLOC_002835	NAP1L4	TSS4292,TSS4293,TSS4294,TSS4295,TSS4296,TSS4297	chr11:2965659-3013607	NAP1L4	0.0333236	0.327573	0.17288
XLOC_002839	-	XLOC_002839	ZNF195	TSS4302,TSS4303	chr11:3372941-3400452	ZNF195	-0.448795	-0.513382	-0.163343
XLOC_002841	-	XLOC_002841	ART5	TSS4306	chr11:3659735-3663546	ART5	1.07785	0.831311	0.304914
XLOC_002842	-	XLOC_002842	NUP98	TSS4307	chr11:3696183-3847595	NUP98	-0.313874	-0.42542	-0.0548836
XLOC_002854	-	XLOC_002854	TPP1	TSS4323	chr11:6633996-6640692	TPP1	-0.222498	-0.339677	-0.307387
XLOC_002863	-	XLOC_002863	SCUBE2	TSS4338,TSS4339	chr11:9040918-9113167	SCUBE2	1.41121	0.796706	-0.127794
XLOC_002876	-	XLOC_002876	SOX6	TSS4365,TSS4366,TSS4367,TSS4368,TSS4369,TSS4370,TSS4371	chr11:15987994-16629414	SOX6	0.0361435	-0.302689	-0.276749
XLOC_002887	-	XLOC_002887	MUC15	TSS4387	chr11:26580578-26684836	MUC15	0.793576	-0.221889	-0.983265
XLOC_002890	-	XLOC_002890	LGR4	TSS4390,TSS4391	chr11:27387414-27494345	LGR4	0.202587	0.354918	0.0689841
XLOC_002910	-	XLOC_002910	SYT13	TSS4417	chr11:45261763-45307455	SYT13	0.641794	1.00119	-0.0949333
XLOC_002915	-	XLOC_002915	AMBRA1	TSS4426,TSS4427,TSS4428	chr11:46417963-46615598	AMBRA1	-0.297898	-0.212521	-0.136684
XLOC_002918	-	XLOC_002918	CKAP5	TSS4432,TSS4433	chr11:46764967-46867843	CKAP5	-0.414542	-0.491475	-0.1039
XLOC_002927	-	XLOC_002927	NUP160	TSS4449,TSS4450	chr11:47799669-47870057	NUP160	-0.187613	-0.351061	-0.0890216
XLOC_002929	-	XLOC_002929	FOLH1	TSS4452	chr11:49168186-49230222	FOLH1	-0.768645	-1.00444	0.192574
XLOC_002942	-	XLOC_002942	SLC43A1	TSS4467	chr11:57252003-57282358	SLC43A1	0.566568	1.33977	0.119322
XLOC_002956	-	XLOC_002956	SYT7	TSS4485,TSS4486,TSS4487,TSS4488,TSS4489,TSS4490	chr11:61282474-61355834	SYT7	1.69137	1.41711	0.726298
XLOC_002958	-	XLOC_002958	FADS3	TSS4494,TSS4495	chr11:61640995-61659035	FADS3	0.0247527	0.665183	-0.158763
XLOC_002959	-	XLOC_002959	RAB3IL1	TSS4496	chr11:61664772-61684997	RAB3IL1	0.700095	1.36509	1.03561
XLOC_002967	-	XLOC_002967	GANAB	TSS4512,TSS4513	chr11:62392297-62414104	GANAB	-0.31247	-0.205197	-0.125468
XLOC_002984	-	XLOC_002984	PPP1R14B	TSS4540	chr11:64011866-64015686	PPP1R14B	-0.467091	0.0504304	0.309067
XLOC_003005	-	XLOC_003005	NEAT1	TSS4568	chr11:65190136-65194715	NEAT1	0.946867	0.656299	-10.0112
XLOC_003014	-	XLOC_003014	CFL1	TSS4578,TSS4579,TSS4580,TSS4581	chr11:65622157-65627496	CFL1	-0.232185	-0.173878	-0.073429
XLOC_003015	-	XLOC_003015	EFEMP2	TSS4582,TSS4583	chr11:65627845-65649873	EFEMP2	0.720517	1.02845	-0.137485
XLOC_003019	-	XLOC_003019	YIF1A	TSS4587	chr11:66051989-66056638	YIF1A	-0.162444	0.46939	0.255432
XLOC_003024	-	XLOC_003024	CTSF	TSS4594	chr11:66330912-66336047	CTSF	0.629633	0.537978	-0.30094
XLOC_003027	-	XLOC_003027	PC	TSS4600	chr11:66615996-66725887	PC	-0.587665	-0.335015	0.00788663
XLOC_003033	-	XLOC_003033	PITPNM1	TSS4607	chr11:67259238-67272843	PITPNM1	0.0970832	0.55178	0.250291
XLOC_003037	-	XLOC_003037	ALDH3B2	TSS4611,TSS4612	chr11:67429632-67442250	ALDH3B2	-0.162256	-0.981679	-0.153776
XLOC_003045	-	XLOC_003045	CPT1A	TSS4626,TSS4627,TSS4628	chr11:68522087-68609399	CPT1A	-0.425363	-0.533764	0.292291
XLOC_003069	-	XLOC_003069	KCNE3	TSS4667,TSS4668	chr11:74165885-74178715	KCNE3	-0.817014	-0.240747	0.268161
XLOC_003071	-	XLOC_003071	XRRA1	TSS4670	chr11:74459912-74690076	XRRA1	-0.311477	-0.096762	-0.192659
XLOC_003072	-	XLOC_003072	ARRB1	TSS4671,TSS4672,TSS4673	chr11:74971165-75062875	ARRB1	0.408883	0.611329	0.142618
XLOC_003088	-	XLOC_003088	CREBZF	TSS4697,TSS4698	chr11:85368607-85376182	CREBZF	0.441399	0.541227	0.13421
XLOC_003098	-	XLOC_003098	C11orf75	TSS4710,TSS4711,TSS4712	chr11:93211636-93276546	C11orf75	0.590023	0.515582	0.191499
XLOC_003106	-	XLOC_003106	MAML2	TSS4727,TSS4728	chr11:95709682-96076425	MAML2	-0.181916	-0.440716	-0.336127
XLOC_003108	-	XLOC_003108	PGR	TSS4733,TSS4734	chr11:100900269-101000550	PGR	1.66732	3.43872	2.2796
XLOC_003123	-	XLOC_003123	TIMM8B	TSS4751	chr11:111944967-111966518	TIMM8B	-0.380964	-0.179646	-0.0877344
XLOC_003127	-	XLOC_003127	USP28	TSS4756,TSS4757,TSS4758,TSS4759	chr11:113668596-113746275	USP28	-0.229858	-0.0498784	-0.0606473
XLOC_003145	-	XLOC_003145	BCL9L	TSS4780,TSS4781	chr11:118766850-118796289	BCL9L	-0.342638	-0.30825	-0.0364714
XLOC_003148	-	XLOC_003148	SLC37A4	TSS4786,TSS4787	chr11:118868851-118901616	SLC37A4	0.321703	0.332398	-0.100958
XLOC_003149	-	XLOC_003149	HYOU1	TSS4788,TSS4789	chr11:118914895-118927947	HYOU1	-0.248334	0.222774	0.025372
XLOC_003152	-	XLOC_003152	CCDC153	TSS4793	chr11:119056165-119066584	CCDC153	0.716967	0.869548	0.219319
XLOC_003153	-	XLOC_003153	MCAM	TSS4794	chr11:119179233-119187853	MCAM	0.667707	1.10911	0.54436
XLOC_003166	-	XLOC_003166	FOXRED1	TSS4819	chr11:126138934-126148027	FOXRED1	-14	-0.207351	-14
XLOC_003167	-	XLOC_003167	FLJ39051	TSS4820	chr11:126173646-126225482	FLJ39051	1.35463	1.03272	0.133726
XLOC_003169	-	XLOC_003169	C11orf45	TSS4822,TSS4823	chr11:128761239-128791116	C11orf45	-0.0608338	0.608764	0.511798
XLOC_003177	-	XLOC_003177	NCAPD3	TSS4839	chr11:134022318-134094426	NCAPD3	-0.35028	-0.328427	0.0700456
XLOC_003429	-	XLOC_003429	LOC100288778	TSS5092,TSS5093	chr12:74357-91263	LOC100288778	0.279392	0.511902	0.17918
XLOC_003430	-	XLOC_003430	CCDC77	TSS5094,TSS5095,TSS5096,TSS5097	chr12:383000-551861	CCDC77	-0.363467	-0.191915	-0.163289
XLOC_003431	-	XLOC_003431	B4GALNT3	TSS5098,TSS5099	chr12:569542-672669	B4GALNT3	0.324729	0.612367	0.18044
XLOC_003432	-	XLOC_003432	WNK1	TSS5100	chr12:861725-1058863	WNK1	-0.274962	-0.256609	-0.0114545
XLOC_003435	-	XLOC_003435	FKBP4	TSS5110	chr12:2904107-2914587	FKBP4	-0.476856	-0.116776	0.367254
XLOC_003441	-	XLOC_003441	RAD51AP1	TSS5122,TSS5123	chr12:4647949-4669261	RAD51AP1	-0.110627	-0.391163	0.0208722
XLOC_003448	-	XLOC_003448	LTBR	TSS5132,TSS5133	chr12:6493260-6500869	LTBR	0.147153	0.293286	0.133362
XLOC_003450	-	XLOC_003450	TAPBPL	TSS5135	chr12:6561176-6579843	TAPBPL	0.944619	1.25408	0.466958
XLOC_003451	-	XLOC_003451	NCAPD2	TSS5136,TSS5137,TSS5138	chr12:6600980-6641147	NCAPD2	-0.432127	-0.442151	-0.0572761
XLOC_003456	-	XLOC_003456	LEPREL2	TSS5147	chr12:6937571-6949077	LEPREL2	0.438214	0.88062	0.0387388
XLOC_003457	-	XLOC_003457	GNB3	TSS5148	chr12:6949374-6956557	GNB3	1.58161	2.48606	0.7072
XLOC_003458	-	XLOC_003458	USP5	TSS5149	chr12:6961284-6975798	USP5	-0.322233	-0.30011	-0.0291165
XLOC_003461	-	XLOC_003461	LRRC23	TSS5154	chr12:7013896-7023406	LRRC23	0.475966	0.401047	-0.179531
XLOC_003462	-	XLOC_003462	ATN1	TSS5155,TSS5156,TSS5157	chr12:7037322-7051573	ATN1	-0.246426	-0.0587086	-0.00864921
XLOC_003470	-	XLOC_003470	RIMKLB	TSS5168,TSS5169	chr12:8849874-8935681	RIMKLB	0.271266	0.437464	-0.134098
XLOC_003478	-	XLOC_003478	ETV6	TSS5180,TSS5181	chr12:11802787-12048330	ETV6	-0.25052	-0.452678	-0.284365
XLOC_003484	-	XLOC_003484	EMP1	TSS5188	chr12:13349601-13372854	EMP1	-0.441902	-0.760189	0.351536
XLOC_003485	-	XLOC_003485	ATF7IP	TSS5189,TSS5190,TSS5191,TSS5192,TSS5193	chr12:14518610-14655940	ATF7IP	0.031715	-0.24283	-0.197247
XLOC_003503	-	XLOC_003503	STK38L	TSS5219,TSS5220,TSS5221,TSS5222	chr12:27397077-27478890	STK38L	0.393148	0.141145	-0.12008
XLOC_003507	-	XLOC_003507	KLHDC5	TSS5229	chr12:27933183-27955973	KLHDC5	0.206717	-0.0517736	-0.0873536
XLOC_003508	-	XLOC_003508	CCDC91	TSS5230,TSS5231,TSS5232,TSS5233	chr12:28341721-28703099	CCDC91	0.28376	0.2558	0.0343911
XLOC_003509	-	XLOC_003509	CAPRIN2	TSS5234	chr12:30862485-30907448	CAPRIN2	0.160945	1.08396	0.270027
XLOC_003516	-	XLOC_003516	C12orf35	TSS5244	chr12:32112349-32146192	C12orf35	0.653527	0.68012	-0.040843
XLOC_003532	-	XLOC_003532	SLC48A1	TSS5272,TSS5273,TSS5274,TSS5275	chr12:48152776-48213763	SLC48A1	0.100226	0.665662	-0.104894
XLOC_003538	-	XLOC_003538	TUBA1B,TUBA1C	TSS5287,TSS5288	chr12:49469475-49668375	TUBA1B	-0.23338	-0.162662	-0.12206
XLOC_003551	-	XLOC_003551	DIP2B	TSS5314,TSS5315	chr12:50898767-51142450	DIP2B	-0.301027	-0.41549	0.00459145
XLOC_003554	-	XLOC_003554	LETMD1	TSS5318	chr12:51442083-51454207	LETMD1	0.23385	0.267377	-0.26717
XLOC_003568	-	XLOC_003568	ESPL1	TSS5344	chr12:53662082-53687427	ESPL1	-0.459657	-0.487816	0.0930831
XLOC_003587	-	XLOC_003587	LOC440104	TSS5374,TSS5375	chr12:56211780-56230079	LOC440104	0.610508	0.823805	-0.0470967
XLOC_003595	-	XLOC_003595	ERBB3	TSS5384,TSS5385,TSS5386	chr12:56473538-56497338	ERBB3	-0.0690834	-0.263681	-0.27332
XLOC_003597	-	XLOC_003597	RPL41	TSS5388	chr12:56510373-56510896	RPL41	0.343628	0.789877	0.480516
XLOC_003599	-	XLOC_003599	ESYT1	TSS5390	chr12:56521985-56538627	ESYT1	-0.279838	-0.221694	-0.0147435
XLOC_003604	-	XLOC_003604	ANKRD52	TSS5399	chr12:56623819-56652157	ANKRD52	-14	-0.0297053	-0.497294
XLOC_003612	-	XLOC_003612	NAB2	TSS5409	chr12:57482676-57505254	NAB2	0.218339	0.427907	-0.192296
XLOC_003613	-	XLOC_003613	SHMT2	TSS5410,TSS5411	chr12:57623355-57629495	SHMT2	-0.317731	0.227371	0.191376
XLOC_003618	-	XLOC_003618	ARHGEF25	TSS5420,TSS5421	chr12:58003962-58011026	ARHGEF25	0.391151	0.567242	-0.0557834
XLOC_003619	-	XLOC_003619	SLC26A10	TSS5422,TSS5423	chr12:58016069-58026985	SLC26A10	0.253138	0.62113	-0.162288
XLOC_003621	-	XLOC_003621	TSPAN31	TSS5425	chr12:58138678-58146268	TSPAN31	1.15459	0.789889	0.0469596
XLOC_003630	-	XLOC_003630	MIRLET7I	TSS5442	chr12:62997530-62998732	MIRLET7I	2.35836	2.42117	1.9945
XLOC_003632	-	XLOC_003632	SRGAP1	TSS5447	chr12:64238198-64541783	SRGAP1	-0.452365	-0.489539	-0.183151
XLOC_003633	-	XLOC_003633	XPOT	TSS5448	chr12:64798152-64844903	XPOT	-0.0104172	0.349343	0.129907
XLOC_003640	-	XLOC_003640	GRIP1	TSS5463	chr12:66736523-67072925	GRIP1	-14	-0.93408	-0.131169
XLOC_003645	-	XLOC_003645	NUP107	TSS5472,TSS5473	chr12:69080730-69136647	NUP107	-0.09667	-0.265913	0.0788075
XLOC_003651	-	XLOC_003651	RAB3IP	TSS5485,TSS5486,TSS5487	chr12:70132630-70216984	RAB3IP	0.307331	0.439994	0.216546
XLOC_003655	-	XLOC_003655	LGR5	TSS5495,TSS5496,TSS5497,TSS5498	chr12:71833590-71980074	LGR5	0.936586	0.266918	-0.97052
XLOC_003663	-	XLOC_003663	ZDHHC17	TSS5507,TSS5508,TSS5509,TSS5510	chr12:77157853-77247625	ZDHHC17	0.311639	0.28769	0.199309
XLOC_003665	-	XLOC_003665	ACSS3	TSS5512	chr12:81471712-81651711	ACSS3	0.391765	0.159322	-0.138973
XLOC_003669	-	XLOC_003669	LRRIQ1	TSS5518,TSS5519	chr12:85430098-85658184	LRRIQ1	0.555993	0.312418	-0.314558
XLOC_003687	-	XLOC_003687	ACTR6	TSS5544	chr12:100594790-100618281	ACTR6	0.284459	0.218038	0.0876608
XLOC_003688	-	XLOC_003688	SCYL2	TSS5545,TSS5546,TSS5547	chr12:100660937-100735499	SCYL2	-0.0756239	-0.210677	-0.095748
XLOC_003689	-	XLOC_003689	GAS2L3	TSS5548	chr12:100967457-101022181	GAS2L3	-0.111551	-0.374762	0.127744
XLOC_003690	-	XLOC_003690	UTP20	TSS5549	chr12:101673889-101801572	UTP20	-0.383576	-0.418678	0.0416357
XLOC_003695	-	XLOC_003695	TDG	TSS5557	chr12:104359588-104444003	TDG	-0.222456	-0.375397	-0.085338
XLOC_003696	-	XLOC_003696	HCFC2	TSS5558	chr12:104458235-104500403	HCFC2	0.395377	0.0490303	-0.148578
XLOC_003700	-	XLOC_003700	C12orf75	TSS5563,TSS5564	chr12:105724413-105765350	C12orf75	0.260577	0.229159	0.154687
XLOC_003718	-	XLOC_003718	TCTN1	TSS5596,TSS5597	chr12:111051831-111087320	TCTN1	0.666858	0.495406	-0.175983
XLOC_003736	-	XLOC_003736	PLBD2	TSS5621,TSS5622,TSS5623	chr12:113796370-113829633	PLBD2	-0.271922	-0.0160908	0.0960187
XLOC_003741	-	XLOC_003741	FBXW8	TSS5629,TSS5630	chr12:117348760-117470272	FBXW8	0.332215	0.466679	0.12755
XLOC_003746	-	XLOC_003746	CCDC64	TSS5635,TSS5636	chr12:120427647-120532378	CCDC64	0.61243	0.898313	0.104223
XLOC_003772	-	XLOC_003772	ARL6IP4	TSS5673,TSS5674,TSS5675	chr12:123464879-123467460	ARL6IP4	0.155123	0.337445	0.193094
XLOC_003781	-	XLOC_003781	TCTN2	TSS5688	chr12:124155659-124192948	TCTN2	0.256708	0.144577	-0.11903
XLOC_003785	-	XLOC_003785	NCOR2	TSS5698	chr12:124808956-125052010	NCOR2	-2.11374	-0.352229	-0.213165
XLOC_003794	-	XLOC_003794	MMP17	TSS5710,TSS5711	chr12:132312940-132336319	MMP17	0.316538	2.62262	0.664138
XLOC_003795	-	XLOC_003795	ULK1	TSS5712,TSS5713	chr12:132379278-132407774	ULK1	0.0360942	0.518114	0.263207
XLOC_003803	-	XLOC_003803	ZNF26	TSS5724,TSS5725,TSS5726	chr12:133562965-133602695	ZNF26	0.587698	0.274516	-0.322293
XLOC_003804	-	XLOC_003804	ZNF84	TSS5727,TSS5728	chr12:133615460-133639887	ZNF84	0.327227	0.139365	-0.199114
XLOC_003806	-	XLOC_003806	ZNF10	TSS5731	chr12:133719081-133736049	ZNF10	0.395999	0.0531695	-0.361023
XLOC_003809	-	XLOC_003809	KDM5A	TSS5735,TSS5736	chr12:383000-551861	KDM5A	-0.2352	-0.304694	-0.125401
XLOC_003813	-	XLOC_003813	FOXM1	TSS5743	chr12:2921753-2986321	FOXM1	-0.425448	-0.42756	-0.0246793
XLOC_003824	-	XLOC_003824	CHD4	TSS5762	chr12:6679246-6716609	CHD4	-0.322577	-0.281494	-0.0779489
XLOC_003831	-	XLOC_003831	ATN1	TSS5774	chr12:7037322-7051573	ATN1	-0.737827	0.026523	-0.425694
XLOC_003851	-	XLOC_003851	EMP1	TSS5803	chr12:13349601-13372854	EMP1	-0.632228	-0.897405	0.258421
XLOC_003861	-	XLOC_003861	KIAA0528	TSS5821,TSS5822,TSS5823,TSS5824,TSS5825	chr12:22601514-22697452	KIAA0528	0.265017	0.153148	-0.100098
XLOC_003863	-	XLOC_003863	BCAT1	TSS5828	chr12:24962957-25055322	BCAT1	-0.639704	-0.0608058	0.393056
XLOC_003873	-	XLOC_003873	IPO8	TSS5842,TSS5843	chr12:30781914-30848929	IPO8	-0.25891	-0.301922	0.0361093
XLOC_003874	-	XLOC_003874	CAPRIN2	TSS5844	chr12:30862485-30907448	CAPRIN2	0.334626	0.47148	-0.124609
XLOC_003884	-	XLOC_003884	SYT10	TSS5858	chr12:33523865-33592805	SYT10	1.21093	0.70075	0.142057
XLOC_003889	-	XLOC_003889	PRICKLE1	TSS5867	chr12:42851930-42877416	PRICKLE1	0.501126	0.682179	0.0492226
XLOC_003893	-	XLOC_003893	LOC400027	TSS5873	chr12:46117321-46121704	LOC400027	0.536139	0.326131	-0.104539
XLOC_003902	-	XLOC_003902	VDR	TSS5883	chr12:48234277-48298814	VDR	0.633812	-0.130715	0.075258
XLOC_003910	-	XLOC_003910	CACNB3	TSS5902	chr12:49209356-49222726	CACNB3	0.695662	1.88945	1.21347
XLOC_003916	-	XLOC_003916	TUBA1A,TUBA1B	TSS5912,TSS5913	chr12:49469475-49668375	TUBA1A	-0.224799	-0.189836	-0.0619696
XLOC_003923	-	XLOC_003923	RACGAP1	TSS5922	chr12:50382766-50419307	RACGAP1	-0.203013	-0.380334	-0.037641
XLOC_003941	-	XLOC_003941	CSAD	TSS5960,TSS5961,TSS5962	chr12:53551445-53584809	CSAD	0.642426	0.755106	0.484179
XLOC_003953	-	XLOC_003953	ITGA7	TSS5985,TSS5986	chr12:56075329-56106089	ITGA7	0.594293	1.30919	0.31589
XLOC_003961	-	XLOC_003961	ANKRD52	TSS5999	chr12:56623819-56652157	ANKRD52	-0.417398	-0.256929	0.10719
XLOC_003967	-	XLOC_003967	BAZ2A	TSS6008,TSS6009,TSS6010,TSS6011,TSS6012	chr12:56915608-57030257	BAZ2A	-0.388398	-0.191295	-0.224843
XLOC_003973	-	XLOC_003973	TMEM194A	TSS6023	chr12:57449383-57472574	TMEM194A	-0.2053	-0.223429	0.0329553
XLOC_003978	-	XLOC_003978	DDIT3	TSS6036	chr12:57881735-57914300	DDIT3	0.51775	1.17877	0.702711
XLOC_003980	-	XLOC_003980	DTX3	TSS6038	chr12:57998322-58003586	DTX3	0.775882	1.31421	-0.304273
XLOC_003982	-	XLOC_003982	B4GALNT1	TSS6040	chr12:58016069-58026985	B4GALNT1	0.385544	0.882237	-0.241606
XLOC_003990	-	XLOC_003990	PPM1H	TSS6050,TSS6051,TSS6052	chr12:63037762-63328836	PPM1H	-0.248206	-0.287721	-0.0973076
XLOC_003995	-	XLOC_003995	GNS	TSS6060,TSS6061	chr12:65107058-65153226	GNS	-0.0849009	-0.245697	-0.146982
XLOC_003997	-	XLOC_003997	TMBIM4	TSS6063	chr12:66529855-66563896	TMBIM4	0.360421	0.127037	0.110914
XLOC_003998	-	XLOC_003998	GRIP1	TSS6064	chr12:66736523-67072925	GRIP1	0.598833	0.463594	0.0912764
XLOC_004000	-	XLOC_004000	MDM1	TSS6066	chr12:68688345-68726161	MDM1	0.30801	0.248857	-0.0727159
XLOC_004001	-	XLOC_004001	CPM	TSS6067	chr12:69244955-69357020	CPM	0.557989	0.0694506	-0.222853
XLOC_004006	-	XLOC_004006	CAPS2	TSS6072	chr12:75670558-75723836	CAPS2	0.535701	-0.202051	0.0544624
XLOC_004009	-	XLOC_004009	PHLDA1	TSS6075	chr12:76419226-76425556	PHLDA1	0.956577	0.896125	-0.557565
XLOC_004011	-	XLOC_004011	BBS10	TSS6078	chr12:76738265-76742222	BBS10	0.375591	0.165112	0.00336075
XLOC_004013	-	XLOC_004013	ZDHHC17	TSS6080	chr12:77157853-77247625	ZDHHC17	-0.415699	-0.965503	-1.1813
XLOC_004015	-	XLOC_004015	E2F7	TSS6083	chr12:77415025-77459360	E2F7	-0.268452	-0.512448	-0.0604858
XLOC_004020	-	XLOC_004020	PPFIA2	TSS6091,TSS6092,TSS6093,TSS6094	chr12:81651883-82153109	PPFIA2	0.327844	-0.649346	-0.5382
XLOC_004024	-	XLOC_004024	POC1B	TSS6099,TSS6100	chr12:89813495-89920039	POC1B	0.10114	0.564003	0.0656926
XLOC_004032	-	XLOC_004032	CCDC41	TSS6115,TSS6116,TSS6117,TSS6118	chr12:94700375-94853764	CCDC41	0.412051	0.633217	0.146234
XLOC_004039	-	XLOC_004039	MIR135A2	TSS6126	chr12:97957329-97958755	MIR135A2	0.489962	1.0628	0.115531
XLOC_004040	-	XLOC_004040	SLC9A7P1	TSS6127	chr12:98844385-98850923	SLC9A7P1	0.510023	0.261255	0.148187
XLOC_004044	-	XLOC_004044	GOLGA2B	TSS6135,TSS6136,TSS6137	chr12:100550080-100589444	GOLGA2B	0.527024	0.617029	0.10774
XLOC_004053	-	XLOC_004053	C12orf73	TSS6150	chr12:104343980-104350993	C12orf73	0.276009	0.541052	0.196263
XLOC_004056	-	XLOC_004056	NFYB	TSS6153,TSS6154,TSS6155	chr12:104510857-104532078	NFYB	0.256246	-0.00236631	-0.161981
XLOC_004059	-	XLOC_004059	ALDH1L2	TSS6162,TSS6163	chr12:105413561-105478341	ALDH1L2	-0.243335	0.277594	0.244384
XLOC_004091	-	XLOC_004091	RPL6	TSS6210,TSS6211	chr12:112842789-112848213	RPL6	0.14663	0.269397	-0.0256258
XLOC_004093	-	XLOC_004093	RASAL1	TSS6213	chr12:113495661-113574044	RASAL1	-0.0225221	0.750018	0.420839
XLOC_004095	-	XLOC_004095	IQCD	TSS6215,TSS6216,TSS6217	chr12:113633115-113658938	IQCD	0.497531	0.739091	-0.00306053
XLOC_004100	-	XLOC_004100	MED13L	TSS6222,TSS6223,TSS6224,TSS6225,TSS6226,TSS6227,TSS6228	chr12:116395737-116715012	MED13L	-0.298329	-0.185292	-0.0352391
XLOC_004109	-	XLOC_004109	CIT	TSS6242,TSS6243	chr12:120123524-120315095	CIT	-0.38461	-0.648255	-0.144174
XLOC_004111	-	XLOC_004111	GCN1L1	TSS6246,TSS6247,TSS6248	chr12:120565013-120632515	GCN1L1	-0.399809	-0.121683	0.141586
XLOC_004126	-	XLOC_004126	RHOF	TSS6277,TSS6278	chr12:122150657-122231786	RHOF	-0.0175152	0.491452	0.189425
XLOC_004127	-	XLOC_004127	LOC338799	TSS6279	chr12:122233172-122241390	LOC338799	0.519232	0.944357	0.496743
XLOC_004147	-	XLOC_004147	NCOR2	TSS6315,TSS6316,TSS6317,TSS6318,TSS6319,TSS6320,TSS6321,TSS6322	chr12:124808956-125052010	NCOR2	-0.776459	-0.318823	0.221754
XLOC_004155	-	XLOC_004155	POLE	TSS6333,TSS6334,TSS6335,TSS6336,TSS6337	chr12:133200278-133263945	POLE	-0.232488	-0.2309	-0.10307
XLOC_004158	-	XLOC_004158	CHFR	TSS6347,TSS6348	chr12:133416937-133464204	CHFR	-0.154182	-0.517799	-0.391169
XLOC_004427	-	XLOC_004427	LATS2	TSS6627	chr13:21547169-21561808	LATS2	-1.29832	-0.579135	-0.157429
XLOC_004430	-	XLOC_004430	BASP1P1	TSS6630,TSS6631	chr13:23450516-23478297	BASP1P1	1.31933	1.84993	1.48664
XLOC_004447	-	XLOC_004447	BRCA2	TSS6656	chr13:32889616-32974383	BRCA2	-0.275309	-0.58313	0.0100287
XLOC_004487	-	XLOC_004487	CKAP2	TSS6717,TSS6718,TSS6719,TSS6720	chr13:53028948-53050859	CKAP2	-0.201974	-0.458166	-0.111393
XLOC_004497	-	XLOC_004497	LMO7	TSS6736,TSS6737,TSS6738,TSS6739,TSS6740,TSS6741	chr13:76194569-76434006	LMO7	-0.139958	-0.493014	-0.18645
XLOC_004504	-	XLOC_004504	MIR17HG	TSS6751	chr13:92000073-92006829	MIR17HG	1.12294	1.311	0.796307
XLOC_004523	-	XLOC_004523	CARKD	TSS6780,TSS6781	chr13:111267806-111292344	CARKD	0.443269	0.488474	0.320542
XLOC_004529	-	XLOC_004529	LAMP1	TSS6789,TSS6790,TSS6791	chr13:113951468-113978098	LAMP1	-0.264601	-0.313238	-0.193574
XLOC_004530	-	XLOC_004530	TMCO3	TSS6792,TSS6793,TSS6794	chr13:114145251-114204546	TMCO3	0.427528	0.25327	0.110326
XLOC_004546	-	XLOC_004546	SKA3	TSS6820,TSS6821	chr13:21727499-21750741	SKA3	-0.26507	-0.423149	0.0291034
XLOC_004553	-	XLOC_004553	PARP4	TSS6831	chr13:24995066-25086948	PARP4	-0.170139	-0.253949	-0.0454986
XLOC_004561	-	XLOC_004561	SLC7A1	TSS6846,TSS6847,TSS6848	chr13:30083549-30169832	SLC7A1	-0.237112	-0.0068899	0.0644436
XLOC_004564	-	XLOC_004564	N4BP2L2	TSS6852,TSS6853	chr13:33006803-33116838	N4BP2L2	0.330774	0.36382	-0.0439486
XLOC_004572	-	XLOC_004572	FREM2	TSS6866	chr13:39452969-39460156	FREM2	-0.59511	-0.675155	-0.0741861
XLOC_004581	-	XLOC_004581	KIAA0564	TSS6877,TSS6878	chr13:42140960-42440161	KIAA0564	-0.489011	-0.320259	-0.0981815
XLOC_004588	-	XLOC_004588	ZC3H13	TSS6889,TSS6890,TSS6891,TSS6892	chr13:46528622-46626894	ZC3H13	-0.245612	-0.378367	-0.108932
XLOC_004608	-	XLOC_004608	DIAPH3	TSS6925	chr13:60239715-60738119	DIAPH3	-0.354741	-0.540685	0.0597024
XLOC_004610	-	XLOC_004610	PCDH9	TSS6927	chr13:67787272-67804468	PCDH9	-0.54867	-1.01706	-0.0741178
XLOC_004613	-	XLOC_004613	TBC1D4	TSS6931	chr13:75858808-76056250	TBC1D4	0.00692803	0.633248	0.41889
XLOC_004616	-	XLOC_004616	MYCBP2	TSS6935,TSS6936,TSS6937	chr13:77618789-77901177	MYCBP2	-0.341618	-0.42928	-0.0454992
XLOC_004619	-	XLOC_004619	SPRY2	TSS6940	chr13:80910111-80912910	SPRY2	-0.0690274	0.855282	0.343534
XLOC_004633	-	XLOC_004633	ARGLU1	TSS6960	chr13:107194111-107220514	ARGLU1	0.331365	0.596824	0.130003
XLOC_004640	-	XLOC_004640	GRTP1	TSS6970	chr13:113978451-114018465	GRTP1	0.368359	0.256212	0.0387235
XLOC_004643	-	XLOC_004643	GAS6	TSS6976,TSS6977,TSS6978,TSS6979	chr13:114523521-114567046	GAS6	0.170253	0.739526	0.0445712
XLOC_004644	-	XLOC_004644	RASA3	TSS6980,TSS6981,TSS6982,TSS6983	chr13:114746766-114822785	RASA3	-0.0625981	0.462239	0.247332
XLOC_004807	-	XLOC_004807	SALL2	TSS7150	chr14:21989199-22005337	SALL2	-0.956696	-0.65361	-0.826392
XLOC_004818	-	XLOC_004818	THTPA	TSS7166	chr14:24025197-24048009	THTPA	0.576619	0.890385	0.203334
XLOC_004832	-	XLOC_004832	G2E3	TSS7190,TSS7191	chr14:31028328-31089216	G2E3	-0.165722	-0.327605	-0.11546
XLOC_004834	-	XLOC_004834	COCH	TSS7194	chr14:31343740-31495607	COCH	0.385394	0.208951	-0.150823
XLOC_004843	-	XLOC_004843	FAM177A1	TSS7205,TSS7206,TSS7207,TSS7208	chr14:35514112-35552698	FAM177A1	0.386479	0.203159	0.142273
XLOC_004870	-	XLOC_004870	GPR137C	TSS7255,TSS7256	chr14:53063658-53104431	GPR137C	0.443977	0.147532	-0.210339
XLOC_004873	-	XLOC_004873	GNPNAT1	TSS7259	chr14:53241834-53258386	GNPNAT1	0.656723	-2.10856	-7.69623
XLOC_004883	-	XLOC_004883	PELI2	TSS7275	chr14:56762904-56768233	PELI2	0.700079	0.396819	-0.346852
XLOC_004890	-	XLOC_004890	KIAA0586	TSS7287,TSS7288	chr14:58894455-59015767	KIAA0586	-0.326573	-0.293395	-0.112989
XLOC_004901	-	XLOC_004901	SYNE2	TSS7307,TSS7308	chr14:64319682-64693167	SYNE2	-0.112406	-0.731026	-0.193419
XLOC_004908	-	XLOC_004908	MPP5	TSS7322,TSS7323,TSS7324,TSS7325	chr14:67707978-67826720	MPP5	-0.0349965	-0.256689	-0.122351
XLOC_004928	-	XLOC_004928	PAPLN	TSS7361	chr14:73704204-73741347	PAPLN	0.685263	0.90676	-0.288724
XLOC_004940	-	XLOC_004940	FCF1	TSS7380	chr14:75179849-75203942	FCF1	0.684638	-0.0700606	-0.109056
XLOC_004941	-	XLOC_004941	YLPM1	TSS7381,TSS7382	chr14:75230031-75304013	YLPM1	-0.3695	-0.549804	-0.185554
XLOC_004961	-	XLOC_004961	TTC8	TSS7415,TSS7416	chr14:89290966-89344335	TTC8	0.290557	0.0747368	0.0857615
XLOC_004963	-	XLOC_004963	TDP1	TSS7418,TSS7419	chr14:90422245-90511108	TDP1	-0.344809	-0.156993	-0.0777645
XLOC_004973	-	XLOC_004973	UBR7	TSS7433	chr14:93669221-93701844	UBR7	-0.112409	-0.289633	-0.132284
XLOC_004974	-	XLOC_004974	BTBD7	TSS7434	chr14:93703806-93799385	BTBD7	0	14	14
XLOC_004975	-	XLOC_004975	KIAA1409	TSS7435	chr14:94151933-94174208	KIAA1409	-1.21173	-1.64535	0.0900186
XLOC_004986	-	XLOC_004986	VRK1	TSS7452	chr14:97263683-97348097	VRK1	-0.266902	-0.28875	0.00537481
XLOC_004994	-	XLOC_004994	DYNC1H1	TSS7469,TSS7470	chr14:102430854-102517360	DYNC1H1	-0.702151	-0.661868	-0.168663
XLOC_005019	-	XLOC_005019	CRIP2	TSS7509	chr14:105941130-105955130	CRIP2	-0.346928	-0.412347	0.13871
XLOC_005027	-	XLOC_005027	NDRG2	TSS7524,TSS7525	chr14:21484921-21493264	NDRG2	0.414302	0.380933	0.226044
XLOC_005031	-	XLOC_005031	CHD8	TSS7532,TSS7533,TSS7534,TSS7535,TSS7536,TSS7537,TSS7538	chr14:21853352-21924273	CHD8	-0.224912	-0.299253	-0.0879564
XLOC_005041	-	XLOC_005041	CDH24	TSS7555	chr14:23516269-23521108	CDH24	0.509308	0.589689	-0.0856949
XLOC_005068	-	XLOC_005068	HECTD1	TSS7608	chr14:31569283-31676950	HECTD1	-0.126151	-0.433138	-0.0897787
XLOC_005069	-	XLOC_005069	HEATR5A	TSS7609,TSS7610,TSS7611	chr14:31760961-31889788	HEATR5A	-0.405947	-0.278192	-0.0407431
XLOC_005127	-	XLOC_005127	GMFB	TSS7695,TSS7696,TSS7697	chr14:54941085-54955744	GMFB	-0.0365032	-0.292554	0.0939783
XLOC_005132	-	XLOC_005132	DLGAP5	TSS7703,TSS7704	chr14:55614711-55658396	DLGAP5	-0.341855	-0.587616	-0.1198
XLOC_005138	-	XLOC_005138	C14orf149	TSS7713,TSS7714	chr14:59939400-59951073	C14orf149	0.24556	1.03541	-0.119219
XLOC_005153	-	XLOC_005153	RAB15	TSS7731,TSS7732,TSS7733,TSS7734	chr14:65412439-65438922	RAB15	0.295277	0.294706	-0.199201
XLOC_005160	-	XLOC_005160	PLEK2	TSS7743,TSS7744	chr14:67853292-67864771	PLEK2	0.546525	0.425091	-0.0204277
XLOC_005170	-	XLOC_005170	SRSF5	TSS7755	chr14:70232999-70238723	SRSF5	1.28439	1.44914	0.543231
XLOC_005175	-	XLOC_005175	DPF3	TSS7762	chr14:73128587-73360809	DPF3	-1.0376	0.164186	-0.159286
XLOC_005201	-	XLOC_005201	GTF2A1	TSS7808,TSS7809,TSS7810,TSS7811	chr14:81641800-81687635	GTF2A1	0.102074	-0.217187	-0.0254405
XLOC_005212	-	XLOC_005212	TC2N	TSS7831,TSS7832	chr14:92246005-92333880	TC2N	0.283616	0.321391	0.11511
XLOC_005221	-	XLOC_005221	PRIMA1	TSS7842,TSS7843,TSS7844	chr14:94184643-94254811	PRIMA1	-0.994111	-1.321	0.243067
XLOC_005225	-	XLOC_005225	DICER1	TSS7848,TSS7849	chr14:95552562-95623759	DICER1	-0.00542633	-0.323697	0.0483658
XLOC_005229	-	XLOC_005229	CCDC85C	TSS7856,TSS7857,TSS7858,TSS7859	chr14:99947476-100070727	CCDC85C	-0.415929	-0.754983	0.0670559
XLOC_005239	-	XLOC_005239	CKB	TSS7877,TSS7878	chr14:103985995-103989170	CKB	0.201735	0.891683	0.252596
XLOC_005248	-	XLOC_005248	JAG2	TSS7896,TSS7897,TSS7898	chr14:105607980-105635161	JAG2	0.157156	0.570285	0.240528
XLOC_005483	-	XLOC_005483	HERC2P9	TSS8156	chr15:28896780-28930410	HERC2P9	0.20414	0.459484	0.184429
XLOC_005490	-	XLOC_005490	ARHGAP11B,LOC100288637	TSS8166,TSS8167	chr15:30918315-31065230	ARHGAP11B	-0.511756	-0.450195	-0.0436607
XLOC_005492	-	XLOC_005492	ARHGAP11A	TSS8169	chr15:32906619-32932130	ARHGAP11A	-0.399017	-0.617016	0.00188124
XLOC_005494	-	XLOC_005494	C15orf29	TSS8171	chr15:34432635-34502297	C15orf29	14	14	14
XLOC_005498	-	XLOC_005498	THBS1	TSS8177	chr15:39873279-39890981	THBS1	0.221366	2.1191	0.922671
XLOC_005501	-	XLOC_005501	BUB1B,PAK6	TSS8180,TSS8181	chr15:40453209-40569690	BUB1B	-0.203858	-0.418381	-0.0950701
XLOC_005505	-	XLOC_005505	CASC5	TSS8189	chr15:40886282-40956541	CASC5	-0.372362	-0.572312	-0.00431811
XLOC_005512	-	XLOC_005512	NUSAP1	TSS8200	chr15:41576166-41673356	NUSAP1	-0.0899441	-0.397022	-0.063569
XLOC_005515	-	XLOC_005515	MGA	TSS8203	chr15:41952609-42063167	MGA	-0.294522	-0.50924	-0.169051
XLOC_005517	-	XLOC_005517	JMJD7-PLA2G4B	TSS8205,TSS8206	chr15:42120282-42140821	JMJD7-PLA2G4B	0.0660755	0.483531	0.0356687
XLOC_005557	-	XLOC_005557	TEX9	TSS8275,TSS8276	chr15:56657630-56757335	TEX9	0.557495	0.309832	-0.356632
XLOC_005563	-	XLOC_005563	CCNB2	TSS8287	chr15:59397283-59417344	CCNB2	-0.382345	-0.642095	-0.0313439
XLOC_005567	-	XLOC_005567	FAM81A	TSS8291	chr15:59730371-59815751	FAM81A	0.738087	0.451976	-0.067251
XLOC_005569	-	XLOC_005569	TLN2	TSS8293	chr15:62910624-63136829	TLN2	-0.545642	-0.120325	-0.0157585
XLOC_005570	-	XLOC_005570	TPM1	TSS8294,TSS8295	chr15:63334837-63364116	TPM1	0.273179	0.0451139	-0.134836
XLOC_005578	-	XLOC_005578	ANKDD1A	TSS8306	chr15:65204100-65251041	ANKDD1A	0.780129	0.814103	0.0069452
XLOC_005595	-	XLOC_005595	PAQR5	TSS8332,TSS8333,TSS8334	chr15:69591293-69699976	PAQR5	0.317868	0.568638	0.286536
XLOC_005596	-	XLOC_005596	KIF23	TSS8335,TSS8336,TSS8337	chr15:69706387-69740768	KIF23	-0.266928	-0.50499	0.0195719
XLOC_005600	-	XLOC_005600	THSD4	TSS8341,TSS8342,TSS8343	chr15:71407992-72075722	THSD4	0.486099	0.207139	-0.781116
XLOC_005606	-	XLOC_005606	BBS4	TSS8350,TSS8351,TSS8352,TSS8353	chr15:72978525-73030817	BBS4	0.317562	0.0671137	-0.201635
XLOC_005620	-	XLOC_005620	NEIL1	TSS8375,TSS8376,TSS8377	chr15:75541488-75748156	NEIL1	0.862034	1.44924	0.780057
XLOC_005624	-	XLOC_005624	RCN2	TSS8383,TSS8384	chr15:77223961-77242601	RCN2	0.375526	0.156833	-0.0633755
XLOC_005637	-	XLOC_005637	ARNT2	TSS8403,TSS8404	chr15:80696691-80890279	ARNT2	0.0298959	-0.296644	-0.320955
XLOC_005647	-	XLOC_005647	AKAP13	TSS8417,TSS8418	chr15:85923870-86292651	AKAP13	-0.346796	-0.453398	-0.0771216
XLOC_005652	-	XLOC_005652	FANCI	TSS8424,TSS8425,TSS8426,TSS8427,TSS8428	chr15:89787188-89878050	FANCI	-0.0915453	-0.417636	-0.0668034
XLOC_005653	-	XLOC_005653	C15orf42	TSS8429	chr15:90118753-90198682	C15orf42	-0.474366	-0.595102	-0.195951
XLOC_005658	-	XLOC_005658	IQGAP1	TSS8434,TSS8435,TSS8436,TSS8437	chr15:90931468-91045475	IQGAP1	-0.214699	-0.398226	-0.160012
XLOC_005662	-	XLOC_005662	MAN2A2	TSS8442,TSS8443	chr15:91446465-91465815	MAN2A2	0.109577	0.435092	0.035023
XLOC_005673	-	XLOC_005673	LRRK1	TSS8465	chr15:101459459-101610317	LRRK1	0.225406	0.660218	0.169579
XLOC_005679	-	XLOC_005679	HERC2P2	TSS8477,TSS8478	chr15:23282264-23378259	HERC2P2	0.396666	0.446821	0.195536
XLOC_005682	-	XLOC_005682	HERC2	TSS8484,TSS8485	chr15:28356179-28567295	HERC2	-0.466232	-0.36897	0.0753898
XLOC_005694	-	XLOC_005694	GOLGA8A	TSS8502	chr15:34671269-34729667	GOLGA8A	0.803304	1.19573	0.349611
XLOC_005695	-	XLOC_005695	GOLGA8B	TSS8503	chr15:34817351-34875771	GOLGA8B	0.764133	1.08359	0.213584
XLOC_005704	-	XLOC_005704	BMF	TSS8514,TSS8515	chr15:40380091-40401075	BMF	0.0112802	-0.759667	-0.437132
XLOC_005706	-	XLOC_005706	C15orf57,MRPL42P5	TSS8517,TSS8518	chr15:40823644-40857298	C15orf57	0.442782	0.204187	0.1209
XLOC_005721	-	XLOC_005721	ZFP106	TSS8538	chr15:42705018-42783343	ZFP106	-0.325033	-0.412753	-0.0601988
XLOC_005728	-	XLOC_005728	TP53BP1	TSS8546,TSS8547	chr15:43663289-43802707	TP53BP1	-0.263092	-0.212255	-0.152492
XLOC_005734	-	XLOC_005734	SPG11	TSS8557	chr15:44829264-44955876	SPG11	-0.243373	-0.401755	-0.137275
XLOC_005752	-	XLOC_005752	ARPP19	TSS8588	chr15:52839248-52861358	ARPP19	0.0241664	-0.223985	-0.0814282
XLOC_005757	-	XLOC_005757	DYX1C1-CCPG1	TSS8596,TSS8597	chr15:55609143-55800432	DYX1C1-CCPG1	0.26363	0.266802	-0.197238
XLOC_005758	-	XLOC_005758	PYGO1	TSS8598,TSS8599	chr15:55831083-55880281	PYGO1	0.254984	-0.0279009	-0.232654
XLOC_005773	-	XLOC_005773	VPS13C	TSS8623,TSS8624	chr15:62144585-62352664	VPS13C	-0.270234	-0.447315	-0.0250056
XLOC_005775	-	XLOC_005775	CA12	TSS8626	chr15:63615456-63674079	CA12	0.507136	2.37271	1.28551
XLOC_005777	-	XLOC_005777	HERC1	TSS8628	chr15:63900738-64126147	HERC1	-0.363032	-0.391416	-0.0234102
XLOC_005793	-	XLOC_005793	TIPIN	TSS8656,TSS8657,TSS8658,TSS8659	chr15:66627418-66679034	TIPIN	0.279595	0.0243202	-0.121835
XLOC_005806	-	XLOC_005806	PKM2	TSS8682,TSS8683	chr15:72491368-72523727	PKM2	-0.177045	-0.0724875	0.0166927
XLOC_005807	-	XLOC_005807	PARP6	TSS8684,TSS8685,TSS8686	chr15:72533521-72564813	PARP6	0.162878	0.315489	-0.157244
XLOC_005818	-	XLOC_005818	CYP1A1	TSS8706,TSS8707	chr15:75011882-75018009	CYP1A1	0.503913	0.452352	0.0624739
XLOC_005819	-	XLOC_005819	ULK3	TSS8708,TSS8709	chr15:75128458-75135552	ULK3	0.215828	0.40648	0.328215
XLOC_005821	-	XLOC_005821	C15orf17	TSS8712	chr15:75192326-75199462	C15orf17	0.205227	0.374056	-0.127078
XLOC_005824	-	XLOC_005824	NRG4	TSS8722,TSS8723,TSS8724	chr15:76196193-76304785	NRG4	-0.434099	-0.496956	0.0991237
XLOC_005834	-	XLOC_005834	CTSH	TSS8737,TSS8738	chr15:79213950-79237420	CTSH	0.70418	0.661818	-0.0452408
XLOC_005839	-	XLOC_005839	HOMER2	TSS8747,TSS8748,TSS8749	chr15:83509301-83621476	HOMER2	0.476975	0.715369	0.175449
XLOC_005848	-	XLOC_005848	HAPLN3	TSS8766	chr15:89420518-89438857	HAPLN3	-0.81713	-0.845288	0.398573
XLOC_005855	-	XLOC_005855	SEMA4B	TSS8778	chr15:90728151-90772892	SEMA4B	-0.663536	0.0370042	-0.130764
XLOC_005863	-	XLOC_005863	PRC1	TSS8789	chr15:91509266-91537804	PRC1	-0.0816684	-0.353035	-0.00129602
XLOC_005865	-	XLOC_005865	FAM174B	TSS8792,TSS8793	chr15:93160619-93198181	FAM174B	0.330531	0.651357	0.0425593
XLOC_005877	-	XLOC_005877	PCSK6	TSS8813	chr15:101840537-102030187	PCSK6	0.522316	0.510715	0.245307
XLOC_006047	-	XLOC_006047	NME4	TSS8986,TSS8987,TSS8988,TSS8989,TSS8990	chr16:432240-450836	NME4	0.171599	0.622942	-0.0940165
XLOC_006050	-	XLOC_006050	SOLH	TSS8993,TSS8994	chr16:577855-604636	SOLH	-0.0616455	0.548906	0.651459
XLOC_006051	-	XLOC_006051	PIGQ	TSS8995	chr16:619967-634136	PIGQ	0.18498	0.338236	0.0816367
XLOC_006054	-	XLOC_006054	WDR90	TSS9000,TSS9001,TSS9002	chr16:699362-717854	WDR90	0.372288	0.602402	0.166559
XLOC_006055	-	XLOC_006055	RHOT2	TSS9003	chr16:718120-724372	RHOT2	0.203777	0.544243	0.378775
XLOC_006062	-	XLOC_006062	BAIAP3	TSS9015	chr16:1383605-1401873	BAIAP3	0.31945	0.813033	0.0453102
XLOC_006067	-	XLOC_006067	MAPK8IP3	TSS9024	chr16:1756220-1821710	MAPK8IP3	0.318613	0.832431	-0.0221082
XLOC_006068	-	XLOC_006068	EME2,SPSB3	TSS9025,TSS9026,TSS9027	chr16:1821889-1832581	EME2	0.446977	0.908647	0.419644
XLOC_006071	-	XLOC_006071	TBL3	TSS9031	chr16:2022063-2028751	TBL3	-0.560328	-0.0396819	0.131957
XLOC_006075	-	XLOC_006075	TSC2	TSS9037,TSS9038,TSS9039	chr16:2089815-2185899	TSC2	-0.394296	-0.111698	0.214757
XLOC_006087	-	XLOC_006087	SRRM2	TSS9058,TSS9059,TSS9060	chr16:2787076-2822322	SRRM2	-0.277234	-0.210453	-0.0511627
XLOC_006090	-	XLOC_006090	KREMEN2	TSS9066	chr16:3014216-3018468	KREMEN2	1.10556	1.77055	0.768015
XLOC_006103	-	XLOC_006103	GLIS2	TSS9084	chr16:4366228-4466962	GLIS2	-0.426607	-0.0840528	-0.19814
XLOC_006119	-	XLOC_006119	CLEC16A	TSS9109	chr16:11038344-11276046	CLEC16A	-0.469208	-0.0638768	0.373465
XLOC_006125	-	XLOC_006125	MKL2	TSS9116,TSS9117,TSS9118	chr16:14165195-14360632	MKL2	-0.0507172	-0.411695	0.0399384
XLOC_006135	-	XLOC_006135	ABCC1	TSS9132,TSS9133,TSS9134	chr16:16043433-16236947	ABCC1	-0.44923	-0.233437	0.0224111
XLOC_006141	-	XLOC_006141	THUMPD1	TSS9143	chr16:20744988-20753199	THUMPD1	1.01352	1.10702	0.151454
XLOC_006149	-	XLOC_006149	VWA3A	TSS9154	chr16:22133888-22168287	VWA3A	1.63945	1.32251	-0.559449
XLOC_006159	-	XLOC_006159	IL4R	TSS9170	chr16:27325250-27376099	IL4R	-0.0200742	0.688151	0.0450954
XLOC_006165	-	XLOC_006165	ATP2A1,SH2B1	TSS9178	chr16:28875077-28937768	ATP2A1	0.189874	0.602324	0.131907
XLOC_006204	-	XLOC_006204	KIAA0664L3	TSS9234	chr16:31711912-31723223	KIAA0664L3	0.833464	1.01258	0.0105058
XLOC_006210	-	XLOC_006210	GPT2	TSS9241	chr16:46918307-46965201	GPT2	-0.0293624	0.431468	0.273771
XLOC_006214	-	XLOC_006214	ADCY7	TSS9246	chr16:50321822-50402845	ADCY7	1.17111	0.940607	0.501547
XLOC_006228	-	XLOC_006228	GPR56	TSS9270,TSS9271,TSS9272,TSS9273,TSS9274	chr16:57653518-57699242	GPR56	-0.403673	-0.152142	0.215413
XLOC_006245	-	XLOC_006245	HSF4	TSS9295,TSS9296,TSS9297	chr16:67193873-67203856	HSF4	0.958048	1.57422	0.557717
XLOC_006251	-	XLOC_006251	PLEKHG4	TSS9304,TSS9305	chr16:67311412-67360661	PLEKHG4	0.766212	1.11404	0.183003
XLOC_006269	-	XLOC_006269	SNTB2	TSS9334	chr16:69221049-69342955	SNTB2	-0.082239	-0.345711	-0.133589
XLOC_006274	-	XLOC_006274	PDXDC2P	TSS9342,TSS9343	chr16:70009207-70099851	PDXDC2P	0.769873	1.00537	0.833454
XLOC_006278	-	XLOC_006278	SF3B3	TSS9350	chr16:70557690-70584580	SF3B3	-0.254489	-0.301759	-0.0978471
XLOC_006289	-	XLOC_006289	CHST6	TSS9368	chr16:75505941-75529335	CHST6	-0.807016	-0.418337	-0.635057
XLOC_006305	-	XLOC_006305	ATP2C2	TSS9390	chr16:84402132-84497947	ATP2C2	0.717782	0.909254	0.081325
XLOC_006308	-	XLOC_006308	CRISPLD2	TSS9395	chr16:84875629-84943116	CRISPLD2	-0.245563	-0.426789	-0.0953484
XLOC_006310	-	XLOC_006310	KIAA0182	TSS9397,TSS9398,TSS9399,TSS9400,TSS9401,TSS9402	chr16:85588456-85722623	KIAA0182	-0.340375	0.301077	0.158533
XLOC_006316	-	XLOC_006316	SLC7A5	TSS9409	chr16:87863624-87903105	SLC7A5	14	0	14
XLOC_006321	-	XLOC_006321	MGC23284	TSS9418,TSS9419	chr16:88729780-88742699	MGC23284	0.247761	0.747516	0.309434
XLOC_006322	-	XLOC_006322	CTU2	TSS9420,TSS9421	chr16:88772890-88851618	CTU2	0.42267	0.712484	0.494273
XLOC_006332	-	XLOC_006332	CDK10	TSS9441,TSS9442,TSS9443	chr16:89753043-89768121	CDK10	0.532848	0.986466	0.257998
XLOC_006333	-	XLOC_006333	ZNF276	TSS9444,TSS9445,TSS9446,TSS9447,TSS9448	chr16:89773523-89883065	ZNF276	0.1665	0.710466	0.484709
XLOC_006334	-	XLOC_006334	SPIRE2	TSS9449,TSS9450,TSS9451,TSS9452	chr16:89884256-89937899	SPIRE2	0.433627	0.495572	0.381299
XLOC_006337	-	XLOC_006337	DEF8	TSS9456	chr16:90015138-90034501	DEF8	0.303496	0.475269	0.292519
XLOC_006343	-	XLOC_006343	LUC7L	TSS9467,TSS9468,TSS9469	chr16:238953-279449	LUC7L	0.16645	0.350315	0.149971
XLOC_006344	-	XLOC_006344	RGS11	TSS9470	chr16:318309-321937	RGS11	0.604792	1.16442	0.0665734
XLOC_006349	-	XLOC_006349	C16orf13	TSS9475,TSS9476,TSS9477	chr16:684419-686445	C16orf13	0.536963	1.07472	0.544168
XLOC_006369	-	XLOC_006369	RPS2	TSS9502,TSS9503	chr16:2012037-2015133	RPS2	-0.231723	0.0207121	0.149816
XLOC_006374	-	XLOC_006374	PKD1	TSS9508,TSS9509	chr16:2089815-2185899	PKD1	0.138249	0.58233	0.34154
XLOC_006378	-	XLOC_006378	ABCA3	TSS9516	chr16:2325827-2390747	ABCA3	0.0393372	0.418147	0.124002
XLOC_006382	-	XLOC_006382	LOC100507321	TSS9520,TSS9521	chr16:2653384-2759031	LOC100507321	0.949064	1.11033	0.669895
XLOC_006395	-	XLOC_006395	TRAP1	TSS9541	chr16:3661766-3767598	TRAP1	-0.0438653	0.266093	0.178466
XLOC_006396	-	XLOC_006396	CREBBP	TSS9542,TSS9543,TSS9544	chr16:3775055-3930121	CREBBP	-0.225584	-0.319455	0.0111675
XLOC_006425	-	XLOC_006425	KIAA0430	TSS9585,TSS9586	chr16:15688225-15737023	KIAA0430	-0.222529	-0.341383	-0.133854
XLOC_006432	-	XLOC_006432	SMG1	TSS9596,TSS9597	chr16:18816096-18937726	SMG1	-0.316728	-0.157893	0.0157368
XLOC_006451	-	XLOC_006451	GTF3C1	TSS9626	chr16:27471868-27561294	GTF3C1	-0.50742	-0.312595	0.0280916
XLOC_006478	-	XLOC_006478	C16orf58	TSS9659	chr16:31500700-31519738	C16orf58	0.108327	0.349157	-0.0850137
XLOC_006485	-	XLOC_006485	NETO2	TSS9666,TSS9667	chr16:47115430-47177936	NETO2	0.269207	0.150223	-0.0451547
XLOC_006490	-	XLOC_006490	ZNF423	TSS9674	chr16:49524520-49839238	ZNF423	-0.698532	-0.7804	-0.118394
XLOC_006493	-	XLOC_006493	SALL1	TSS9679	chr16:51169885-51185183	SALL1	0.943036	0.655998	-0.0238866
XLOC_006497	-	XLOC_006497	CRNDE	TSS9684,TSS9685	chr16:54927384-54963079	CRNDE	0.632858	0.874658	0.36087
XLOC_006507	-	XLOC_006507	CNOT1	TSS9700,TSS9701,TSS9702	chr16:58549210-58663772	CNOT1	-0.257346	-0.345763	-0.0799474
XLOC_006514	-	XLOC_006514	B3GNT9	TSS9711	chr16:67143867-67184902	B3GNT9	0.482786	0.808878	0.346137
XLOC_006515	-	XLOC_006515	TRADD	TSS9712	chr16:67187985-67193812	TRADD	1.19754	1.61624	1.07876
XLOC_006517	-	XLOC_006517	KIAA0895L	TSS9714	chr16:67204404-67217885	KIAA0895L	0.530582	0.743025	0.116465
XLOC_006542	-	XLOC_006542	AARS	TSS9746,TSS9747	chr16:70277648-70323442	AARS	-0.295982	-0.0470723	-0.0836342
XLOC_006562	-	XLOC_006562	CFDP1	TSS9776,TSS9777	chr16:75327536-75467441	CFDP1	0.293111	0.371297	0.0354167
XLOC_006564	-	XLOC_006564	CHST6	TSS9780,TSS9781	chr16:75505941-75529335	CHST6	0.356333	-0.112062	0.155685
XLOC_006566	-	XLOC_006566	TMEM231	TSS9784	chr16:75532331-75590170	TMEM231	0.413989	0.398664	-0.158331
XLOC_006590	-	XLOC_006590	SLC7A5	TSS9827,TSS9828,TSS9829,TSS9830	chr16:87863624-87903105	SLC7A5	-0.354668	0.897789	0.508806
XLOC_006594	-	XLOC_006594	FAM38A	TSS9836,TSS9837,TSS9838	chr16:88772890-88851618	FAM38A	-0.278598	0.520688	0.423667
XLOC_006597	-	XLOC_006597	CBFA2T3	TSS9842,TSS9843	chr16:88941205-89007608	CBFA2T3	0.791926	1.25162	0.298354
XLOC_006776	-	XLOC_006776	CRK	TSS10034	chr17:1323948-1359605	CRK	0.391105	0.133503	-0.172209
XLOC_006777	-	XLOC_006777	INPP5K	TSS10035	chr17:1397330-1420182	INPP5K	-1.58657	-1.32111	-3.36353
XLOC_006785	-	XLOC_006785	KIAA0664	TSS10053	chr17:2592679-2615031	KIAA0664	-14	0.304728	1.10224
XLOC_006795	-	XLOC_006795	ARRB2	TSS10067,TSS10068	chr17:4613788-4624796	ARRB2	0.236807	0.439192	-0.0799552
XLOC_006819	-	XLOC_006819	ACADVL	TSS10106	chr17:7123132-7137863	ACADVL	0.32312	0.708978	0.537964
XLOC_006823	-	XLOC_006823	NLGN2	TSS10112,TSS10113,TSS10114	chr17:7308242-7323179	NLGN2	0.106963	0.353267	-0.00924052
XLOC_006834	-	XLOC_006834	CHD3	TSS10128,TSS10129,TSS10130,TSS10131,TSS10132,TSS10133	chr17:7788110-7816075	CHD3	-0.26886	-0.380918	-0.0297271
XLOC_006872	-	XLOC_006872	FBXW10,TRIM16L	TSS10184,TSS10185,TSS10186,TSS10187	chr17:18601319-18682662	FBXW10	0.170765	0.472462	0.0829123
XLOC_006878	-	XLOC_006878	SLC47A1	TSS10198	chr17:19437166-19482346	SLC47A1	0.521742	0.850279	0.526074
XLOC_006881	-	XLOC_006881	SPECC1	TSS10201,TSS10202,TSS10203	chr17:19990334-20219830	SPECC1	-0.307225	-0.180552	-0.190774
XLOC_006893	-	XLOC_006893	SUPT6H	TSS10221,TSS10222	chr17:26999788-27029472	SUPT6H	-0.404948	-0.363343	-0.0677002
XLOC_006914	-	XLOC_006914	NF1	TSS10256,TSS10257	chr17:29421944-29704772	NF1	-0.298345	-0.370927	-0.122658
XLOC_006915	-	XLOC_006915	RAB11FIP4	TSS10258	chr17:29815069-29865232	RAB11FIP4	-0.249816	-0.599982	0.0784734
XLOC_006921	-	XLOC_006921	TMEM98	TSS10266	chr17:31254927-31268807	TMEM98	0.402962	0.20232	-0.269328
XLOC_006923	-	XLOC_006923	FNDC8	TSS10268	chr17:33448630-33469322	FNDC8	2.26538	-1.24594	1.35659
XLOC_006925	-	XLOC_006925	AP2B1,SNORD7	TSS10270,TSS10271,TSS10272,TSS10273	chr17:33895130-34053436	AP2B1	-0.221761	-0.213996	-0.151724
XLOC_006926	-	XLOC_006926	TAF15	TSS10274,TSS10275	chr17:34136390-34174341	TAF15	-0.144469	-0.271427	-0.16687
XLOC_006938	-	XLOC_006938	CISD3	TSS10292	chr17:36886509-36904558	CISD3	1.16113	1.29225	0.667171
XLOC_006944	-	XLOC_006944	MED1	TSS10301,TSS10302	chr17:37558122-37607573	MED1	-0.707092	-0.606545	-0.050728
XLOC_006945	-	XLOC_006945	CDK12	TSS10303	chr17:37617692-37703012	CDK12	-0.249427	-0.274694	-0.0259762
XLOC_006953	-	XLOC_006953	RAPGEFL1	TSS10319	chr17:38334241-38351906	RAPGEFL1	0.460854	1.33812	0.206938
XLOC_006954	-	XLOC_006954	WIPF2	TSS10320,TSS10321,TSS10322,TSS10323,TSS10324	chr17:38375573-38439208	WIPF2	-0.126671	-0.229082	-0.0256926
XLOC_006965	-	XLOC_006965	FKBP10	TSS10335,TSS10336	chr17:39968926-39979469	FKBP10	-0.061209	0.413256	0.187265
XLOC_006972	-	XLOC_006972	COASY	TSS10347,TSS10348	chr17:40714091-40718295	COASY	-0.0344163	0.382483	0.356526
XLOC_006984	-	XLOC_006984	ARL4D	TSS10368	chr17:41476352-41485862	ARL4D	0.298793	0.901416	1.02448
XLOC_006985	-	XLOC_006985	DHX8	TSS10369	chr17:41561268-41613823	DHX8	-0.202509	-0.25153	-0.0627241
XLOC_006993	-	XLOC_006993	DBF4B	TSS10380,TSS10381	chr17:42785975-42829636	DBF4B	-0.524058	-0.0234488	0.209117
XLOC_006999	-	XLOC_006999	FMNL1	TSS10387,TSS10388	chr17:43299291-43324683	FMNL1	1.05035	1.08867	0.18894
XLOC_007000	-	XLOC_007000	LOC100133991	TSS10389,TSS10390,TSS10391	chr17:43325302-43394414	LOC100133991	0.485524	0.908734	0.141948
XLOC_007003	-	XLOC_007003	MAPT	TSS10396	chr17:43971747-44105699	MAPT	0.538971	0.878217	0.307441
XLOC_007004	-	XLOC_007004	NSF	TSS10397,TSS10398	chr17:44554240-44834829	NSF	-0.0600409	-0.22213	-0.10038
XLOC_007009	-	XLOC_007009	ITGB3	TSS10404	chr17:45331207-45391080	ITGB3	-0.913159	-0.510779	0.0770839
XLOC_007016	-	XLOC_007016	CDK5RAP3	TSS10415,TSS10416	chr17:46048421-46059196	CDK5RAP3	0.390883	0.791967	-0.0237045
XLOC_007030	-	XLOC_007030	EPN3	TSS10435	chr17:48610047-48621111	EPN3	-0.179005	-0.567677	0.0933925
XLOC_007033	-	XLOC_007033	LUC7L3	TSS10439,TSS10440	chr17:48796914-48833575	LUC7L3	0.365407	0.480752	0.0638471
XLOC_007040	-	XLOC_007040	DGKE	TSS10453,TSS10454	chr17:54911459-54946128	DGKE	0.312993	0.533883	0.194281
XLOC_007041	-	XLOC_007041	TRIM25	TSS10455	chr17:54965267-54986147	TRIM25	0.897877	1.34472	0.556673
XLOC_007050	-	XLOC_007050	PRR11	TSS10468,TSS10469	chr17:57232859-57284329	PRR11	-0.323327	-0.457337	-0.0363758
XLOC_007052	-	XLOC_007052	CLTC	TSS10472	chr17:57695927-57784856	CLTC	-0.270196	-0.285054	-0.0949375
XLOC_007064	-	XLOC_007064	TANC2	TSS10491,TSS10492	chr17:61043778-61505139	TANC2	-0.528751	-0.392091	-0.049995
XLOC_007080	-	XLOC_007080	BPTF	TSS10516,TSS10517	chr17:65821779-65980494	BPTF	-0.302815	-0.537138	-0.0312718
XLOC_007081	-	XLOC_007081	KPNA2	TSS10518,TSS10519	chr17:66031749-66043767	KPNA2	-0.315977	-0.504685	-0.10516
XLOC_007091	-	XLOC_007091	TMEM104	TSS10543	chr17:72772621-72835922	TMEM104	-0.412374	-0.197965	-0.10587
XLOC_007095	-	XLOC_007095	SLC16A5	TSS10548,TSS10549	chr17:73083974-73103513	SLC16A5	0.429798	0.32625	0.133877
XLOC_007105	-	XLOC_007105	LLGL2,TSEN54	TSS10560,TSS10561,TSS10562,TSS10563,TSS10564,TSS10565	chr17:73512608-73571290	LLGL2	0.168047	0.434507	0.407169
XLOC_007106	-	XLOC_007106	MYO15B	TSS10566,TSS10567	chr17:73584138-73663269	MYO15B	1.31269	1.36196	0.437455
XLOC_007112	-	XLOC_007112	ZACN	TSS10577	chr17:74077081-74117295	ZACN	-1.72108	-0.495138	-0.443619
XLOC_007132	-	XLOC_007132	RNF213	TSS10616,TSS10617	chr17:78234666-78411884	RNF213	-0.45599	-0.444652	0.222947
XLOC_007141	-	XLOC_007141	SLC25A10	TSS10631	chr17:79679331-79688045	SLC25A10	-0.365726	-0.158883	0.225761
XLOC_007149	-	XLOC_007149	SLC16A3	TSS10642	chr17:80193005-80197436	SLC16A3	0.177982	0.964476	0.612592
XLOC_007151	-	XLOC_007151	NARF	TSS10644,TSS10645	chr17:80415188-80448410	NARF	0.199886	0.545304	0.506097
XLOC_007177	-	XLOC_007177	KIAA0664	TSS10683,TSS10684,TSS10685,TSS10686	chr17:2592679-2615031	KIAA0664	0.0965483	0.486456	0.669727
XLOC_007192	-	XLOC_007192	CXCL16	TSS10710	chr17:4634713-4643223	CXCL16	0.307147	0.744213	0.0683137
XLOC_007193	-	XLOC_007193	CHRNE	TSS10711,TSS10712	chr17:4736634-4806516	CHRNE	-0.230941	0.985106	0.523817
XLOC_007211	-	XLOC_007211	CLDN7	TSS10743	chr17:7146832-7166512	CLDN7	0.280347	0.424085	0.137133
XLOC_007218	-	XLOC_007218	POLR2A	TSS10753	chr17:7416088-7417926	POLR2A	-0.406967	-0.382699	-0.135407
XLOC_007222	-	XLOC_007222	SAT2	TSS10757,TSS10758	chr17:7494449-7536700	SAT2	0.488118	0.215439	-0.18792
XLOC_007239	-	XLOC_007239	STX8	TSS10785,TSS10786	chr17:9153785-9479907	STX8	0.577428	0.206259	0.10114
XLOC_007242	-	XLOC_007242	ZNF18	TSS10789	chr17:11880741-11900689	ZNF18	0.512091	0.283232	-0.197105
XLOC_007243	-	XLOC_007243	ELAC2	TSS10790,TSS10791	chr17:12692828-12921381	ELAC2	-0.374918	-0.296768	0.0213209
XLOC_007256	-	XLOC_007256	SREBF1	TSS10812	chr17:17584786-17740325	SREBF1	-0.359242	-0.298762	0.156485
XLOC_007259	-	XLOC_007259	FLII	TSS10815,TSS10816,TSS10817	chr17:18128922-18162055	FLII	-0.244734	-0.0648776	0.111615
XLOC_007267	-	XLOC_007267	ALDH3A1	TSS10826,TSS10827,TSS10828	chr17:19641197-19651822	ALDH3A1	-0.0927357	0.662441	0.896897
XLOC_007281	-	XLOC_007281	SPAG5	TSS10850	chr17:26904530-26926056	SPAG5	-0.343846	-0.44185	0.072462
XLOC_007284	-	XLOC_007284	RAB34	TSS10857,TSS10858,TSS10859	chr17:27041298-27045433	RAB34	0.22742	0.295171	-0.0265488
XLOC_007289	-	XLOC_007289	MYO18A	TSS10875,TSS10876,TSS10877,TSS10878,TSS10879	chr17:27206355-27507407	MYO18A	-0.296317	0.348152	0.315313
XLOC_007291	-	XLOC_007291	CORO6	TSS10881	chr17:27940479-27948441	CORO6	-0.380096	1.12391	0.672694
XLOC_007313	-	XLOC_007313	ACACA	TSS10922,TSS10923,TSS10924,TSS10925,TSS10926	chr17:35441925-35766902	ACACA	-0.376049	-0.394575	0.0384889
XLOC_007314	-	XLOC_007314	SYNRG	TSS10927	chr17:35874899-35969486	SYNRG	-0.3374	-0.472263	-0.0949751
XLOC_007325	-	XLOC_007325	MED1	TSS10940	chr17:37558122-37607573	MED1	-0.0857598	-0.307128	-0.0708049
XLOC_007328	-	XLOC_007328	GSDMB	TSS10944,TSS10945,TSS10946	chr17:38060847-38075073	GSDMB	0.623284	1.16889	-0.0661261
XLOC_007330	-	XLOC_007330	MED24	TSS10949,TSS10950	chr17:38175349-38210889	MED24	-0.386422	-0.125653	-0.078472
XLOC_007332	-	XLOC_007332	TOP2A	TSS10952	chr17:38544768-38570255	TOP2A	-0.298306	-0.550067	-0.0871823
XLOC_007336	-	XLOC_007336	KRT23	TSS10957	chr17:39078951-39093836	KRT23	-0.389145	-1.14555	-0.69427
XLOC_007340	-	XLOC_007340	JUP	TSS10966,TSS10967,TSS10968,TSS10969,TSS10970	chr17:39910687-39943048	JUP	-0.551387	-0.546739	-0.175406
XLOC_007349	-	XLOC_007349	KAT2A	TSS10984	chr17:40265043-40273382	KAT2A	-0.163811	0.350567	0.286742
XLOC_007353	-	XLOC_007353	STAT3	TSS10990,TSS10991	chr17:40465338-40540516	STAT3	-0.222557	-0.00292458	0.0646867
XLOC_007365	-	XLOC_007365	BRCA1	TSS11011,TSS11012,TSS11013	chr17:41196311-41277500	BRCA1	-0.116198	-0.26353	-0.00637528
XLOC_007366	-	XLOC_007366	ARL4D	TSS11014	chr17:41476352-41485862	ARL4D	0.308274	0.791215	0.68375
XLOC_007368	-	XLOC_007368	MPP3	TSS11016,TSS11017	chr17:41878166-41910547	MPP3	0.461136	0.987981	0.311237
XLOC_007381	-	XLOC_007381	KIF18B	TSS11041	chr17:43002088-43025114	KIF18B	-0.32775	-0.136873	0.0961905
XLOC_007394	-	XLOC_007394	CDC27	TSS11065,TSS11066	chr17:45195102-45266687	CDC27	-0.132909	-0.260061	-0.0467196
XLOC_007396	-	XLOC_007396	SCRN2	TSS11069,TSS11070	chr17:45915046-45918699	SCRN2	1.09666	1.42042	0.919609
XLOC_007427	-	XLOC_007427	MSI2	TSS11114	chr17:55333930-55762018	MSI2	0.529469	-0.707099	0.411258
XLOC_007428	-	XLOC_007428	CUEDC1	TSS11115,TSS11116,TSS11117,TSS11118,TSS11119,TSS11120,TSS11121,TSS11122	chr17:55938897-55980750	CUEDC1	0.116026	0.520706	0.132983
XLOC_007432	-	XLOC_007432	MKS1	TSS11130,TSS11131,TSS11132	chr17:56282752-56296966	MKS1	-0.47702	-0.150039	-0.21006
XLOC_007433	-	XLOC_007433	BZRAP1	TSS11133,TSS11134	chr17:56378593-56406152	BZRAP1	0.695076	0.419493	-0.336081
XLOC_007450	-	XLOC_007450	BRIP1	TSS11160,TSS11161	chr17:59756546-59940920	BRIP1	-0.126707	-0.71332	-0.3373
XLOC_007451	-	XLOC_007451	INTS2	TSS11162,TSS11163	chr17:59942727-60005377	INTS2	-0.213244	-0.306434	-0.18643
XLOC_007452	-	XLOC_007452	MED13	TSS11164,TSS11165,TSS11166	chr17:60019959-60143322	MED13	-0.162033	-0.339753	-0.0836277
XLOC_007453	-	XLOC_007453	CYB561	TSS11167,TSS11168,TSS11169	chr17:61509663-61523722	CYB561	0.0897432	0.312667	-0.0139347
XLOC_007459	-	XLOC_007459	ICAM2	TSS11179	chr17:62079118-62097994	ICAM2	0.807997	0.569708	-0.100199
XLOC_007464	-	XLOC_007464	LOC146880,PLEKHM1P	TSS11192,TSS11193,TSS11194,TSS11195,TSS11196	chr17:62745751-62833302	LOC146880	-0.464792	-0.338313	-0.239345
XLOC_007467	-	XLOC_007467	AXIN2	TSS11199	chr17:63524679-63557740	AXIN2	0.47694	0.320528	-0.189531
XLOC_007470	-	XLOC_007470	HELZ	TSS11203	chr17:65066553-65241326	HELZ	-0.350619	-0.377937	0.0837587
XLOC_007475	-	XLOC_007475	KPNA2	TSS11209	chr17:66031749-66043767	KPNA2	-0.107668	-0.756958	-0.280378
XLOC_007479	-	XLOC_007479	ABCA10	TSS11216,TSS11217,TSS11218	chr17:67144147-67323323	ABCA10	0.430194	0.287251	-0.00586643
XLOC_007506	-	XLOC_007506	RNF157	TSS11263,TSS11264	chr17:74132304-74236390	RNF157	0.516985	0.291484	-0.0369172
XLOC_007515	-	XLOC_007515	TMC6	TSS11279,TSS11280,TSS11281,TSS11282	chr17:75955327-76128488	TMC6	0.141996	0.493488	0.463325
XLOC_007517	-	XLOC_007517	AFMID	TSS11284	chr17:76183397-76203786	AFMID	0	14	14
XLOC_007524	-	XLOC_007524	TBC1D16	TSS11296	chr17:77906147-78009647	TBC1D16	0.0209323	0.535933	0.223789
XLOC_007547	-	XLOC_007547	PYCR1	TSS11331,TSS11332	chr17:79890158-79895181	PYCR1	-0.131184	0.662315	0.346494
XLOC_007550	-	XLOC_007550	RFNG	TSS11339,TSS11340	chr17:80005777-80009650	RFNG	0.140534	0.649898	0.256358
XLOC_007552	-	XLOC_007552	FASN	TSS11343	chr17:80036162-80056143	FASN	-0.803957	-0.40419	0.0654593
XLOC_007556	-	XLOC_007556	C17orf62	TSS11353	chr17:80351045-80408707	C17orf62	0.174293	0.646884	0.471102
XLOC_007557	-	XLOC_007557	NARF	TSS11354	chr17:80415188-80448410	NARF	-0.379585	-14	0.0489767
XLOC_007811	-	XLOC_007811	NDC80	TSS11613	chr18:2537523-2613427	NDC80	-0.25083	-0.58637	-0.0604199
XLOC_007822	-	XLOC_007822	RALBP1	TSS11634,TSS11635	chr18:9475025-9538106	RALBP1	-0.320109	-0.248053	0.0515505
XLOC_007827	-	XLOC_007827	IMPA2	TSS11644,TSS11645,TSS11646,TSS11647	chr18:11981426-12032108	IMPA2	-0.418006	0.00309129	0.539079
XLOC_007833	-	XLOC_007833	CEP192	TSS11657,TSS11658	chr18:12991345-13125051	CEP192	-0.143079	-0.39291	-0.0174006
XLOC_007840	-	XLOC_007840	RBBP8	TSS11668,TSS11669,TSS11670	chr18:20494060-20606772	RBBP8	0.208027	0.701657	0.112991
XLOC_007841	-	XLOC_007841	CABLES1	TSS11671	chr18:20714527-20840434	CABLES1	0.190131	1.21457	0.838281
XLOC_007856	-	XLOC_007856	ZNF397	TSS11694,TSS11695,TSS11696,TSS11697	chr18:32830640-32870196	ZNF397	0.26115	0.237821	0.0973284
XLOC_007864	-	XLOC_007864	SETBP1	TSS11710	chr18:42260137-42648475	SETBP1	-0.277739	-0.532527	-0.189554
XLOC_007865	-	XLOC_007865	SLC14A2	TSS11711,TSS11712,TSS11713,TSS11714	chr18:42792946-43227747	SLC14A2	-1.19546	-1.44393	-0.397087
XLOC_007872	-	XLOC_007872	SKA1	TSS11722	chr18:47901389-47920546	SKA1	-0.0694462	-0.410324	0.166604
XLOC_007878	-	XLOC_007878	C18orf54	TSS11733,TSS11734	chr18:51884309-51908404	C18orf54	-0.392732	-0.214134	0.0427369
XLOC_007879	-	XLOC_007879	RAB27B	TSS11735,TSS11736	chr18:52495665-52562748	RAB27B	0.640521	-0.0104578	-0.285839
XLOC_007884	-	XLOC_007884	MALT1	TSS11743,TSS11744,TSS11745	chr18:56337806-56421239	MALT1	-0.538061	-0.822765	0.00127132
XLOC_007887	-	XLOC_007887	PMAIP1	TSS11755	chr18:57567655-57571538	PMAIP1	-0.136469	0.548223	0.275835
XLOC_007900	-	XLOC_007900	CTDP1	TSS11768	chr18:77439800-77514510	CTDP1	-0.544432	-0.111246	-0.0819044
XLOC_007932	-	XLOC_007932	CDH2	TSS11823	chr18:25529560-25757769	CDH2	0.821968	0.645864	-0.475487
XLOC_007937	-	XLOC_007937	KLHL14	TSS11831,TSS11832	chr18:30252357-30352088	KLHL14	0.0923297	-0.337826	0.00686434
XLOC_007948	-	XLOC_007948	CELF4	TSS11852	chr18:34823007-35146000	CELF4	0.854234	1.15743	0.385011
XLOC_007954	-	XLOC_007954	HDHD2	TSS11861,TSS11862	chr18:44633727-44676871	HDHD2	0.252307	0.153977	0.0141131
XLOC_007958	-	XLOC_007958	RPL17	TSS11866,TSS11867	chr18:47007022-47018935	RPL17	0.219035	0.207977	-0.0621141
XLOC_007959	-	XLOC_007959	ACAA2	TSS11868	chr18:47309862-47340301	ACAA2	0.40472	0.11937	0.0212487
XLOC_007961	-	XLOC_007961	CCDC11	TSS11870	chr18:47788102-47792872	CCDC11	1.3508	1.23167	0.267355
XLOC_007967	-	XLOC_007967	TCF4	TSS11877,TSS11878,TSS11879,TSS11880	chr18:52889561-53303188	TCF4	0.527941	0.0982859	-0.267697
XLOC_007986	-	XLOC_007986	MBP	TSS11908,TSS11909	chr18:74693466-74844774	MBP	0.330542	0.0298845	-0.140757
XLOC_008076	-	XLOC_008076	C19orf21	TSS11999,TSS12000	chr19:751078-764319	C19orf21	0.0433855	0.483157	0.0478381
XLOC_008079	-	XLOC_008079	CFD	TSS12005	chr19:859664-892408	CFD	0.00933587	0.736161	0.639415
XLOC_008080	-	XLOC_008080	ARID3A	TSS12006,TSS12007	chr19:926036-975938	ARID3A	-0.569572	-0.211045	-0.00391627
XLOC_008084	-	XLOC_008084	ABCA7	TSS12011	chr19:1040101-1065570	ABCA7	0.308977	0.517082	0.175138
XLOC_008091	-	XLOC_008091	C19orf24,CIRBP	TSS12020,TSS12021	chr19:1269266-1279245	C19orf24	0.300342	0.250755	-0.0917202
XLOC_008092	-	XLOC_008092	MUM1	TSS12022	chr19:1354975-1378430	MUM1	0.278101	0.42276	0.345597
XLOC_008104	-	XLOC_008104	SPPL2B	TSS12044,TSS12045	chr19:2328628-2355100	SPPL2B	0.197612	0.470798	0.159336
XLOC_008111	-	XLOC_008111	NFIC	TSS12052,TSS12053	chr19:3359615-3469208	NFIC	-0.23343	0.223959	0.160171
XLOC_008125	-	XLOC_008125	KDM4B	TSS12072,TSS12073,TSS12074	chr19:4969123-5153608	KDM4B	-0.215553	0.453105	0.320336
XLOC_008130	-	XLOC_008130	CAPS	TSS12079,TSS12080	chr19:5904851-5978320	CAPS	0.860234	1.58205	0.506294
XLOC_008140	-	XLOC_008140	KIAA1543	TSS12094,TSS12095	chr19:7660787-7683196	KIAA1543	0.217124	0.761717	0.350281
XLOC_008151	-	XLOC_008151	HNRNPM	TSS12112	chr19:8509802-8554003	HNRNPM	-0.189487	-0.320518	-0.0196546
XLOC_008163	-	XLOC_008163	SLC44A2	TSS12126,TSS12127	chr19:10713120-10755237	SLC44A2	-0.124556	-0.380132	-0.123369
XLOC_008165	-	XLOC_008165	QTRT1	TSS12132	chr19:10812111-10824043	QTRT1	0.313491	0.804125	0.599452
XLOC_008169	-	XLOC_008169	SMARCA4	TSS12137,TSS12138,TSS12139	chr19:11071597-11175907	SMARCA4	-0.344322	-0.0757507	0.151589
XLOC_008170	-	XLOC_008170	LDLR	TSS12140,TSS12141	chr19:11200037-11244552	LDLR	-0.21564	-0.0845559	0.0454835
XLOC_008171	-	XLOC_008171	CCDC159	TSS12142,TSS12143	chr19:11457070-11465689	CCDC159	1.22572	0.51831	-0.0397908
XLOC_008172	-	XLOC_008172	LPPR2	TSS12144	chr19:11466061-11476374	LPPR2	0.156416	0.569135	0.163801
XLOC_008212	-	XLOC_008212	MYO9B	TSS12210	chr19:17186590-17324104	MYO9B	-0.237243	-0.115333	0.158548
XLOC_008227	-	XLOC_008227	PGPEP1	TSS12226	chr19:18451407-18480763	PGPEP1	0.281403	0.857661	0.268324
XLOC_008231	-	XLOC_008231	TMEM59L	TSS12231	chr19:18723681-18731849	TMEM59L	1.1018	1.71091	-0.356331
XLOC_008257	-	XLOC_008257	ZNF254	TSS12273,TSS12274,TSS12275	chr19:24269975-24312719	ZNF254	0.925415	0.207299	0.308081
XLOC_008276	-	XLOC_008276	ZNF181,ZNF302	TSS12299,TSS12300,TSS12301,TSS12302,TSS12303	chr19:35168235-35233774	ZNF181	0.38114	0.13347	-0.190112
XLOC_008290	-	XLOC_008290	KIRREL2	TSS12320	chr19:36347809-36358048	KIRREL2	1.04102	1.32797	-0.228087
XLOC_008293	-	XLOC_008293	WDR62	TSS12323	chr19:36545782-36596012	WDR62	-0.380356	-0.33483	0.0166956
XLOC_008297	-	XLOC_008297	ZNF566	TSS12328	chr19:36936020-36980463	ZNF566	-0.149616	-1.2112	-0.644065
XLOC_008300	-	XLOC_008300	ZNF567	TSS12331,TSS12332	chr19:37180297-37212288	ZNF567	0.479142	0.194114	-0.0223195
XLOC_008303	-	XLOC_008303	HKR1	TSS12335,TSS12336,TSS12337,TSS12338,TSS12339,TSS12340,TSS12341	chr19:37808931-37855357	HKR1	0.524055	0.564186	0.213517
XLOC_008306	-	XLOC_008306	ZNF793	TSS12345	chr19:37997810-38034239	ZNF793	0.560452	0.698962	-0.109487
XLOC_008310	-	XLOC_008310	SIPA1L3	TSS12349,TSS12350,TSS12351,TSS12352	chr19:38397820-38699011	SIPA1L3	-0.371511	-0.269161	0.136537
XLOC_008313	-	XLOC_008313	KCNK6	TSS12356	chr19:38810402-38822849	KCNK6	0.478868	0.835243	0.161453
XLOC_008316	-	XLOC_008316	ACTN4	TSS12359,TSS12360,TSS12361	chr19:39138206-39221241	ACTN4	-0.145624	-0.37495	-0.134138
XLOC_008325	-	XLOC_008325	RPS16	TSS12372	chr19:39923784-39926628	RPS16	1.11144	1.52457	1.09433
XLOC_008327	-	XLOC_008327	TIMM50	TSS12374	chr19:39971051-39981911	TIMM50	-0.32269	-0.0758662	0.205346
XLOC_008333	-	XLOC_008333	MAP3K10	TSS12380,TSS12381	chr19:40697650-40721482	MAP3K10	0.16052	0.933899	0.650285
XLOC_008334	-	XLOC_008334	PLD3	TSS12382	chr19:40854331-40884396	PLD3	0.0023242	0.286061	-0.0279842
XLOC_008341	-	XLOC_008341	HNRNPUL1	TSS12399,TSS12400,TSS12401,TSS12402,TSS12403	chr19:41768390-41813811	HNRNPUL1	-0.243581	-0.240298	-0.119654
XLOC_008342	-	XLOC_008342	CCDC97	TSS12404,TSS12405	chr19:41816080-41830900	CCDC97	-0.298564	-0.0860331	-0.0131984
XLOC_008343	-	XLOC_008343	TGFB1	TSS12406	chr19:41838041-41848152	TGFB1	0.469755	1.18881	0.547722
XLOC_008351	-	XLOC_008351	CIC	TSS12419,TSS12420,TSS12421	chr19:42772720-42799950	CIC	-0.37145	-0.217231	-0.263579
XLOC_008352	-	XLOC_008352	MEGF8	TSS12422	chr19:42829760-42882921	MEGF8	-0.282955	-0.186181	-0.0248068
XLOC_008358	-	XLOC_008358	ZNF155,ZNF221,ZNF222,ZNF223,ZNF224,ZNF225,ZNF226,ZNF230,ZNF234	TSS12429,TSS12430,TSS12431,TSS12432,TSS12433,TSS12434,TSS12435,TSS12436,TSS12437,TSS12438,TSS12439	chr19:44455396-44681838	ZNF155	0.363111	0.222394	-0.194758
XLOC_008390	-	XLOC_008390	CYTH2	TSS12485,TSS12486	chr19:48972464-48985803	CYTH2	0.387941	0.152155	-0.0994444
XLOC_008405	-	XLOC_008405	FCGRT	TSS12509,TSS12510	chr19:50016412-50029685	FCGRT	0.658271	0.540786	-0.107639
XLOC_008417	-	XLOC_008417	MYH14	TSS12531,TSS12532	chr19:50706884-50813841	MYH14	-0.437716	-0.404812	0.0369091
XLOC_008425	-	XLOC_008425	ZNF83	TSS12547	chr19:53115450-53696619	ZNF83	1.15602	1.31629	0.749505
XLOC_008432	-	XLOC_008432	NDUFA3	TSS12561	chr19:54606131-54635150	NDUFA3	1.59673	0.977969	1.24096
XLOC_008437	-	XLOC_008437	LENG8	TSS12567	chr19:54960064-54974894	LENG8	0.132825	0.441612	-0.0589024
XLOC_008439	-	XLOC_008439	EPS8L1	TSS12570,TSS12571,TSS12572	chr19:55587220-55601444	EPS8L1	0.139777	0.4934	0.243016
XLOC_008453	-	XLOC_008453	ZNF460	TSS12593	chr19:57791852-57819930	ZNF460	-0.454751	-0.591659	0.162324
XLOC_008458	-	XLOC_008458	ZNF419,ZNF772,ZNF773	TSS12600,TSS12601,TSS12602,TSS12603,TSS12604	chr19:57980703-58019898	ZNF419	0.434865	0.216125	-0.115227
XLOC_008479	-	XLOC_008479	ZBTB45	TSS12651,TSS12652	chr19:59024894-59032392	ZBTB45	0.522206	0.579065	0.333863
XLOC_008487	-	XLOC_008487	FSTL3	TSS12663	chr19:681230-683371	FSTL3	0.378519	0.981351	0.333736
XLOC_008490	-	XLOC_008490	C19orf6	TSS12669	chr19:1000436-1021220	C19orf6	-0.130596	0.40388	0.298575
XLOC_008502	-	XLOC_008502	AP3D1	TSS12685	chr19:2100928-2151563	AP3D1	-0.266626	-0.035128	0.0518087
XLOC_008509	-	XLOC_008509	TLE2	TSS12693,TSS12694,TSS12695	chr19:2997635-3047633	TLE2	0.00258026	0.517976	0.020198
XLOC_008525	-	XLOC_008525	DPP9	TSS12717	chr19:4675243-4723855	DPP9	-0.488305	-0.0659831	0.269745
XLOC_008534	-	XLOC_008534	NDUFA11	TSS12731	chr19:5895589-5904024	NDUFA11	0.191833	0.774837	0.325049
XLOC_008547	-	XLOC_008547	FLJ22184	TSS12748	chr19:7933604-7939326	FLJ22184	-0.402966	-0.290398	-0.301282
XLOC_008548	-	XLOC_008548	SNAPC2	TSS12749	chr19:7985866-7988136	SNAPC2	-0.596	1.06807	0.0127082
XLOC_008559	-	XLOC_008559	ZNF266	TSS12761,TSS12762	chr19:9523137-9546236	ZNF266	0.279054	0.154734	-0.0609282
XLOC_008568	-	XLOC_008568	ICAM3,RAVER1	TSS12774,TSS12775	chr19:10426887-10450345	ICAM3	-0.33474	-0.103457	0.294917
XLOC_008569	-	XLOC_008569	TYK2	TSS12776	chr19:10461109-10491248	TYK2	-0.0227327	0.443234	0.272306
XLOC_008581	-	XLOC_008581	RGL3	TSS12791,TSS12792,TSS12793,TSS12794	chr19:11485321-11530018	RGL3	0.330837	0.65739	0.179418
XLOC_008593	-	XLOC_008593	ZNF564	TSS12810	chr19:12635988-12662356	ZNF564	0.471762	0.211094	-0.264715
XLOC_008600	-	XLOC_008600	HOOK2	TSS12820,TSS12821,TSS12822	chr19:12873795-12886434	HOOK2	0.330943	0.652055	0.65761
XLOC_008602	-	XLOC_008602	FARSA	TSS12824	chr19:13033201-13044558	FARSA	-0.326454	-0.142006	0.0219072
XLOC_008610	-	XLOC_008610	DDX39A	TSS12834,TSS12835	chr19:14520113-14530222	DDX39A	-0.348296	-0.297233	0.120199
XLOC_008615	-	XLOC_008615	NOTCH3	TSS12841	chr19:15270317-15311792	NOTCH3	-0.384229	-0.558896	-0.0649094
XLOC_008619	-	XLOC_008619	WIZ	TSS12848,TSS12849,TSS12850	chr19:15532294-15560762	WIZ	-0.281567	-0.0173911	0.162442
XLOC_008622	-	XLOC_008622	CHERP	TSS12853,TSS12854	chr19:16611107-16653309	CHERP	-0.310132	-0.0573187	0.257188
XLOC_008639	-	XLOC_008639	CRLF1	TSS12878	chr19:18703914-18717660	CRLF1	0.854255	1.59428	-0.572503
XLOC_008666	-	XLOC_008666	ZNF100	TSS12913	chr19:21906766-22018970	ZNF100	-1.60135	0.118812	-1.11699
XLOC_008673	-	XLOC_008673	RPSAP58	TSS12923	chr19:23945766-24047876	RPSAP58	-1.45943	-14	-14
XLOC_008721	-	XLOC_008721	MAP4K1	TSS12987	chr19:39078280-39086779	MAP4K1	1.10576	1.40611	-0.0202395
XLOC_008739	-	XLOC_008739	C19orf54	TSS13017	chr19:41223007-41256387	C19orf54	-0.434853	-0.351092	-0.243033
XLOC_008757	-	XLOC_008757	LOC100379224	TSS13039	chr19:44455396-44681838	LOC100379224	1.76646	1.83304	1.44425
XLOC_008761	-	XLOC_008761	ZNF180	TSS13044,TSS13045	chr19:44978686-45004574	ZNF180	0.358463	-0.0672478	-0.218329
XLOC_008773	-	XLOC_008773	EML2	TSS13058	chr19:46112653-46142675	EML2	0.360977	0.673993	0.257695
XLOC_008777	-	XLOC_008777	SYMPK	TSS13064	chr19:46318699-46366548	SYMPK	-0.266256	-0.190811	-0.0985127
XLOC_008780	-	XLOC_008780	SLC1A5	TSS13069	chr19:47278026-47288185	SLC1A5	-0.357593	0.505516	0.275507
XLOC_008782	-	XLOC_008782	ZC3H4	TSS13073,TSS13074,TSS13075	chr19:47567441-47615495	ZC3H4	-0.273775	-0.565852	0.0451001
XLOC_008800	-	XLOC_008800	SNRNP70	TSS13094	chr19:49588410-49611925	SNRNP70	0.960876	1.37331	0.667743
XLOC_008805	-	XLOC_008805	DKKL1	TSS13100	chr19:49871735-49886194	DKKL1	0.907642	0.724544	0.340946
XLOC_008813	-	XLOC_008813	PNKP,PTOV1	TSS13111,TSS13112,TSS13113	chr19:50321535-50370822	PNKP	0.365172	0.56925	0.220937
XLOC_008827	-	XLOC_008827	ZNF28,ZNF320,ZNF347,ZNF468,ZNF665,ZNF702P,ZNF83	TSS13141,TSS13142,TSS13143,TSS13144,TSS13145,TSS13146,TSS13147,TSS13148,TSS13149,TSS13150,TSS13151,TSS13152,TSS13153	chr19:53115450-53696619	ZNF28	0.277777	-0.0317215	-0.144585
XLOC_008834	-	XLOC_008834	ZNF845	TSS13162	chr19:53837001-53999496	ZNF845	14	14	14
XLOC_008845	-	XLOC_008845	LENG9	TSS13176	chr19:54960064-54974894	LENG9	1.06363	1.83993	0.747858
XLOC_008849	-	XLOC_008849	TNNT1	TSS13180,TSS13181	chr19:55644160-55660606	TNNT1	0.846573	1.05273	-0.272947
XLOC_008863	-	XLOC_008863	ZNF530	TSS13201,TSS13202	chr19:58111252-58123957	ZNF530	-0.636316	-1.35045	-0.280323
XLOC_008866	-	XLOC_008866	ZNF606	TSS13207	chr19:58488438-58518643	ZNF606	0.441652	-0.0211666	-0.247271
XLOC_008867	-	XLOC_008867	ZSCAN18	TSS13208,TSS13209	chr19:58595127-58609730	ZSCAN18	1.00048	0.323923	-0.25418
XLOC_008868	-	XLOC_008868	ZNF329	TSS13210,TSS13211,TSS13212	chr19:58637616-58665854	ZNF329	0.464484	0.155109	0.117756
XLOC_008876	-	XLOC_008876	ZBTB45	TSS13222,TSS13223	chr19:59024894-59032392	ZBTB45	-1.4963	-0.159171	-0.00844035
XLOC_008879	-	XLOC_008879	MZF1	TSS13228,TSS13229	chr19:59070552-59097791	MZF1	0.411705	0.69521	0.745533
XLOC_009099	-	XLOC_009099	PXDN	TSS13453	chr2:1635510-1748330	PXDN	-0.904381	-2.07197	0.0901837
XLOC_009109	-	XLOC_009109	RRM2	TSS13471	chr2:10263738-10271634	RRM2	-0.135464	-0.435911	0.0429608
XLOC_009111	-	XLOC_009111	PQLC3	TSS13474,TSS13475	chr2:11295539-11318998	PQLC3	0.686121	0.58652	-0.000455211
XLOC_009112	-	XLOC_009112	GREB1	TSS13476,TSS13477,TSS13478,TSS13479,TSS13480	chr2:11674241-11783029	GREB1	0.280323	1.24694	0.388433
XLOC_009116	-	XLOC_009116	MYCN	TSS13486	chr2:16081055-16087178	MYCN	-0.962453	-1.22902	0.214127
XLOC_009155	-	XLOC_009155	CLIP4	TSS13540,TSS13541,TSS13542,TSS13543,TSS13544	chr2:29338307-29406679	CLIP4	0.212086	0.403017	-0.171605
XLOC_009165	-	XLOC_009165	LTBP1	TSS13556,TSS13557	chr2:33172135-33624650	LTBP1	-0.173586	-0.296527	-0.128161
XLOC_009174	-	XLOC_009174	ATL2	TSS13568	chr2:38520986-38605209	ATL2	1.37364	-0.195148	0.21735
XLOC_009184	-	XLOC_009184	DYNC2LI1	TSS13579	chr2:44001177-44037213	DYNC2LI1	0.454655	0.502421	-0.210517
XLOC_009202	-	XLOC_009202	SPTBN1	TSS13602,TSS13603,TSS13604	chr2:54683453-54898583	SPTBN1	-0.419834	-0.400625	0.0266436
XLOC_009204	-	XLOC_009204	CCDC104	TSS13608,TSS13609,TSS13610	chr2:55746739-55772275	CCDC104	0.0931515	0.338238	-0.0951986
XLOC_009211	-	XLOC_009211	AHSA2	TSS13621,TSS13622	chr2:61400014-61697883	AHSA2	0.82081	1.01424	0.121961
XLOC_009212	-	XLOC_009212	FAM161A	TSS13623	chr2:62051982-62073943	FAM161A	-0.0860892	-1.34107	-1.31862
XLOC_009236	-	XLOC_009236	DYSF	TSS13670	chr2:71693831-71913893	DYSF	-0.84373	-0.932514	0.0412433
XLOC_009241	-	XLOC_009241	ALMS1	TSS13677,TSS13678	chr2:73612885-73912694	ALMS1	-0.360908	-0.410935	-0.0487925
XLOC_009246	-	XLOC_009246	TET3	TSS13684	chr2:74211022-74335303	TET3	-0.318265	-0.514645	-0.125624
XLOC_009248	-	XLOC_009248	MTHFD2	TSS13686	chr2:74425689-74570534	MTHFD2	-0.0233439	0.289057	0.0923893
XLOC_009269	-	XLOC_009269	MAT2A	TSS13718	chr2:85766100-85788657	MAT2A	0.339745	-0.00318336	-0.0809112
XLOC_009285	-	XLOC_009285	MAL	TSS13743,TSS13744,TSS13745	chr2:95691380-95720690	MAL	-0.536661	-0.51483	-0.0913661
XLOC_009291	-	XLOC_009291	STARD7	TSS13753	chr2:96850594-96874577	STARD7	1.17628	0.669419	0.222678
XLOC_009293	-	XLOC_009293	NCAPH	TSS13755	chr2:97001483-97059666	NCAPH	-0.466514	-0.565971	-0.0236025
XLOC_009308	-	XLOC_009308	IL1R2	TSS13777	chr2:102608305-102644900	IL1R2	-1.13662	0.0263704	0.199829
XLOC_009309	-	XLOC_009309	IL1R1	TSS13778,TSS13779	chr2:102759364-102796334	IL1R1	0.548941	0.459362	0.0158594
XLOC_009310	-	XLOC_009310	SLC9A2	TSS13780,TSS13781	chr2:103236021-103329037	SLC9A2	0.644655	0.470091	0.291179
XLOC_009314	-	XLOC_009314	NCK2	TSS13785,TSS13786	chr2:106361364-106510730	NCK2	0.147729	0.554184	0.0857693
XLOC_009322	-	XLOC_009322	FBLN7	TSS13795,TSS13796	chr2:112895961-112949847	FBLN7	0.536995	0.181757	-0.0956012
XLOC_009334	-	XLOC_009334	PCDP1	TSS13814	chr2:120302024-120414237	PCDP1	0.578897	0.956136	-0.0547558
XLOC_009343	-	XLOC_009343	UGGT1	TSS13825	chr2:128848753-128953314	UGGT1	-0.454056	-0.364956	-0.0519428
XLOC_009359	-	XLOC_009359	R3HDM1	TSS13852,TSS13853,TSS13854,TSS13855	chr2:136289048-136482840	R3HDM1	-0.356395	-0.252627	0.041249
XLOC_009376	-	XLOC_009376	PKP4	TSS13891	chr2:159313475-159538098	PKP4	0.0838314	0.510496	0.167699
XLOC_009378	-	XLOC_009378	BAZ2B	TSS13894	chr2:160175458-160491765	BAZ2B	-14	-2.49415	-1.25303
XLOC_009391	-	XLOC_009391	BBS5	TSS13915,TSS13916,TSS13917	chr2:170335994-170363165	BBS5	0.667845	0.539818	0.0207593
XLOC_009394	-	XLOC_009394	PHOSPHO2-KLHL23	TSS13923,TSS13924	chr2:170501934-170558379	PHOSPHO2-KLHL23	0.385674	0.191652	-0.109586
XLOC_009396	-	XLOC_009396	UBR3	TSS13927	chr2:170684017-170940673	UBR3	-0.289578	-0.335247	-0.0197265
XLOC_009397	-	XLOC_009397	MYO3B	TSS13928,TSS13929	chr2:171034654-171511700	MYO3B	-0.483577	-0.721001	-0.400939
XLOC_009399	-	XLOC_009399	GAD1	TSS13931	chr2:171673199-171717659	GAD1	0.231349	0.919032	0.383522
XLOC_009403	-	XLOC_009403	CYBRD1	TSS13939	chr2:172378675-172414643	CYBRD1	0.417071	0.395871	-0.141535
XLOC_009421	-	XLOC_009421	OSBPL6	TSS13966,TSS13967	chr2:179059207-179264160	OSBPL6	-0.00695522	0.514603	-0.0731711
XLOC_009432	-	XLOC_009432	ITGAV	TSS13980,TSS13981,TSS13982	chr2:187454741-187545634	ITGAV	-0.0423142	-0.264771	-0.098278
XLOC_009433	-	XLOC_009433	FAM171B	TSS13983,TSS13984,TSS13985	chr2:187558736-187630709	FAM171B	0.305894	0.0222858	-0.108194
XLOC_009434	-	XLOC_009434	GULP1	TSS13986,TSS13987,TSS13988,TSS13989,TSS13990,TSS13991	chr2:189156707-189460658	GULP1	0.6091	0.196176	-0.10201
XLOC_009442	-	XLOC_009442	NAB1	TSS14000,TSS14001,TSS14002	chr2:191513653-191557586	NAB1	0.233216	0.0916033	-0.318995
XLOC_009454	-	XLOC_009454	SPATS2L	TSS14020,TSS14021,TSS14022,TSS14023	chr2:201170603-201346986	SPATS2L	0.269675	0.161678	0.140172
XLOC_009457	-	XLOC_009457	NIF3L1	TSS14026,TSS14027	chr2:201754049-201768739	NIF3L1	-0.508729	-0.302024	0.0336415
XLOC_009464	-	XLOC_009464	NOP58	TSS14041,TSS14042,TSS14043	chr2:203130455-203168530	NOP58	0.403237	0.2785	0.0839799
XLOC_009465	-	XLOC_009465	BMPR2	TSS14044	chr2:203241049-203432474	BMPR2	-0.255161	-0.368718	-0.0274412
XLOC_009481	-	XLOC_009481	SPAG16	TSS14067	chr2:214149115-215275225	SPAG16	0.618203	0.351359	-0.324897
XLOC_009500	-	XLOC_009500	ANKZF1	TSS14099	chr2:220094478-220110131	ANKZF1	0.48652	0.729713	0.3823
XLOC_009503	-	XLOC_009503	SPEG	TSS14102	chr2:220299699-220331584	SPEG	0.625981	1.31001	0.836998
XLOC_009504	-	XLOC_009504	GMPPA	TSS14103	chr2:220363586-220371718	GMPPA	-0.04938	0.432942	0.293091
XLOC_009507	-	XLOC_009507	SGPP2	TSS14106,TSS14107	chr2:223289193-223427454	SGPP2	0.512409	0.271303	0.0020162
XLOC_009519	-	XLOC_009519	ARMC9	TSS14129,TSS14130	chr2:232063341-232209914	ARMC9	-0.361418	0.571859	-0.323237
XLOC_009522	-	XLOC_009522	DIS3L2	TSS14135,TSS14136,TSS14137	chr2:232826292-233352532	DIS3L2	-0.331263	0.497258	-0.316889
XLOC_009523	-	XLOC_009523	ALPP	TSS14138	chr2:232826292-233352532	ALPP	0.355505	2.68706	1.17662
XLOC_009531	-	XLOC_009531	MLPH	TSS14152,TSS14153	chr2:238392681-238463961	MLPH	0.8236	2.35651	0.667323
XLOC_009554	-	XLOC_009554	D2HGDH	TSS14189,TSS14190,TSS14191	chr2:242674029-242708231	D2HGDH	0.480907	0.944978	0.491193
XLOC_009557	-	XLOC_009557	FAM110C	TSS14194,TSS14195	chr2:38732-42922	FAM110C	0.437873	0.420358	-0.154856
XLOC_009558	-	XLOC_009558	SH3YL1	TSS14196,TSS14197,TSS14198,TSS14199,TSS14200,TSS14201	chr2:217970-264115	SH3YL1	0.413998	0.224218	-0.0457914
XLOC_009564	-	XLOC_009564	ADI1	TSS14212,TSS14213	chr2:3501019-3523595	ADI1	0.0899125	-0.304099	-0.108891
XLOC_009569	-	XLOC_009569	KIDINS220	TSS14219,TSS14220	chr2:8868986-8977755	KIDINS220	-0.155511	-0.42332	-0.0868568
XLOC_009582	-	XLOC_009582	NBAS	TSS14237	chr2:15307031-15701454	NBAS	-0.366791	-0.382842	-0.215385
XLOC_009584	-	XLOC_009584	GEN1	TSS14241	chr2:17935413-17966632	GEN1	-0.861662	-0.135067	-14
XLOC_009596	-	XLOC_009596	ADCY3	TSS14262,TSS14263,TSS14264,TSS14265	chr2:25015994-25142663	ADCY3	0.143259	0.27598	-0.0163679
XLOC_009606	-	XLOC_009606	CGREF1	TSS14282,TSS14283	chr2:27309610-27341995	CGREF1	0.70764	1.45868	0.335986
XLOC_009614	-	XLOC_009614	FNDC4	TSS14293	chr2:27714748-27718126	FNDC4	0.377911	0.571243	-0.302135
XLOC_009629	-	XLOC_009629	PRKD3	TSS14312,TSS14313,TSS14314,TSS14315	chr2:37458773-37551959	PRKD3	-0.013601	-0.209718	-0.0807899
XLOC_009648	-	XLOC_009648	LRPPRC	TSS14342	chr2:44108115-44223144	LRPPRC	-0.111371	-0.221858	0.0449684
XLOC_009668	-	XLOC_009668	EFEMP1	TSS14375	chr2:56087502-56151298	EFEMP1	0.727379	0.396349	-0.835031
XLOC_009670	-	XLOC_009670	FANCL	TSS14378	chr2:58273776-58468515	FANCL	0.370474	0.391721	-0.0521329
XLOC_009671	-	XLOC_009671	PUS10	TSS14379,TSS14380	chr2:61237016-61244362	PUS10	0.888105	0.788202	0.600448
XLOC_009677	-	XLOC_009677	PELI1	TSS14390,TSS14391,TSS14392	chr2:64319785-64370509	PELI1	0.310651	-0.0776446	-0.535844
XLOC_009693	-	XLOC_009693	TGFA	TSS14418,TSS14419	chr2:70674332-70781105	TGFA	0.227376	1.90728	0.628526
XLOC_009696	-	XLOC_009696	NAGK	TSS14422	chr2:71295407-71305998	NAGK	0.642984	0.624535	0.158914
XLOC_009713	-	XLOC_009713	DCTN1	TSS14443,TSS14444	chr2:74588185-74619214	DCTN1	-0.259102	-0.0971997	0.00755693
XLOC_009714	-	XLOC_009714	INO80B	TSS14445	chr2:74682149-74688018	INO80B	14	14	14
XLOC_009723	-	XLOC_009723	LRRTM4	TSS14458	chr2:76974849-77748000	LRRTM4	-0.917319	-0.763159	-0.280417
XLOC_009732	-	XLOC_009732	POLR1A	TSS14470,TSS14471	chr2:86247338-86333278	POLR1A	-0.48664	-0.473479	0.0588186
XLOC_009743	-	XLOC_009743	ZNF514	TSS14490	chr2:95810821-95825263	ZNF514	0.441553	0.219512	-0.113408
XLOC_009748	-	XLOC_009748	SNRNP200	TSS14497	chr2:96940073-96942975	SNRNP200	-0.436005	-0.47654	-0.128685
XLOC_009756	-	XLOC_009756	TMEM131	TSS14509,TSS14510	chr2:98372796-98612354	TMEM131	-0.263298	-0.184801	0.00593162
XLOC_009758	-	XLOC_009758	MGAT4A	TSS14514,TSS14515	chr2:99235568-99347589	MGAT4A	0.40617	0.174964	-0.0521009
XLOC_009764	-	XLOC_009764	AFF3	TSS14524	chr2:100163641-100759037	AFF3	0.283628	0.801111	-0.157313
XLOC_009774	-	XLOC_009774	FHL2	TSS14537,TSS14538	chr2:105977061-106015681	FHL2	0.646327	1.40459	0.535958
XLOC_009779	-	XLOC_009779	BUB1	TSS14546	chr2:111394354-111435684	BUB1	-0.332704	-0.495477	-0.025106
XLOC_009781	-	XLOC_009781	ANAPC1	TSS14550,TSS14551	chr2:112525242-112641770	ANAPC1	-0.335462	-0.278351	0.0673467
XLOC_009783	-	XLOC_009783	CKAP2L	TSS14554	chr2:113493927-113522254	CKAP2L	-0.352219	-0.551952	-0.0916314
XLOC_009784	-	XLOC_009784	PAX8	TSS14555,TSS14556,TSS14557,TSS14558	chr2:113971572-114036572	PAX8	0.132257	0.286534	0.290808
XLOC_009791	-	XLOC_009791	TFCP2L1	TSS14566	chr2:121974163-122042778	TFCP2L1	0.534992	1.25694	0.113067
XLOC_009800	-	XLOC_009800	SAP130	TSS14581,TSS14582	chr2:128698790-128785647	SAP130	-0.247079	-0.333958	-0.0721207
XLOC_009801	-	XLOC_009801	HS6ST1	TSS14583,TSS14584,TSS14585	chr2:129022240-129076428	HS6ST1	-0.478713	-0.298468	0.132877
XLOC_009804	-	XLOC_009804	CCDC74B	TSS14591	chr2:130896826-130902644	CCDC74B	0.738929	0.964276	-0.148122
XLOC_009833	-	XLOC_009833	CD302,LY75-CD302	TSS14637,TSS14638	chr2:160568869-160761267	CD302	0.54467	0.66972	-0.32054
XLOC_009835	-	XLOC_009835	ITGB6	TSS14640	chr2:160956179-161056813	ITGB6	0.209921	-0.487398	-0.19718
XLOC_009845	-	XLOC_009845	SPC25	TSS14653	chr2:169643048-169746944	SPC25	-0.156567	-0.5527	0.0439888
XLOC_009864	-	XLOC_009864	PDE11A	TSS14688	chr2:178487976-178787564	PDE11A	-0.174707	-0.527866	-0.342245
XLOC_009872	-	XLOC_009872	NCKAP1	TSS14699,TSS14700	chr2:183789276-183903229	NCKAP1	-0.12991	-0.315446	-0.204797
XLOC_009876	-	XLOC_009876	SLC40A1	TSS14706	chr2:190425154-190445537	SLC40A1	0.720516	0.363644	-0.558141
XLOC_009878	-	XLOC_009878	ORMDL1	TSS14708	chr2:190634992-190648701	ORMDL1	0.380224	0.371475	0.0320347
XLOC_009880	-	XLOC_009880	TMEM194B	TSS14713,TSS14714	chr2:191273046-191399468	TMEM194B	0.380768	0.55359	-0.0068947
XLOC_009884	-	XLOC_009884	STK17B	TSS14719,TSS14720	chr2:196998294-197036336	STK17B	-0.223869	-0.36198	-0.143797
XLOC_009912	-	XLOC_009912	ERBB4	TSS14762	chr2:212522208-213403950	ERBB4	0.90076	1.0587	0.267229
XLOC_009918	-	XLOC_009918	FN1	TSS14769	chr2:216225178-216300854	FN1	-0.493394	-0.841421	-0.303768
XLOC_009924	-	XLOC_009924	IGFBP5	TSS14777	chr2:217536824-217556221	IGFBP5	-0.264843	-0.562276	0.0685274
XLOC_009933	-	XLOC_009933	ABCB6	TSS14788	chr2:220071507-220083712	ABCB6	0.0279067	0.780071	0.43187
XLOC_009938	-	XLOC_009938	CHPF,OBSL1	TSS14795,TSS14796	chr2:220403624-220436268	CHPF	-0.0435779	0.460458	0.274572
XLOC_009947	-	XLOC_009947	TRIP12	TSS14806,TSS14807	chr2:230628563-230786771	TRIP12	-0.155544	-0.259064	0.00252299
XLOC_009948	-	XLOC_009948	SLC16A14	TSS14808	chr2:230899672-230933715	SLC16A14	0.333778	0.550648	0.269421
XLOC_009955	-	XLOC_009955	NPPC	TSS14815	chr2:232786547-232790395	NPPC	0.700182	4.18357	2.37754
XLOC_009956	-	XLOC_009956	ECEL1	TSS14816	chr2:232826292-233352532	ECEL1	0.949054	1.67728	0.0903273
XLOC_009962	-	XLOC_009962	NGEF	TSS14822,TSS14823	chr2:233743228-233755725	NGEF	0.476782	0.658953	0.0907335
XLOC_009970	-	XLOC_009970	HES6	TSS14834	chr2:239146753-239148775	HES6	0.00921425	0.459587	0.330119
XLOC_009978	-	XLOC_009978	KIF1A	TSS14843,TSS14844	chr2:241696913-241759632	KIF1A	-0.450681	-0.180148	0.0947763
XLOC_009980	-	XLOC_009980	PASK	TSS14846,TSS14847	chr2:242045514-242088878	PASK	0.334594	0.611429	0.244357
XLOC_010360	-	XLOC_010360	RBCK1	TSS15232,TSS15233,TSS15234	chr20:388699-412379	RBCK1	0.217954	0.413127	0.246105
XLOC_010365	-	XLOC_010365	ZNF343	TSS15240	chr20:2462463-2489778	ZNF343	0.912437	0.676379	0.603311
XLOC_010367	-	XLOC_010367	PTPRA,VPS16	TSS15243,TSS15244,TSS15245	chr20:2815966-3019468	PTPRA	0.203729	0.122066	-0.104171
XLOC_010393	-	XLOC_010393	C20orf72	TSS15290,TSS15291,TSS15292	chr20:17949562-17971765	C20orf72	-0.0518797	-0.288911	-0.148647
XLOC_010415	-	XLOC_010415	ENTPD6	TSS15320,TSS15321,TSS15322	chr20:25176338-25207482	ENTPD6	-0.285288	0.201582	0.0685327
XLOC_010417	-	XLOC_010417	GINS1	TSS15324,TSS15325	chr20:25228695-25429192	GINS1	-0.202485	-0.410575	0.145482
XLOC_010423	-	XLOC_010423	TPX2	TSS15341	chr20:30326903-30389704	TPX2	-0.380806	-0.617733	-0.131639
XLOC_010464	-	XLOC_010464	SRSF6	TSS15425,TSS15426	chr20:42086503-42092341	SRSF6	0.24016	0.0633736	-0.0121756
XLOC_010467	-	XLOC_010467	MYBL2	TSS15430	chr20:42295708-42345126	MYBL2	-0.224824	-0.173494	-0.0644792
XLOC_010475	-	XLOC_010475	PABPC1L	TSS15442,TSS15443	chr20:43538702-43587279	PABPC1L	0.780196	1.20499	0.393296
XLOC_010486	-	XLOC_010486	ZMYND8	TSS15459	chr20:45837867-45985628	ZMYND8	-0.265057	-0.78659	-0.528301
XLOC_010491	-	XLOC_010491	NCOA3	TSS15464	chr20:46130532-46415734	NCOA3	-0.248472	-0.291385	-0.197885
XLOC_010497	-	XLOC_010497	ARFGEF2	TSS15470	chr20:47538257-47653233	ARFGEF2	-0.133887	-0.301348	-0.0353751
XLOC_010498	-	XLOC_010498	CSE1L	TSS15471,TSS15472	chr20:47662819-47713573	CSE1L	-0.275808	-0.257661	0.00864275
XLOC_010506	-	XLOC_010506	BCAS4	TSS15482,TSS15483	chr20:49411466-49495777	BCAS4	0.743404	1.00177	0.603903
XLOC_010508	-	XLOC_010508	PFDN4	TSS15485,TSS15486,TSS15487	chr20:52824409-52836492	PFDN4	0.670798	0.798696	0.35087
XLOC_010528	-	XLOC_010528	RPS21	TSS15529	chr20:60962109-60963576	RPS21	-0.229864	-0.14153	0.0530511
XLOC_010532	-	XLOC_010532	COL9A3	TSS15533	chr20:61448413-61493115	COL9A3	1.08569	1.62349	1.31409
XLOC_010534	-	XLOC_010534	ARFGAP1	TSS15537,TSS15538,TSS15539	chr20:61904161-61921144	ARFGAP1	-0.114701	0.543925	0.202705
XLOC_010536	-	XLOC_010536	RTEL1-TNFRSF6B	TSS15541	chr20:62289162-62370460	RTEL1-TNFRSF6B	0.274683	0.482619	0.343305
XLOC_010544	-	XLOC_010544	PCMTD2	TSS15551,TSS15552,TSS15553,TSS15554	chr20:62887047-62907660	PCMTD2	0.27755	0.0750842	-0.216438
XLOC_010556	-	XLOC_010556	FAM113A	TSS15568,TSS15569,TSS15570	chr20:2815966-3019468	FAM113A	0.427387	0.987966	0.177112
XLOC_010558	-	XLOC_010558	ProSAPiP1	TSS15572	chr20:3143262-3149207	ProSAPiP1	0.442721	0.387584	-0.0496386
XLOC_010569	-	XLOC_010569	GPCPD1	TSS15593,TSS15594,TSS15595	chr20:5525079-5591672	GPCPD1	0.600467	0.508003	0.101919
XLOC_010572	-	XLOC_010572	LRRN4	TSS15599	chr20:5986705-6034706	LRRN4	0.868339	0.676823	-0.771867
XLOC_010575	-	XLOC_010575	JAG1	TSS15602,TSS15603	chr20:10618331-10645810	JAG1	0.0935527	-0.438966	-0.227484
XLOC_010577	-	XLOC_010577	ESF1	TSS15607	chr20:13694765-13799083	ESF1	0.434211	0.368124	0.267982
XLOC_010582	-	XLOC_010582	RRBP1	TSS15614,TSS15615,TSS15616,TSS15617,TSS15618	chr20:17594322-17662928	RRBP1	-0.490571	0.0410046	0.20589
XLOC_010597	-	XLOC_010597	NINL	TSS15639,TSS15640,TSS15641	chr20:25433327-25566153	NINL	0.494532	0.446756	0.0384937
XLOC_010606	-	XLOC_010606	NECAB3	TSS15654,TSS15655	chr20:32144449-32262264	NECAB3	0.039218	0.451444	0.446787
XLOC_010611	-	XLOC_010611	NCOA6	TSS15662,TSS15663	chr20:33302577-33413433	NCOA6	-0.232093	-0.270041	-0.153689
XLOC_010614	-	XLOC_010614	TRPC4AP	TSS15669,TSS15670,TSS15671,TSS15672	chr20:33583578-33680618	TRPC4AP	-0.27024	-0.106048	0.0260485
XLOC_010615	-	XLOC_010615	EDEM2	TSS15673	chr20:33703159-33735161	EDEM2	0.400619	0.638674	0.249019
XLOC_010623	-	XLOC_010623	DSN1	TSS15687	chr20:35380175-35402232	DSN1	0.289389	-0.0145592	0.090524
XLOC_010624	-	XLOC_010624	KIAA0889	TSS15688,TSS15689,TSS15690,TSS15691,TSS15692	chr20:35405844-35492087	KIAA0889	-0.309924	-0.587711	-0.141912
XLOC_010630	-	XLOC_010630	FAM83D	TSS15704	chr20:37576514-37581648	FAM83D	-0.392662	-0.496271	-0.0381196
XLOC_010635	-	XLOC_010635	CHD6	TSS15711,TSS15712,TSS15713,TSS15714	chr20:40030677-40247133	CHD6	-0.250037	-0.229586	-0.177223
XLOC_010658	-	XLOC_010658	B4GALT5	TSS15757,TSS15758	chr20:48249376-48273091	B4GALT5	0.237342	0.233736	0.00634496
XLOC_010660	-	XLOC_010660	TMEM189,TMEM189-UBE2V1,UBE2V1	TSS15760,TSS15761,TSS15762	chr20:48697660-48732494	TMEM189	-0.948138	0.0256357	-0.702908
XLOC_010662	-	XLOC_010662	ADNP	TSS15765,TSS15766,TSS15767	chr20:49505582-49547527	ADNP	-0.0587395	-0.266147	-0.135651
XLOC_010668	-	XLOC_010668	ZNF217	TSS15776,TSS15777,TSS15778,TSS15779,TSS15780,TSS15781,TSS15782	chr20:52183604-52214231	ZNF217	-0.104542	-0.340132	-0.212904
XLOC_010671	-	XLOC_010671	AURKA	TSS15786	chr20:54944413-54967351	AURKA	-0.382109	-0.577851	0.0291768
XLOC_010672	-	XLOC_010672	PMEPA1	TSS15787,TSS15788	chr20:56223451-56275097	PMEPA1	-0.522588	-0.550748	-0.182459
XLOC_010682	-	XLOC_010682	LAMA5	TSS15804,TSS15805,TSS15806	chr20:60878010-60942368	LAMA5	-0.596907	-0.227409	0.0051475
XLOC_010691	-	XLOC_010691	STMN3	TSS15822	chr20:62271058-62273780	STMN3	0.340742	0.653132	0.145776
XLOC_010839	-	XLOC_010839	BAGE3	TSS15973	chr21:10897987-11099049	BAGE3	1.33655	1.00636	1.10179
XLOC_010841	-	XLOC_010841	USP25	TSS15975,TSS15976,TSS15977	chr21:17102495-17252377	USP25	0.27558	0.330688	0.109808
XLOC_010845	-	XLOC_010845	CXADR	TSS15984	chr21:18885223-18984027	CXADR	0.449346	-0.0792222	-0.224156
XLOC_010859	-	XLOC_010859	SON	TSS16006,TSS16007	chr21:34915264-34961014	SON	-0.241569	-0.350351	-0.154761
XLOC_010873	-	XLOC_010873	ETS2	TSS16031	chr21:40177848-40196878	ETS2	0.49918	0.0483073	-0.0592569
XLOC_010896	-	XLOC_010896	TRPM2	TSS16067,TSS16068,TSS16069,TSS16070,TSS16071,TSS16072	chr21:45773483-45862964	TRPM2	-0.470997	0.151586	0.13832
XLOC_010915	-	XLOC_010915	BTG3	TSS16103	chr21:18885223-18984027	BTG3	0.39101	0.150569	-0.137809
XLOC_010931	-	XLOC_010931	GCFC1	TSS16128,TSS16129,TSS16130	chr21:34106209-34144169	GCFC1	0.215329	0.255542	-0.157646
XLOC_010948	-	XLOC_010948	HMGN1	TSS16166,TSS16167	chr21:40714228-40721048	HMGN1	0.155063	0.0248046	-0.101222
XLOC_010959	-	XLOC_010959	WDR4	TSS16184,TSS16185	chr21:44263114-44299816	WDR4	0.0982345	0.653421	0.839042
XLOC_010960	-	XLOC_010960	CBS	TSS16186,TSS16187,TSS16188	chr21:44472844-44496472	CBS	-0.125315	0.313986	-5.72462e-05
XLOC_010974	-	XLOC_010974	C21orf67	TSS16209,TSS16210,TSS16211	chr21:46353111-46359828	C21orf67	0.639557	-0.107694	-0.280989
XLOC_010977	-	XLOC_010977	LSS	TSS16217	chr21:47608359-47648738	LSS	-0.429809	-0.258022	-0.00593281
XLOC_011088	-	XLOC_011088	UFD1L	TSS16341,TSS16342	chr22:19428409-19466756	UFD1L	0.756724	0.721212	0.335653
XLOC_011090	-	XLOC_011090	2005-09-01	TSS16344	chr22:19706754-19712297	2005-09-01	0.399894	0.549003	0.0242439
XLOC_011094	-	XLOC_011094	RANBP1	TSS16354,TSS16355,TSS16356,TSS16357,TSS16358	chr22:20105011-20114878	RANBP1	0.271435	0.21997	0.0277317
XLOC_011095	-	XLOC_011095	ZDHHC8	TSS16359	chr22:20119363-20135530	ZDHHC8	0.00693379	0.64828	0.262552
XLOC_011115	-	XLOC_011115	CABIN1	TSS16385	chr22:24407764-24574596	CABIN1	-0.299839	-0.214811	-0.0687504
XLOC_011129	-	XLOC_011129	RHBDD3	TSS16405	chr22:29655780-29696515	RHBDD3	-14	0.636276	-0.287459
XLOC_011153	-	XLOC_011153	TOM1	TSS16442,TSS16443	chr22:35695267-35743987	TOM1	-0.418603	-0.105719	-0.116226
XLOC_011158	-	XLOC_011158	GGA1	TSS16448,TSS16449,TSS16450	chr22:38004480-38029575	GGA1	0.162757	0.88171	0.490116
XLOC_011171	-	XLOC_011171	KDELR3	TSS16468	chr22:38864012-38902406	KDELR3	0.460152	0.689831	0.141004
XLOC_011178	-	XLOC_011178	SYNGR1	TSS16479	chr22:39745953-39781593	SYNGR1	0.580281	0.570141	-0.078563
XLOC_011179	-	XLOC_011179	MGAT3	TSS16480	chr22:39850647-39888199	MGAT3	0.965186	1.81706	-0.0204615
XLOC_011182	-	XLOC_011182	TNRC6B	TSS16483,TSS16484	chr22:40440820-40731812	TNRC6B	-0.481272	-0.547371	-0.0554173
XLOC_011184	-	XLOC_011184	XPNPEP3	TSS16487	chr22:41253084-41328823	XPNPEP3	-0.306555	-0.365301	0.164305
XLOC_011186	-	XLOC_011186	EP300	TSS16493,TSS16494	chr22:41488302-41576086	EP300	-0.416898	-0.608338	-0.133832
XLOC_011194	-	XLOC_011194	SREBF2	TSS16506,TSS16507,TSS16508,TSS16509	chr22:42229097-42303308	SREBF2	-0.260644	-0.143998	-0.053424
XLOC_011195	-	XLOC_011195	2003-09-01	TSS16510	chr22:42372930-42394227	2003-09-01	0.354853	0.361619	-0.252964
XLOC_011203	-	XLOC_011203	NUP50	TSS16533,TSS16534,TSS16535	chr22:45559725-45583892	NUP50	-0.0779366	-0.195126	-0.0348333
XLOC_011204	-	XLOC_011204	FAM118A	TSS16536,TSS16537,TSS16538,TSS16539,TSS16540	chr22:45705080-45737836	FAM118A	0.262608	0.716755	0.16178
XLOC_011210	-	XLOC_011210	GTSE1	TSS16549,TSS16550	chr22:46692637-46729573	GTSE1	-0.433021	-0.532511	0.15474
XLOC_011218	-	XLOC_011218	MAPK12	TSS16563	chr22:50691196-50700089	MAPK12	1.23338	1.78179	0.567647
XLOC_011229	-	XLOC_011229	PRODH	TSS16585,TSS16586	chr22:18900091-18924066	PRODH	0.0339995	-0.671686	-0.525297
XLOC_011230	-	XLOC_011230	DGCR2	TSS16587	chr22:19022615-19109967	DGCR2	-0.236761	-0.198261	-0.0341204
XLOC_011234	-	XLOC_011234	HIRA	TSS16593,TSS16594	chr22:19318086-19419305	HIRA	-0.340951	-0.227518	-0.00793119
XLOC_011244	-	XLOC_011244	PI4KA	TSS16605	chr22:21061915-21213088	PI4KA	-0.347137	-0.302905	-0.119725
XLOC_011252	-	XLOC_011252	GUSBP11	TSS16613,TSS16614,TSS16615	chr22:23980674-24059610	GUSBP11	0.686419	1.13066	-0.0618243
XLOC_011263	-	XLOC_011263	TTC28	TSS16633,TSS16634	chr22:28315363-29075853	TTC28	-0.287105	-0.2901	-0.04097
XLOC_011265	-	XLOC_011265	XBP1	TSS16636,TSS16637,TSS16638,TSS16639	chr22:29189645-29206848	XBP1	0.284434	0.4428	-0.0325241
XLOC_011269	-	XLOC_011269	AP1B1	TSS16646,TSS16647	chr22:29723660-29819184	AP1B1	-0.272866	-0.174735	0.0398436
XLOC_011286	-	XLOC_011286	PRR14L	TSS16673	chr22:32077331-32146120	PRR14L	-0.27696	-0.228264	-0.0276727
XLOC_011294	-	XLOC_011294	MYH9	TSS16687,TSS16688,TSS16689	chr22:36677022-36792555	MYH9	-0.494318	-0.530965	-0.0593316
XLOC_011300	-	XLOC_011300	CARD10	TSS16696	chr22:37886399-37915210	CARD10	0.363612	1.52434	0.924007
XLOC_011310	-	XLOC_011310	JOSD1	TSS16714	chr22:39077953-39096935	JOSD1	0.345404	0.286019	-0.0845091
XLOC_011313	-	XLOC_011313	CBX6	TSS16718	chr22:39257465-39268315	CBX6	0.25273	0.417305	0.515303
XLOC_011316	-	XLOC_011316	RPL3	TSS16721,TSS16722	chr22:39708886-39715758	RPL3	0.138091	0.309163	0.0041981
XLOC_011324	-	XLOC_011324	RANGAP1	TSS16733,TSS16734,TSS16735,TSS16736	chr22:41641498-41698058	RANGAP1	-0.306186	0.00692334	0.222156
XLOC_011344	-	XLOC_011344	CELSR1	TSS16771,TSS16772	chr22:46756730-46933385	CELSR1	-0.533255	-0.445828	-0.117439
XLOC_011349	-	XLOC_011349	TUBGCP6	TSS16780,TSS16781	chr22:50640469-50683431	TUBGCP6	0.295041	0.59718	0.229514
XLOC_011350	-	XLOC_011350	HDAC10	TSS16782	chr22:50683612-50689834	HDAC10	0.563573	0.956763	0.295179
XLOC_011352	-	XLOC_011352	MAPK11	TSS16786,TSS16787	chr22:50702089-50708779	MAPK11	0.668422	1.07169	-0.0856832
XLOC_011355	-	XLOC_011355	ADM2,SBF1	TSS16792,TSS16793,TSS16794	chr22:50769272-50924868	ADM2	-0.140978	0.405499	0.230104
XLOC_011358	-	XLOC_011358	CHKB-CPT1B	TSS16797,TSS16798	chr22:51007289-51021428	CHKB-CPT1B	0.431772	0.607954	0.124948
XLOC_011461	-	XLOC_011461	SETD5	TSS16908,TSS16909,TSS16910,TSS16911,TSS16912,TSS16913	chr3:9404716-9519838	SETD5	-0.199656	-0.0262212	-0.0275354
XLOC_011470	-	XLOC_011470	FANCD2	TSS16926,TSS16927,TSS16928,TSS16929,TSS16930,TSS16931,TSS16932,TSS16933,TSS16934,TSS16935,TSS16936	chr3:10004147-10143687	FANCD2	-0.395505	-0.372942	-0.0125519
XLOC_011473	-	XLOC_011473	ATG7	TSS16941,TSS16942,TSS16943,TSS16944	chr3:11314009-11762220	ATG7	0.437721	0.170988	-0.0264079
XLOC_011482	-	XLOC_011482	SLC6A6	TSS16956	chr3:14444095-14583588	SLC6A6	-0.102494	0.450602	0.356864
XLOC_011491	-	XLOC_011491	KCNH8	TSS16969	chr3:19190016-19492277	KCNH8	1.04304	0.799771	-0.115751
XLOC_011492	-	XLOC_011492	KAT2B	TSS16970	chr3:20081523-20196031	KAT2B	0.445417	0.159295	-0.433145
XLOC_011533	-	XLOC_011533	ZNF197	TSS17046	chr3:44666510-44690001	ZNF197	0.305617	0.182879	-0.0728289
XLOC_011535	-	XLOC_011535	KIF15	TSS17048,TSS17049	chr3:44803208-44894748	KIF15	-0.268535	-0.478211	-0.0649984
XLOC_011538	-	XLOC_011538	LARS2	TSS17054	chr3:45430022-45590948	LARS2	-0.281794	-0.325743	0.0108122
XLOC_011541	-	XLOC_011541	NBEAL2	TSS17060	chr3:46963111-47051193	NBEAL2	0.321075	0.733367	0.423638
XLOC_011544	-	XLOC_011544	PTPN23	TSS17064	chr3:47422490-47455010	PTPN23	-0.516887	-0.294587	0.0131327
XLOC_011548	-	XLOC_011548	ZNF589	TSS17070	chr3:48282595-48312637	ZNF589	0.548335	0.686361	0.054324
XLOC_011553	-	XLOC_011553	NCKIPSD	TSS17075	chr3:48702296-48723334	NCKIPSD	-1.18569	-0.547112	-0.114816
XLOC_011562	-	XLOC_011562	RBM5,RBM6	TSS17092,TSS17093,TSS17094,TSS17095	chr3:49977476-50156458	RBM5	0.168208	0.25905	0.0887053
XLOC_011563	-	XLOC_011563	SEMA3F	TSS17096,TSS17097	chr3:50192528-50226562	SEMA3F	0.266624	0.495588	-0.0890093
XLOC_011565	-	XLOC_011565	SEMA3B	TSS17099,TSS17100	chr3:50305039-50314691	SEMA3B	0.271677	0.655219	0.075861
XLOC_011566	-	XLOC_011566	ZMYND10	TSS17101	chr3:50378540-50379130	ZMYND10	0.70028	0.483531	-0.541555
XLOC_011580	-	XLOC_011580	PPM1M	TSS17124	chr3:52280185-52284617	PPM1M	0.612815	0.65608	-0.181442
XLOC_011590	-	XLOC_011590	IL17RB	TSS17136,TSS17137	chr3:53880576-53916229	IL17RB	0.67318	0.676905	-0.268177
XLOC_011599	-	XLOC_011599	PXK	TSS17149,TSS17150	chr3:58318616-58419579	PXK	0.172776	0.66469	0.178414
XLOC_011614	-	XLOC_011614	GXYLT2	TSS17173	chr3:72937384-73027325	GXYLT2	0.499586	0.122268	-0.33033
XLOC_011627	-	XLOC_011627	ARL6	TSS17195	chr3:97483418-97520014	ARL6	0.426818	0.178177	0.278844
XLOC_011655	-	XLOC_011655	BOC	TSS17240,TSS17241,TSS17242,TSS17243,TSS17244	chr3:112929826-113160361	BOC	0.330071	0.314743	0.0934519
XLOC_011658	-	XLOC_011658	GRAMD1C	TSS17249	chr3:113557680-113666086	GRAMD1C	0.582859	0.388617	-0.0518538
XLOC_011663	-	XLOC_011663	C3orf15	TSS17257,TSS17258	chr3:119421868-119486164	C3orf15	0.630161	0.391585	-0.266273
XLOC_011667	-	XLOC_011667	SLC15A2	TSS17262	chr3:121633728-121663034	SLC15A2	0.774982	0.0841384	-0.243603
XLOC_011691	-	XLOC_011691	IFT122	TSS17301,TSS17302,TSS17303,TSS17304	chr3:129100146-129239244	IFT122	0.17876	0.571459	0.0183172
XLOC_011698	-	XLOC_011698	CDV3	TSS17321	chr3:133292433-133309118	CDV3	0.0807854	0.247646	0.0552354
XLOC_011712	-	XLOC_011712	SLC25A36	TSS17341,TSS17342	chr3:140660620-140699108	SLC25A36	0.12086	0.311278	-0.0972886
XLOC_011723	-	XLOC_011723	CHST2	TSS17361	chr3:142838603-142843581	CHST2	-0.612249	-0.52559	0.0871513
XLOC_011730	-	XLOC_011730	RNF13	TSS17368,TSS17369	chr3:149530474-149680030	RNF13	0.348531	0.0313965	-0.0885372
XLOC_011735	-	XLOC_011735	MBNL1	TSS17376,TSS17377,TSS17378,TSS17379,TSS17380	chr3:151980404-152183572	MBNL1	-0.145638	-0.464693	-0.0402624
XLOC_011739	-	XLOC_011739	C3orf33	TSS17385	chr3:155480351-155572248	C3orf33	14	0	0
XLOC_011746	-	XLOC_011746	MLF1	TSS17396	chr3:158288952-158324399	MLF1	0.39431	0.23042	-0.11859
XLOC_011749	-	XLOC_011749	SMC4	TSS17400	chr3:160117429-160152810	SMC4	-0.275637	-0.431302	-0.00772789
XLOC_011753	-	XLOC_011753	BCHE	TSS17407	chr3:165503969-165548832	BCHE	0.571989	0.263321	-0.0994149
XLOC_011760	-	XLOC_011760	SKIL	TSS17421,TSS17422	chr3:170075472-170114619	SKIL	-0.339862	-0.330364	0.104287
XLOC_011763	-	XLOC_011763	ECT2	TSS17426,TSS17427,TSS17428,TSS17429	chr3:172468494-172539335	ECT2	-0.202915	-0.46106	-0.0742075
XLOC_011764	-	XLOC_011764	NAALADL2	TSS17430,TSS17431,TSS17432	chr3:174577103-175527260	NAALADL2	0.0586726	-1.07343	-0.741085
XLOC_011772	-	XLOC_011772	TTC14	TSS17445	chr3:180319917-180397283	TTC14	0.383385	0.442872	0.157326
XLOC_011786	-	XLOC_011786	EIF4G1	TSS17468	chr3:184032282-184053195	EIF4G1	-0.357937	-0.166945	0.141306
XLOC_011795	-	XLOC_011795	EIF4A2	TSS17484	chr3:186501340-186524484	EIF4A2	0.294312	0.460209	0.0396767
XLOC_011806	-	XLOC_011806	OPA1	TSS17502,TSS17503,TSS17504	chr3:193310813-193415636	OPA1	-0.137217	-0.227713	-0.0616859
XLOC_011812	-	XLOC_011812	MIR570,SDHAP2	TSS17511,TSS17512,TSS17513,TSS17514,TSS17515,TSS17516	chr3:195384909-195428121	MIR570	0.333542	0.487138	0.109234
XLOC_011815	-	XLOC_011815	OSTalpha	TSS17519	chr3:195943382-196014674	OSTalpha	0.998499	0.347768	0.121143
XLOC_011816	-	XLOC_011816	FBXO45	TSS17520,TSS17521	chr3:196295589-196315932	FBXO45	0.285663	0.00453527	-0.0249894
XLOC_011817	-	XLOC_011817	PIGX	TSS17522,TSS17523,TSS17524,TSS17525	chr3:196439534-196463018	PIGX	0.338062	0.327918	-0.101811
XLOC_011821	-	XLOC_011821	MFI2-AS1	TSS17529	chr3:196728610-196756687	MFI2-AS1	1.25524	0.630547	0.441215
XLOC_011841	-	XLOC_011841	VGLL4	TSS17564,TSS17565,TSS17566,TSS17567	chr3:11314009-11762220	VGLL4	-0.255056	-0.0743051	-0.418287
XLOC_011848	-	XLOC_011848	NUP210	TSS17579,TSS17580	chr3:13357727-13461809	NUP210	-0.252234	-0.0392954	-0.0556021
XLOC_011850	-	XLOC_011850	WNT7A	TSS17582	chr3:13856987-13921618	WNT7A	-0.575672	-0.615527	0.176369
XLOC_011867	-	XLOC_011867	NGLY1	TSS17616,TSS17617	chr3:25760434-25831530	NGLY1	0.306358	0.192307	0.0401183
XLOC_011871	-	XLOC_011871	OSBPL10	TSS17624,TSS17625,TSS17626	chr3:31701508-32023342	OSBPL10	-0.580364	-0.532268	0.00981839
XLOC_011888	-	XLOC_011888	RPSA	TSS17657	chr3:39448183-39454118	RPSA	0.81741	1.11922	0.878072
XLOC_011901	-	XLOC_011901	SLC6A20	TSS17680,TSS17681	chr3:45796811-45838035	SLC6A20	-0.215201	-0.748198	-0.317058
XLOC_011902	-	XLOC_011902	LZTFL1	TSS17682	chr3:45865445-45883621	LZTFL1	0.316232	0.112518	-0.23231
XLOC_011907	-	XLOC_011907	SETD2	TSS17689	chr3:47057897-47205467	SETD2	-0.159638	-0.317909	-0.136522
XLOC_011912	-	XLOC_011912	SMARCC1	TSS17706,TSS17707,TSS17708	chr3:47627040-47823405	SMARCC1	-0.199616	-0.265108	-0.0652082
XLOC_011913	-	XLOC_011913	MAP4	TSS17709	chr3:47892092-48130769	MAP4	-0.346531	0.0187568	-0.0816852
XLOC_011916	-	XLOC_011916	PLXNB1	TSS17713,TSS17714,TSS17715,TSS17716,TSS17717,TSS17718	chr3:48445189-48471650	PLXNB1	0.303287	0.337403	0.0402345
XLOC_011920	-	XLOC_011920	COL7A1	TSS17725	chr3:48601505-48609180	COL7A1	0.113959	1.19252	0.460027
XLOC_011922	-	XLOC_011922	SLC26A6	TSS17727	chr3:48663058-48672547	SLC26A6	0.342967	0.678802	0.225146
XLOC_011936	-	XLOC_011936	USP19	TSS17747,TSS17748	chr3:49145478-49158371	USP19	-0.267639	-0.0711631	0.0106401
XLOC_011941	-	XLOC_011941	AMT	TSS17754	chr3:49454210-49466757	AMT	0.494166	0.922053	-0.0620588
XLOC_011957	-	XLOC_011957	VPRBP	TSS17773	chr3:51428698-51534018	VPRBP	-0.201466	-0.312157	-0.11981
XLOC_011959	-	XLOC_011959	PCBP4	TSS17775,TSS17776	chr3:51989329-52001482	PCBP4	0.672478	0.711542	0.355357
XLOC_011963	-	XLOC_011963	POC1A	TSS17780	chr3:52109166-52188706	POC1A	-0.441484	-0.413871	0.0488905
XLOC_011968	-	XLOC_011968	PBRM1	TSS17786,TSS17787,TSS17788,TSS17789,TSS17790	chr3:52579223-52740048	PBRM1	-0.0751744	-0.368369	-0.105006
XLOC_011969	-	XLOC_011969	GLT8D1	TSS17791,TSS17792	chr3:52579223-52740048	GLT8D1	0.395813	0.278707	-0.131489
XLOC_011978	-	XLOC_011978	WNT5A	TSS17809	chr3:55499742-55524085	WNT5A	-0.654465	-1.09436	-0.204074
XLOC_011980	-	XLOC_011980	ARHGEF3	TSS17812,TSS17813,TSS17814	chr3:56761445-57112683	ARHGEF3	-0.233628	-0.624006	0.116124
XLOC_011984	-	XLOC_011984	FAM116A	TSS17818,TSS17819,TSS17820	chr3:57611143-57678816	FAM116A	0.0286878	-0.283278	-0.0741867
XLOC_011990	-	XLOC_011990	ADAMTS9	TSS17827	chr3:64501330-64673365	ADAMTS9	1.24967	0.918052	-0.315926
XLOC_012004	-	XLOC_012004	ROBO1	TSS17851,TSS17852,TSS17853	chr3:78646357-79817059	ROBO1	-0.232437	-0.371658	-0.127649
XLOC_012016	-	XLOC_012016	CBLB	TSS17872	chr3:105374325-105587887	CBLB	-0.327672	-0.0780115	-0.320945
XLOC_012017	-	XLOC_012017	CD47	TSS17873	chr3:107760971-107809935	CD47	0.286822	0.286667	-0.0293709
XLOC_012018	-	XLOC_012018	IFT57	TSS17874	chr3:107879658-107941417	IFT57	0.302884	0.359334	-0.00916528
XLOC_012019	-	XLOC_012019	KIAA1524	TSS17875,TSS17876,TSS17877	chr3:108260341-108413693	KIAA1524	-0.208666	-0.316893	0.0851341
XLOC_012027	-	XLOC_012027	KIAA1407	TSS17887	chr3:113682982-113775460	KIAA1407	0.865952	0.637854	-0.158594
XLOC_012030	-	XLOC_012030	TMEM39A	TSS17890	chr3:119148280-119182523	TMEM39A	0.177809	0.612215	0.0297737
XLOC_012033	-	XLOC_012033	FSTL1	TSS17894,TSS17895	chr3:120112382-120169943	FSTL1	0.255141	0.0121666	-0.254126
XLOC_012046	-	XLOC_012046	CCDC14	TSS17918	chr3:123632273-123680255	CCDC14	0.362915	0.420284	0.114043
XLOC_012049	-	XLOC_012049	SLC12A8	TSS17922,TSS17923,TSS17924,TSS17925	chr3:124801479-124931609	SLC12A8	0.167912	0.489743	0.367596
XLOC_012052	-	XLOC_012052	OSBPL11	TSS17930	chr3:125246424-125314381	OSBPL11	-0.0183751	-0.407499	0.0568922
XLOC_012058	-	XLOC_012058	TPRA1	TSS17939,TSS17940	chr3:127291907-127309576	TPRA1	0.40001	0.585436	0.188427
XLOC_012067	-	XLOC_012067	CNBP	TSS17951	chr3:128886555-128902810	CNBP	0.248103	0.142896	-0.0357972
XLOC_012070	-	XLOC_012070	RPL32P3	TSS17954,TSS17955	chr3:129100146-129239244	RPL32P3	0.571709	1.10076	0.291761
XLOC_012076	-	XLOC_012076	ASTE1	TSS17966,TSS17967,TSS17968	chr3:130569368-130745655	ASTE1	0.450311	-0.0767975	-0.152839
XLOC_012078	-	XLOC_012078	NPHP3-ACAD11	TSS17971,TSS17972,TSS17973	chr3:132276938-132441303	NPHP3-ACAD11	0.435303	0.373368	-0.0707941
XLOC_012082	-	XLOC_012082	AMOTL2	TSS17978	chr3:134074187-134093422	AMOTL2	-0.184425	0.373029	0.335126
XLOC_012085	-	XLOC_012085	STAG1	TSS17981,TSS17982,TSS17983	chr3:136054707-136471293	STAG1	-0.151187	-0.485611	-0.0241318
XLOC_012097	-	XLOC_012097	XRN1	TSS18005	chr3:142025448-142166875	XRN1	-0.237921	-0.255955	-0.0917909
XLOC_012100	-	XLOC_012100	U2SURP	TSS18008	chr3:142719686-142779567	U2SURP	0.622227	0.955207	0.321972
XLOC_012108	-	XLOC_012108	WWTR1	TSS18016	chr3:149235019-149375424	WWTR1	0.378398	0.149431	-0.114145
XLOC_012113	-	XLOC_012113	SIAH2	TSS18023	chr3:150458909-150481263	SIAH2	0.265645	0.76291	0.0123487
XLOC_012121	-	XLOC_012121	CCNL1	TSS18036	chr3:156865435-156880238	CCNL1	0.411248	0.609207	0.139886
XLOC_012123	-	XLOC_012123	IFT80	TSS18041,TSS18042,TSS18043	chr3:159974771-160117320	IFT80	0.310129	0.193574	-0.220857
XLOC_012126	-	XLOC_012126	B3GALNT1	TSS18046,TSS18047	chr3:160801482-160823160	B3GALNT1	0.491203	0.212504	-0.136747
XLOC_012129	-	XLOC_012129	ZBBX	TSS18051,TSS18052	chr3:166958076-167098085	ZBBX	0.915394	0.493522	-0.326545
XLOC_012132	-	XLOC_012132	MECOM	TSS18055,TSS18056,TSS18057,TSS18058,TSS18059	chr3:168801285-169381583	MECOM	-0.170267	-0.477703	-0.156797
XLOC_012135	-	XLOC_012135	PHC3	TSS18064	chr3:169804604-169899537	PHC3	-0.386346	-0.445868	-0.194184
XLOC_012145	-	XLOC_012145	TBL1XR1	TSS18076	chr3:176737230-176915052	TBL1XR1	0.0276793	-0.229179	-0.128952
XLOC_012155	-	XLOC_012155	MCCC1	TSS18092,TSS18093,TSS18094	chr3:182732946-182833439	MCCC1	0.0580234	-0.369091	-0.213777
XLOC_012166	-	XLOC_012166	IGF2BP2	TSS18115,TSS18116	chr3:185360865-185542827	IGF2BP2	0.303058	0.703153	0.206536
XLOC_012170	-	XLOC_012170	RFC4	TSS18122	chr3:186501340-186524484	RFC4	0.43467	0.523851	0.0808166
XLOC_012171	-	XLOC_012171	ST6GAL1	TSS18123	chr3:186666682-186796347	ST6GAL1	14	0	14
XLOC_012179	-	XLOC_012179	LPP	TSS18131	chr3:187868361-188608460	LPP	-0.517914	-0.655277	-0.289214
XLOC_012180	-	XLOC_012180	LPP	TSS18132	chr3:187868361-188608460	LPP	-0.376167	-0.713496	-0.464053
XLOC_012183	-	XLOC_012183	LPP	TSS18135	chr3:187868361-188608460	LPP	-0.166816	-0.575056	-0.236672
XLOC_012188	-	XLOC_012188	TMEM44	TSS18148,TSS18149	chr3:194304737-194354150	TMEM44	0.531364	0.343885	0.241786
XLOC_012191	-	XLOC_012191	PPP1R2	TSS18160	chr3:195241219-195270224	PPP1R2	0.256528	-0.0280094	-0.129327
XLOC_012197	-	XLOC_012197	SDHAP1	TSS18169,TSS18170,TSS18171	chr3:195685848-195698191	SDHAP1	0.286024	0.603483	-0.101608
XLOC_012205	-	XLOC_012205	CEP19	TSS18183	chr3:196433147-196439123	CEP19	0.576044	0.608886	-0.0894313
XLOC_012208	-	XLOC_012208	MFI2	TSS18191,TSS18192	chr3:196728610-196756687	MFI2	0.62002	1.08911	0.10045
XLOC_012211	-	XLOC_012211	LOC220729	TSS18204,TSS18205,TSS18206	chr3:197338222-197354774	LOC220729	0.154993	0.523761	0.164131
XLOC_012213	-	XLOC_012213	IQCG	TSS18209,TSS18210	chr3:197518137-197686886	IQCG	0.493789	0.336941	-0.16375
XLOC_012551	-	XLOC_012551	PDE6B	TSS18554,TSS18555	chr4:619223-664681	PDE6B	0.643249	0.333997	-0.0484183
XLOC_012561	-	XLOC_012561	TACC3	TSS18574,TSS18575	chr4:1717558-1746900	TACC3	-0.370546	-0.304752	0.176866
XLOC_012562	-	XLOC_012562	FGFR3	TSS18576	chr4:1795038-1810599	FGFR3	0.61088	1.01467	0.531658
XLOC_012571	-	XLOC_012571	HTT	TSS18594,TSS18595,TSS18596	chr4:3076407-3245687	HTT	-0.437166	-0.395764	-0.0256914
XLOC_012573	-	XLOC_012573	DOK7	TSS18601,TSS18602,TSS18603,TSS18604,TSS18605	chr4:3465032-3496296	DOK7	-0.431974	1.40888	1.04739
XLOC_012575	-	XLOC_012575	D4S234E	TSS18608	chr4:4387982-4712664	D4S234E	0.270508	0.312303	0.19259
XLOC_012578	-	XLOC_012578	EVC	TSS18612	chr4:5712923-5830761	EVC	0.235944	0.565321	0.0779318
XLOC_012586	-	XLOC_012586	KIAA0232	TSS18622	chr4:6784393-6885899	KIAA0232	0.303739	0.0343096	-0.19316
XLOC_012588	-	XLOC_012588	HTRA3	TSS18627	chr4:8271488-8297444	HTRA3	0.655675	1.87378	0.826926
XLOC_012595	-	XLOC_012595	FGFBP1	TSS18635	chr4:15937220-15939998	FGFBP1	-0.455643	-0.853157	0.084953
XLOC_012598	-	XLOC_012598	NCAPG	TSS18638	chr4:17812524-17876122	NCAPG	-0.309652	-0.539889	-0.00844348
XLOC_012605	-	XLOC_012605	SLC34A2	TSS18649	chr4:25656842-25680739	SLC34A2	-0.446195	-0.0351711	0.172213
XLOC_012626	-	XLOC_012626	LIMCH1	TSS18689,TSS18690,TSS18691	chr4:41362803-41702063	LIMCH1	0.510256	-0.128644	-0.0308663
XLOC_012638	-	XLOC_012638	KIT	TSS18713	chr4:55524094-55606882	KIT	-0.331329	-0.545151	-0.0926925
XLOC_012662	-	XLOC_012662	FAM47E	TSS18745,TSS18746	chr4:77079878-77205037	FAM47E	0.660071	0.183765	-0.456153
XLOC_012663	-	XLOC_012663	SHROOM3	TSS18747,TSS18748,TSS18749	chr4:77356088-77704405	SHROOM3	-0.0358617	-0.372587	-0.00430058
XLOC_012665	-	XLOC_012665	CCNG2	TSS18754,TSS18755,TSS18756	chr4:78078356-78091215	CCNG2	-0.00272144	-0.442644	-0.299699
XLOC_012667	-	XLOC_012667	FRAS1	TSS18758	chr4:78978148-79465589	FRAS1	-0.831363	-0.964204	-0.238321
XLOC_012668	-	XLOC_012668	ANXA3	TSS18759,TSS18760,TSS18761	chr4:79472741-79531607	ANXA3	0.325192	0.003521	0.0663291
XLOC_012671	-	XLOC_012671	LOC100499177	TSS18766	chr4:83814604-83841284	LOC100499177	0.924275	1.09336	0.210679
XLOC_012675	-	XLOC_012675	CDS1	TSS18771	chr4:85504056-85572597	CDS1	0.224066	0.026315	-0.040626
XLOC_012680	-	XLOC_012680	AFF1	TSS18777,TSS18778,TSS18779,TSS18780,TSS18781,TSS18782,TSS18783,TSS18784,TSS18785,TSS18786,TSS18787,TSS18788	chr4:87856153-88062206	AFF1	-0.290308	-0.416625	-0.0992186
XLOC_012691	-	XLOC_012691	BMPR1B	TSS18806,TSS18807	chr4:95917358-96079601	BMPR1B	0.680778	0.406162	-0.23172
XLOC_012702	-	XLOC_012702	NPNT	TSS18825,TSS18826,TSS18827,TSS18828	chr4:106816596-106892831	NPNT	0.678079	0.525712	-0.259218
XLOC_012708	-	XLOC_012708	OSTC	TSS18836	chr4:109571740-109589016	OSTC	0.0704088	0.355489	0.0876111
XLOC_012709	-	XLOC_012709	SEC24B	TSS18837,TSS18838,TSS18839	chr4:110354970-110461615	SEC24B	-0.108011	-0.332758	-0.265939
XLOC_012721	-	XLOC_012721	PRSS12	TSS18860	chr4:119201212-119273922	PRSS12	0.524773	0.348043	-0.272816
XLOC_012728	-	XLOC_012728	KIAA1109	TSS18871,TSS18872,TSS18873,TSS18874,TSS18875	chr4:123075183-123283914	KIAA1109	-0.0481024	-0.428167	0.130403
XLOC_012729	-	XLOC_012729	BBS12	TSS18876	chr4:123621611-123666098	BBS12	0.647904	0.465594	-0.127694
XLOC_012731	-	XLOC_012731	SPRY1	TSS18878	chr4:124317896-124326189	SPRY1	-0.361627	-0.157624	-0.106789
XLOC_012732	-	XLOC_012732	FAT4	TSS18879	chr4:126237007-126414087	FAT4	-0.429891	-0.786907	-0.266505
XLOC_012741	-	XLOC_012741	C4orf33	TSS18897,TSS18898,TSS18899	chr4:130014828-130033843	C4orf33	0.335665	-0.0872212	-0.480282
XLOC_012747	-	XLOC_012747	ELMOD2	TSS18906,TSS18907	chr4:141445299-141474937	ELMOD2	0.176204	-0.0833508	-0.18406
XLOC_012759	-	XLOC_012759	LRBA	TSS18919	chr4:151185595-151936715	LRBA	-2.19328	-0.282878	0.546312
XLOC_012773	-	XLOC_012773	GLRB	TSS18942	chr4:157997554-158093242	GLRB	0.3892	0.427822	-0.0204419
XLOC_012783	-	XLOC_012783	CPE	TSS18961	chr4:166385739-166419661	CPE	0.488377	0.287261	-0.229894
XLOC_012792	-	XLOC_012792	NEIL3	TSS18980	chr4:178230990-178284092	NEIL3	-0.26886	-0.586425	0.0017804
XLOC_012798	-	XLOC_012798	STOX2	TSS18990,TSS18991,TSS18992	chr4:184826508-184944681	STOX2	-0.268267	-0.630117	-0.150113
XLOC_012814	-	XLOC_012814	ZNF141	TSS19012	chr4:53045-387353	ZNF141	-6.62389	1.69171	1.10693
XLOC_012815	-	XLOC_012815	ABCA11P,ZNF721	TSS19013,TSS19014,TSS19015,TSS19016	chr4:418568-491519	ABCA11P	0.189918	-0.00631112	-0.24939
XLOC_012819	-	XLOC_012819	LOC100129917	TSS19022	chr4:769290-775636	LOC100129917	0.374778	0.853447	0.337363
XLOC_012823	-	XLOC_012823	FGFRL1	TSS19027	chr4:1005609-1020766	FGFRL1	0.207845	0.750586	0.312037
XLOC_012832	-	XLOC_012832	ZFYVE28	TSS19044,TSS19045	chr4:2271319-2420370	ZFYVE28	0.600087	0.882254	0.0269427
XLOC_012844	-	XLOC_012844	PPP2R2C	TSS19061	chr4:6322304-6473985	PPP2R2C	0.493896	1.17041	0.264864
XLOC_012858	-	XLOC_012858	FBXL5	TSS19078,TSS19079	chr4:15606006-15657035	FBXL5	0.220249	0.0977293	-0.145894
XLOC_012859	-	XLOC_012859	PROM1	TSS19080	chr4:15969848-16085594	PROM1	0.251739	0.420994	-0.102213
XLOC_012861	-	XLOC_012861	QDPR	TSS19083	chr4:17487855-17513857	QDPR	0.260683	0.642367	0.394066
XLOC_012880	-	XLOC_012880	UGDH	TSS19111,TSS19112,TSS19113	chr4:39500192-39529218	UGDH	0.200728	0.360166	-0.0130464
XLOC_012882	-	XLOC_012882	C4orf34	TSS19115,TSS19116,TSS19117	chr4:39548190-39640619	C4orf34	0.231813	0.191997	-0.196258
XLOC_012891	-	XLOC_012891	FRYL	TSS19136,TSS19137	chr4:48499379-48782316	FRYL	-0.292807	-0.265833	-0.0205797
XLOC_012911	-	XLOC_012911	EPHA5	TSS19164,TSS19165	chr4:66185280-66559104	EPHA5	-0.690379	-0.815652	-0.314983
XLOC_012918	-	XLOC_012918	ANKRD17	TSS19177,TSS19178	chr4:73940336-74124502	ANKRD17	-0.219606	-0.19072	0.0959005
XLOC_012919	-	XLOC_012919	RASSF6	TSS19179	chr4:74437299-74486340	RASSF6	1.03712	0.634079	-0.596237
XLOC_012920	-	XLOC_012920	BTC	TSS19180,TSS19181	chr4:75670008-75676204	BTC	0.60596	0.390958	0.16176
XLOC_012927	-	XLOC_012927	SCARB2	TSS19196,TSS19197	chr4:77079878-77205037	SCARB2	0.202501	0.0129943	-0.211483
XLOC_012931	-	XLOC_012931	FRAS1	TSS19205	chr4:78978148-79465589	FRAS1	-1.52914	-14	-0.0342203
XLOC_012945	-	XLOC_012945	WDFY3	TSS19225,TSS19226,TSS19227,TSS19228	chr4:85590692-85887544	WDFY3	-0.391003	-0.472526	0.0217652
XLOC_012948	-	XLOC_012948	C4orf36	TSS19232,TSS19233	chr4:87808197-87813575	C4orf36	-1.21409	-1.11933	-0.657351
XLOC_012954	-	XLOC_012954	TSPAN5	TSS19241	chr4:99391517-99579812	TSPAN5	0.153588	0.488529	0.29104
XLOC_012960	-	XLOC_012960	H2AFZ	TSS19248,TSS19249	chr4:100869193-100871544	H2AFZ	-0.187423	-0.390585	-0.17284
XLOC_012962	-	XLOC_012962	SLC39A8	TSS19252,TSS19253,TSS19254,TSS19255	chr4:103172197-103266655	SLC39A8	0.238558	0.420241	-0.10451
XLOC_012967	-	XLOC_012967	CENPE	TSS19267	chr4:104026911-104119566	CENPE	-0.359619	-0.614152	0.0434656
XLOC_012980	-	XLOC_012980	CAMK2D	TSS19290,TSS19291,TSS19292	chr4:114372187-114683083	CAMK2D	0.435005	0.218836	-0.432697
XLOC_012985	-	XLOC_012985	SEC24D	TSS19299,TSS19300	chr4:119643941-119757326	SEC24D	-0.0565883	0.324036	0.0449857
XLOC_012990	-	XLOC_012990	CCNA2	TSS19308	chr4:122722471-122745088	CCNA2	-0.283708	-0.504479	-0.0128218
XLOC_013003	-	XLOC_013003	SLC7A11	TSS19323,TSS19324	chr4:139085167-139163712	SLC7A11	-0.189348	-0.00605555	0.0143911
XLOC_013007	-	XLOC_013007	SETD7	TSS19336	chr4:140427189-140452695	SETD7	0.450469	0.582416	0.149224
XLOC_013010	-	XLOC_013010	ELMOD2	TSS19340	chr4:141445299-141474937	ELMOD2	14	14	14
XLOC_013013	-	XLOC_013013	INPP4B	TSS19343,TSS19344,TSS19345,TSS19346,TSS19347,TSS19348	chr4:142944311-143767604	INPP4B	-0.179582	-0.467835	-0.471967
XLOC_013020	-	XLOC_013020	LRBA	TSS19361,TSS19362,TSS19363	chr4:151185595-151936715	LRBA	-0.210972	-0.442389	-0.154753
XLOC_013031	-	XLOC_013031	PDGFC	TSS19378,TSS19379,TSS19380,TSS19381	chr4:157682666-157892573	PDGFC	0.404203	0.228627	-0.191489
XLOC_013035	-	XLOC_013035	NAF1	TSS19385	chr4:164045736-164088073	NAF1	0.390356	0.0964727	0.115446
XLOC_013044	-	XLOC_013044	MFAP3L	TSS19400	chr4:170907747-170927785	MFAP3L	0.271842	0.598175	-0.0591089
XLOC_013062	-	XLOC_013062	ACSL1	TSS19422,TSS19423,TSS19424,TSS19425,TSS19426	chr4:185676685-185747215	ACSL1	-0.0464698	-0.423585	0.218851
XLOC_013064	-	XLOC_013064	CCDC110	TSS19428	chr4:186379040-186392913	CCDC110	0.22317	0.928981	0.275823
XLOC_013067	-	XLOC_013067	FAT1	TSS19434,TSS19435	chr4:187508932-187647883	FAT1	-0.441083	-0.447319	-0.151037
XLOC_013358	-	XLOC_013358	SLC12A7	TSS19730	chr5:1050488-1062501	SLC12A7	-1.14922	-1.41644	-0.304561
XLOC_013367	-	XLOC_013367	CMBL	TSS19747	chr5:10277361-10307683	CMBL	14	14	0
XLOC_013376	-	XLOC_013376	CDH6	TSS19758,TSS19759	chr5:31194198-31329288	CDH6	0.406237	0.132045	0.0505713
XLOC_013379	-	XLOC_013379	PDZD2	TSS19762,TSS19763	chr5:31799030-32111038	PDZD2	-0.380546	-0.658228	-0.017026
XLOC_013380	-	XLOC_013380	SUB1	TSS19764,TSS19765	chr5:32585604-32604200	SUB1	0.190848	-0.0121389	-0.0672044
XLOC_013385	-	XLOC_013385	SPEF2	TSS19774	chr5:35617984-35814713	SPEF2	0.668258	0.480162	-0.284298
XLOC_013389	-	XLOC_013389	NIPBL	TSS19779	chr5:36876860-37065993	NIPBL	-0.281544	-0.45083	-0.234931
XLOC_013402	-	XLOC_013402	NNT	TSS19799,TSS19800,TSS19801	chr5:43602780-43706496	NNT	-0.057417	-0.277517	-0.153051
XLOC_013409	-	XLOC_013409	SKIV2L2	TSS19810	chr5:54603575-54721597	SKIV2L2	-0.299296	-0.203733	0.00578116
XLOC_013429	-	XLOC_013429	PIK3R1	TSS19842,TSS19843	chr5:67511583-67597649	PIK3R1	0.314601	-0.0947814	-0.359786
XLOC_013431	-	XLOC_013431	CCNB1	TSS19845	chr5:68462911-68470061	CCNB1	-0.434397	-0.587234	0.0446312
XLOC_013440	-	XLOC_013440	MCCC2	TSS19861,TSS19862,TSS19863,TSS19864	chr5:70883114-70954559	MCCC2	-0.273414	-0.18265	0.00207383
XLOC_013453	-	XLOC_013453	IQGAP2	TSS19882,TSS19883	chr5:75723708-76004013	IQGAP2	-0.279493	-0.496405	0.115288
XLOC_013464	-	XLOC_013464	ANKRD34B	TSS19897	chr5:79852573-79866304	ANKRD34B	2.05501	1.86842	1.11898
XLOC_013470	-	XLOC_013470	VCAN	TSS19909	chr5:82767492-82878122	VCAN	-0.538558	-0.246205	0.0634982
XLOC_013476	-	XLOC_013476	NR2F1	TSS19915,TSS19916	chr5:92745064-92919828	NR2F1	0.897116	0.995284	0.136109
XLOC_013479	-	XLOC_013479	CAST	TSS19921,TSS19922,TSS19923,TSS19924,TSS19925	chr5:95997740-96149848	CAST	-0.0989286	-0.325569	-0.190654
XLOC_013487	-	XLOC_013487	PPIP5K2	TSS19937	chr5:102455937-102539005	PPIP5K2	-0.0275654	-0.261446	-0.0612629
XLOC_013495	-	XLOC_013495	LOC100505678	TSS19948,TSS19949	chr5:111060218-111093915	LOC100505678	0.602878	0.41417	0.426216
XLOC_013497	-	XLOC_013497	APC	TSS19951,TSS19952,TSS19953	chr5:112043201-112181936	APC	-0.218882	-0.405008	-0.0970988
XLOC_013501	-	XLOC_013501	CCDC112	TSS19958	chr5:114602875-114632458	CCDC112	1.77727	1.17237	1.04827
XLOC_013507	-	XLOC_013507	DMXL1	TSS19965,TSS19966,TSS19967	chr5:118406839-118584963	DMXL1	-0.211331	-0.400471	-0.114935
XLOC_013518	-	XLOC_013518	LMNB1	TSS19983,TSS19984,TSS19985,TSS19986	chr5:126112314-126172895	LMNB1	-0.204521	-0.443346	-0.0374
XLOC_013521	-	XLOC_013521	SLC27A6	TSS19992,TSS19993	chr5:128300926-128370004	SLC27A6	0.728151	0.919544	0.488076
XLOC_013531	-	XLOC_013531	TCF7	TSS20008,TSS20009	chr5:133450401-133483920	TCF7	0.766864	0.879458	0.0460104
XLOC_013535	-	XLOC_013535	SEC24A	TSS20015,TSS20016,TSS20017	chr5:133968098-134063605	SEC24A	-0.207935	-0.162426	-0.0894922
XLOC_013536	-	XLOC_013536	CAMLG	TSS20018	chr5:134074169-134087850	CAMLG	0.260908	0.226029	-0.169723
XLOC_013541	-	XLOC_013541	PKD2L2	TSS20030	chr5:137273641-137368802	PKD2L2	1.50769	1.44271	1.59859
XLOC_013542	-	XLOC_013542	KIF20A	TSS20031	chr5:137492572-137524942	KIF20A	-0.356478	-0.586616	-0.0665724
XLOC_013543	-	XLOC_013543	KDM3B	TSS20032,TSS20033,TSS20034	chr5:137688284-137772718	KDM3B	-0.262492	-0.319556	-0.144599
XLOC_013544	-	XLOC_013544	REEP2	TSS20035	chr5:137774775-137782658	REEP2	0.225373	0.675869	0.146011
XLOC_013545	-	XLOC_013545	CTNNA1	TSS20036,TSS20037,TSS20038,TSS20039	chr5:138089757-138270757	CTNNA1	-0.175118	-0.265475	-0.0423748
XLOC_013546	-	XLOC_013546	MATR3,SNHG4	TSS20040,TSS20041	chr5:138609440-138667366	MATR3	-0.0316757	-0.217687	-0.0655288
XLOC_013553	-	XLOC_013553	ANKHD1-EIF4EBP3	TSS20052,TSS20053	chr5:139781398-139929242	ANKHD1-EIF4EBP3	-0.172011	-0.256524	-0.188004
XLOC_013568	-	XLOC_013568	RELL2	TSS20074,TSS20075	chr5:141016516-141030986	RELL2	0.100001	1.12755	0.0575541
XLOC_013574	-	XLOC_013574	TCERG1	TSS20083,TSS20084,TSS20085	chr5:145826872-145891452	TCERG1	-0.250782	-0.304866	-0.114503
XLOC_013582	-	XLOC_013582	TCOF1	TSS20095	chr5:149737201-149779871	TCOF1	-0.302989	-0.201417	0.274238
XLOC_013591	-	XLOC_013591	GALNT10	TSS20110,TSS20111,TSS20112	chr5:153570294-153800627	GALNT10	0.319701	0.098613	0.025554
XLOC_013603	-	XLOC_013603	HMMR	TSS20135,TSS20136	chr5:162887516-162918953	HMMR	-0.140786	-0.577345	-0.258337
XLOC_013612	-	XLOC_013612	FGF18	TSS20150,TSS20151	chr5:170846666-170884630	FGF18	-0.746547	-0.646941	0.3001
XLOC_013625	-	XLOC_013625	UIMC1	TSS20172	chr5:176332005-176433795	UIMC1	14	14	0
XLOC_013628	-	XLOC_013628	NSD1	TSS20175,TSS20176,TSS20177,TSS20178	chr5:176560079-176727214	NSD1	-0.341033	-0.423525	-0.0417928
XLOC_013640	-	XLOC_013640	HNRNPH1	TSS20195	chr5:179041176-179061218	HNRNPH1	0.815153	0.963112	0.215143
XLOC_013645	-	XLOC_013645	CNOT6	TSS20202,TSS20203,TSS20204,TSS20205,TSS20206,TSS20207	chr5:179921387-180005395	CNOT6	-0.158076	-0.274751	-0.121952
XLOC_013648	-	XLOC_013648	BTNL9	TSS20211	chr5:180481517-180488523	BTNL9	0.839848	1.24573	0.304081
XLOC_013663	-	XLOC_013663	SDHAP3	TSS20237,TSS20238,TSS20239,TSS20240	chr5:1567684-1577099	SDHAP3	0.380979	0.569258	0.163883
XLOC_013676	-	XLOC_013676	FAM134B	TSS20259	chr5:16473003-16505534	FAM134B	0.786524	1.04922	0.439085
XLOC_013677	-	XLOC_013677	MYO10	TSS20260	chr5:16662015-16936385	MYO10	-0.36596	-0.596148	-0.0927367
XLOC_013679	-	XLOC_013679	CDH12	TSS20262	chr5:21750785-22639044	CDH12	0.399253	0.246781	-0.138819
XLOC_013687	-	XLOC_013687	PRLR	TSS20277,TSS20278,TSS20279	chr5:35046117-35231179	PRLR	-0.07197	-0.729775	0.218414
XLOC_013688	-	XLOC_013688	CAPSL	TSS20280	chr5:35904397-35938881	CAPSL	1.00438	0.656688	-0.16377
XLOC_013698	-	XLOC_013698	NUP155	TSS20294	chr5:37286559-37371223	NUP155	-0.276232	-0.425763	-0.0269649
XLOC_013704	-	XLOC_013704	OXCT1	TSS20301	chr5:41730166-41870791	OXCT1	0.279383	0.0414312	-0.048377
XLOC_013709	-	XLOC_013709	CCL28	TSS20308,TSS20309,TSS20310	chr5:43378150-43412529	CCL28	0.656727	0.194166	-0.279957
XLOC_013710	-	XLOC_013710	C5orf28	TSS20311,TSS20312,TSS20313	chr5:43444353-43483992	C5orf28	0.297748	-0.0700779	-0.0244916
XLOC_013715	-	XLOC_013715	CDC20B	TSS20324	chr5:54433033-54469005	CDC20B	14	14	0
XLOC_013717	-	XLOC_013717	CCNO	TSS20326	chr5:54525119-54529526	CCNO	0.962736	0.64267	-0.333759
XLOC_013721	-	XLOC_013721	IL6ST	TSS20332	chr5:55230924-55290863	IL6ST	0.175588	-0.0138669	-0.113725
XLOC_013728	-	XLOC_013728	ELOVL7	TSS20341,TSS20342,TSS20343,TSS20344	chr5:60047615-60140101	ELOVL7	0.246557	-0.0886337	-0.078071
XLOC_013749	-	XLOC_013749	COL4A3BP	TSS20384,TSS20385,TSS20386,TSS20387	chr5:74666247-74897535	COL4A3BP	-0.172745	-0.169615	-0.0268586
XLOC_013761	-	XLOC_013761	SERINC5	TSS20406,TSS20407	chr5:79407049-79551898	SERINC5	0.239056	-0.0733668	-0.0210789
XLOC_013763	-	XLOC_013763	ANKRD34B	TSS20410,TSS20411,TSS20412	chr5:79852573-79866304	ANKRD34B	0.667116	0.40291	-0.0588596
XLOC_013774	-	XLOC_013774	ARRDC3	TSS20425,TSS20426,TSS20427	chr5:90664502-90679150	ARRDC3	0.249732	0.104633	0.015157
XLOC_013776	-	XLOC_013776	FAM172A	TSS20433,TSS20434,TSS20435,TSS20436	chr5:92953120-93447404	FAM172A	0.392355	0.237721	0.134629
XLOC_013784	-	XLOC_013784	ST8SIA4	TSS20450	chr5:100185141-100238987	ST8SIA4	0.613124	1.22202	-0.243547
XLOC_013788	-	XLOC_013788	FBXL17	TSS20454,TSS20455,TSS20456	chr5:107194733-107717799	FBXL17	-0.0301674	-0.417324	-0.0773939
XLOC_013791	-	XLOC_013791	C5orf13	TSS20459,TSS20460,TSS20461	chr5:111060218-111093915	C5orf13	0.179136	-0.417126	-0.180813
XLOC_013792	-	XLOC_013792	EPB41L4A	TSS20462	chr5:111496222-111755557	EPB41L4A	-0.465894	-0.53004	-0.321949
XLOC_013801	-	XLOC_013801	DTWD2	TSS20477,TSS20478	chr5:118171775-118324240	DTWD2	-0.127526	-0.371383	0.02478
XLOC_013811	-	XLOC_013811	FBN2	TSS20496,TSS20497,TSS20498,TSS20499	chr5:127593467-127873918	FBN2	-0.428593	-0.648797	-0.256463
XLOC_013815	-	XLOC_013815	P4HA2	TSS20503,TSS20504,TSS20505	chr5:131527212-131563556	P4HA2	0.17247	0.487191	0.168082
XLOC_013821	-	XLOC_013821	AFF4	TSS20515,TSS20516,TSS20517,TSS20518,TSS20519	chr5:132210861-132299354	AFF4	-0.125722	-0.282721	-0.105778
XLOC_013825	-	XLOC_013825	VDAC1	TSS20523,TSS20524	chr5:133307565-133340824	VDAC1	-0.121849	0.299402	-0.0120188
XLOC_013835	-	XLOC_013835	FAM13B	TSS20539	chr5:137273641-137368802	FAM13B	0.0674287	-0.367253	-0.137027
XLOC_013838	-	XLOC_013838	CDC25C	TSS20543	chr5:137620956-137667529	CDC25C	-0.370136	-0.695974	-0.217352
XLOC_013854	-	XLOC_013854	DIAPH1	TSS20564,TSS20565	chr5:140894587-140998622	DIAPH1	-0.19543	-0.227536	-0.0562568
XLOC_013856	-	XLOC_013856	FCHSD1	TSS20567	chr5:141016516-141030986	FCHSD1	0.271619	0.630021	0.01638
XLOC_013862	-	XLOC_013862	LARS	TSS20578,TSS20579,TSS20580	chr5:145492577-145562294	LARS	-0.237047	0.00526054	0.0444196
XLOC_013881	-	XLOC_013881	ADAM19	TSS20611	chr5:156904311-157002838	ADAM19	-0.446502	-0.505407	0.100975
XLOC_013897	-	XLOC_013897	STC2	TSS20643	chr5:172746101-172756506	STC2	-0.211731	0.996877	0.636347
XLOC_013905	-	XLOC_013905	MXD3,RAB24	TSS20654,TSS20655,TSS20656	chr5:176728198-176739292	MXD3	0.33275	0.496142	0.0693331
XLOC_013911	-	XLOC_013911	FAM193B	TSS20663	chr5:176946789-176981548	FAM193B	0.329497	0.558645	0.0707948
XLOC_013924	-	XLOC_013924	MGAT1	TSS20690,TSS20691,TSS20692	chr5:180217398-180237481	MGAT1	0.109758	0.460247	0.194522
XLOC_013925	-	XLOC_013925	ZFP62	TSS20693,TSS20694,TSS20695,TSS20696	chr5:180270549-180288286	ZFP62	0.162506	0.411747	-0.267657
XLOC_013926	-	XLOC_013926	TRIM7	TSS20697	chr5:180630119-180631340	TRIM7	0.774277	1.0515	0.550175
XLOC_014211	-	XLOC_014211	NQO2	TSS20987,TSS20988,TSS20989,TSS20990,TSS20991,TSS20992	chr6:3000066-3025005	NQO2	0.500758	0.348796	0.455056
XLOC_014219	-	XLOC_014219	RREB1	TSS21005	chr6:7107829-7252218	RREB1	-0.46688	-0.150448	0.117514
XLOC_014222	-	XLOC_014222	DSP	TSS21009,TSS21010,TSS21011	chr6:7540624-7586946	DSP	-0.314104	-0.523971	-0.193053
XLOC_014246	-	XLOC_014246	RNF144B	TSS21045	chr6:18387580-18469105	RNF144B	-0.304049	-0.497625	-0.193183
XLOC_014247	-	XLOC_014247	ID4	TSS21046	chr6:19837590-19842424	ID4	0.894896	0.531182	0.0548493
XLOC_014251	-	XLOC_014251	DCDC2	TSS21051	chr6:24171987-24175037	DCDC2	0.575895	0.576257	-0.0351559
XLOC_014298	-	XLOC_014298	TCF19	TSS21124	chr6:31126302-31132138	TCF19	0.260054	0.0533573	-0.0591205
XLOC_014300	-	XLOC_014300	MCCD1	TSS21127	chr6:31496738-31514625	MCCD1	0.707407	0.928826	0.200788
XLOC_014302	-	XLOC_014302	PRRC2A	TSS21130,TSS21131	chr6:31588449-31605554	PRRC2A	-0.293226	-0.0650223	0.0963797
XLOC_014304	-	XLOC_014304	MSH5-C6orf26	TSS21134,TSS21135,TSS21136	chr6:31707724-31732727	MSH5-C6orf26	0.646981	0.805125	0.403623
XLOC_014307	-	XLOC_014307	C6orf48	TSS21140,TSS21141	chr6:31802446-31807651	C6orf48	0.36444	0.257148	-0.214143
XLOC_014316	-	XLOC_014316	RING1	TSS21155	chr6:33176184-33177678	RING1	0.690406	0.800718	0.417343
XLOC_014320	-	XLOC_014320	KIFC1	TSS21160,TSS21161	chr6:33359312-33377702	KIFC1	-0.351597	-0.363497	-0.0362698
XLOC_014322	-	XLOC_014322	SYNGAP1	TSS21163,TSS21164,TSS21165,TSS21166	chr6:33387846-33421657	SYNGAP1	0.154651	0.473663	0.0381086
XLOC_014325	-	XLOC_014325	HMGA1	TSS21172,TSS21173	chr6:34204576-34214076	HMGA1	0.239623	0.556895	0.145512
XLOC_014375	-	XLOC_014375	SLC25A27	TSS21253,TSS21254,TSS21255,TSS21256	chr6:46620651-46645927	SLC25A27	0.724993	1.36733	-0.165624
XLOC_014378	-	XLOC_014378	GLYATL3	TSS21260	chr6:49467661-49495777	GLYATL3	1.50691	0.554162	-1.01369
XLOC_014380	-	XLOC_014380	EFHC1	TSS21265,TSS21266	chr6:52284993-52441862	EFHC1	0.511225	0.557053	-0.249148
XLOC_014394	-	XLOC_014394	OGFRL1	TSS21297,TSS21298	chr6:71998476-72018756	OGFRL1	0.24273	0.0105595	-0.0897299
XLOC_014404	-	XLOC_014404	TTK	TSS21310,TSS21311,TSS21312	chr6:80714321-80753265	TTK	-0.275004	-0.423516	-0.0752194
XLOC_014419	-	XLOC_014419	CASP8AP2	TSS21337	chr6:90539618-90584155	CASP8AP2	0.519816	-0.0755913	-0.0490811
XLOC_014442	-	XLOC_014442	C6orf225	TSS21366	chr6:112391859-112426921	C6orf225	0.462413	0.334741	-0.111762
XLOC_014449	-	XLOC_014449	DSE	TSS21373	chr6:116692109-116759443	DSE	0.37002	0.718993	-0.148835
XLOC_014452	-	XLOC_014452	ZUFSP	TSS21376	chr6:116956698-116989973	ZUFSP	-14	-1.55112	-0.878848
XLOC_014462	-	XLOC_014462	TPD52L1	TSS21394,TSS21395,TSS21396	chr6:125474860-125584737	TPD52L1	0.0938483	0.48262	0.235388
XLOC_014467	-	XLOC_014467	RNF146	TSS21404	chr6:127587826-127609705	RNF146	0.347493	0.154313	-0.041873
XLOC_014472	-	XLOC_014472	EYA4	TSS21412,TSS21413,TSS21414	chr6:133562437-133853345	EYA4	0.11775	-0.169246	-0.0484096
XLOC_014477	-	XLOC_014477	KIAA1244	TSS21420	chr6:138483052-138665800	KIAA1244	-0.512304	0.0283569	0.0106707
XLOC_014482	-	XLOC_014482	GPR126	TSS21430,TSS21431,TSS21432	chr6:142623055-142767403	GPR126	0.255408	0.3639	-0.0958845
XLOC_014488	-	XLOC_014488	UTRN	TSS21441,TSS21442,TSS21443,TSS21444,TSS21445	chr6:144606562-145174226	UTRN	-0.287298	-0.627372	-0.142572
XLOC_014491	-	XLOC_014491	SASH1	TSS21448,TSS21449	chr6:148663728-148873220	SASH1	-0.302674	-0.66654	-0.0822809
XLOC_014494	-	XLOC_014494	LATS1	TSS21453	chr6:149915176-150039392	LATS1	0.690786	0.369632	0.712894
XLOC_014496	-	XLOC_014496	ULBP1,ULBP2	TSS21456	chr6:150263100-150390640	ULBP1	-0.000469274	0.521385	-0.037874
XLOC_014498	-	XLOC_014498	PLEKHG1	TSS21458,TSS21459,TSS21460,TSS21461	chr6:150920998-151164877	PLEKHG1	-0.13521	-0.606718	0.0950351
XLOC_014499	-	XLOC_014499	MTHFD1L	TSS21462,TSS21463,TSS21464,TSS21465	chr6:151186814-151423113	MTHFD1L	-0.497077	-0.267338	-0.120566
XLOC_014501	-	XLOC_014501	C6orf97	TSS21468,TSS21469,TSS21470,TSS21471	chr6:151815174-151942347	C6orf97	0.981139	0.504303	-0.726031
XLOC_014506	-	XLOC_014506	ARID1B	TSS21482,TSS21483	chr6:157099063-157531913	ARID1B	-0.258885	-0.436536	-0.00913644
XLOC_014510	-	XLOC_014510	TULP4	TSS21488	chr6:158688391-158932858	TULP4	-0.400584	-0.255004	0.0429913
XLOC_014512	-	XLOC_014512	SYTL3	TSS21492,TSS21493,TSS21494	chr6:159066133-159186062	SYTL3	0.785611	0.427393	0.0827037
XLOC_014514	-	XLOC_014514	WTAP	TSS21497,TSS21498,TSS21499,TSS21500	chr6:160100020-160177416	WTAP	0.206271	0.00554393	-0.129044
XLOC_014515	-	XLOC_014515	ACAT2	TSS21501	chr6:160182981-160210735	ACAT2	-0.122172	-0.366305	-0.253802
XLOC_014517	-	XLOC_014517	IGF2R	TSS21505	chr6:160390130-160527692	IGF2R	-0.513417	-0.563372	-0.127888
XLOC_014523	-	XLOC_014523	UNC93A	TSS21512	chr6:167684823-167729502	UNC93A	0.838317	0.420773	-0.0969846
XLOC_014529	-	XLOC_014529	C6orf70	TSS21518,TSS21519	chr6:170151715-170181662	C6orf70	0.447692	0.423066	0.137841
XLOC_014577	-	XLOC_014577	HIST1H2BC	TSS21597	chr6:26111611-26124251	HIST1H2BC	0.0226591	-0.639532	-0.0597755
XLOC_014582	-	XLOC_014582	HIST1H2BJ	TSS21602	chr6:27090158-27100602	HIST1H2BJ	-0.365867	-0.652141	-0.0456691
XLOC_014583	-	XLOC_014583	HIST1H2BK	TSS21603	chr6:27100816-27114650	HIST1H2BK	0.241955	-0.883844	0.37091
XLOC_014584	-	XLOC_014584	ZNF204P	TSS21604	chr6:27325503-27371679	ZNF204P	0.371752	0.338509	-0.214252
XLOC_014600	-	XLOC_014600	GABBR1	TSS21622	chr6:29570004-29600962	GABBR1	0.79356	1.025	0.194347
XLOC_014611	-	XLOC_014611	MDC1	TSS21637,TSS21638	chr6:30667583-30685458	MDC1	-0.289927	-0.331275	-0.195993
XLOC_014615	-	XLOC_014615	HLA-B,HLA-C	TSS21644,TSS21645,TSS21646	chr6:31236525-31350063	HLA-B	0.240502	0.676182	-0.016775
XLOC_014618	-	XLOC_014618	BAG6	TSS21654,TSS21655	chr6:31606714-31620477	BAG6	-0.250068	-0.194522	-0.20173
XLOC_014623	-	XLOC_014623	VARS	TSS21662	chr6:31745293-31763712	VARS	-0.528266	0.00283619	0.200287
XLOC_014629	-	XLOC_014629	DOM3Z	TSS21670,TSS21671	chr6:31919645-31981416	DOM3Z	1.90513	2.26962	1.43312
XLOC_014649	-	XLOC_014649	IP6K3	TSS21705	chr6:33689208-33714768	IP6K3	-0.250393	-0.806116	0.0179705
XLOC_014661	-	XLOC_014661	FKBP5,LOC285847	TSS21723,TSS21724,TSS21725,TSS21726	chr6:35541258-35705776	FKBP5	0.380468	0.101435	0.110979
XLOC_014666	-	XLOC_014666	SRSF3	TSS21735	chr6:36562074-36572336	SRSF3	0.425277	0.641925	0.414795
XLOC_014674	-	XLOC_014674	TOMM6	TSS21748	chr6:41748499-41760984	TOMM6	-0.117606	-1.37309	-14
XLOC_014683	-	XLOC_014683	CUL7	TSS21757,TSS21758	chr6:43005354-43021683	CUL7	-0.32447	0.124818	-0.101011
XLOC_014695	-	XLOC_014695	ENPP5	TSS21774,TSS21775	chr6:46126937-46138717	ENPP5	0.310667	0.206374	-0.275983
XLOC_014697	-	XLOC_014697	GPR110	TSS21777	chr6:46967068-47010119	GPR110	-0.00417306	-0.985426	-0.603761
XLOC_014721	-	XLOC_014721	COL12A1	TSS21813,TSS21814	chr6:75794041-75915755	COL12A1	-0.456536	-0.693854	-0.241379
XLOC_014725	-	XLOC_014725	HMGN3	TSS21819	chr6:79910830-79944455	HMGN3	0.272569	0.146276	-0.143367
XLOC_014733	-	XLOC_014733	SNAP91	TSS21828	chr6:84262604-84419127	SNAP91	0.683303	0.747148	0.091665
XLOC_014739	-	XLOC_014739	C6orf162	TSS21836	chr6:88032305-88052043	C6orf162	1.34956	1.73193	-14
XLOC_014744	-	XLOC_014744	SRSF12	TSS21842,TSS21843,TSS21844	chr6:89805677-89827800	SRSF12	0.370419	0.310579	-0.175325
XLOC_014748	-	XLOC_014748	MDN1	TSS21850,TSS21851,TSS21852	chr6:90352463-90529442	MDN1	-0.338702	-0.520833	0.104768
XLOC_014751	-	XLOC_014751	MANEA	TSS21857	chr6:96026153-96057328	MANEA	1.61811	1.37947	0.925413
XLOC_014755	-	XLOC_014755	FBXL4	TSS21863,TSS21864	chr6:99316429-99395849	FBXL4	0.345779	0.0555067	-0.17966
XLOC_014758	-	XLOC_014758	PNISR	TSS21868,TSS21869	chr6:99846513-100016690	PNISR	0.419905	0.758736	0.166319
XLOC_014763	-	XLOC_014763	BVES	TSS21877	chr6:105544698-105560653	BVES	0.47766	0.276523	0.00804285
XLOC_014764	-	XLOC_014764	POPDC3	TSS21878	chr6:105605774-105627858	POPDC3	0.466503	0.921421	0.327887
XLOC_014782	-	XLOC_014782	C6orf186	TSS21909	chr6:110564735-110679475	C6orf186	1.30947	1.2617	0.284931
XLOC_014794	-	XLOC_014794	GOPC	TSS21932,TSS21933	chr6:117803819-117923705	GOPC	0.250669	0.205387	0.00301273
XLOC_014804	-	XLOC_014804	PTPRK	TSS21947,TSS21948	chr6:128289923-128841870	PTPRK	-0.259844	-0.577929	-0.152384
XLOC_014807	-	XLOC_014807	EPB41L2	TSS21951	chr6:131160487-131384462	EPB41L2	-0.0249656	0.786804	0.0930091
XLOC_014811	-	XLOC_014811	MOXD1	TSS21955	chr6:132617143-132722664	MOXD1	0.368108	0.468899	-0.106553
XLOC_014814	-	XLOC_014814	SLC2A12	TSS21963,TSS21964	chr6:134273822-134384702	SLC2A12	0.392582	-0.185899	-0.376519
XLOC_014816	-	XLOC_014816	AHI1	TSS21967,TSS21968	chr6:135605109-135818903	AHI1	0.670462	0.813025	0.00999484
XLOC_014817	-	XLOC_014817	FAM54A	TSS21969,TSS21970	chr6:136552156-136571449	FAM54A	-0.115766	-0.817241	0.226139
XLOC_014818	-	XLOC_014818	BCLAF1	TSS21971	chr6:136578000-136610989	BCLAF1	-0.0387205	-0.242596	0.0314874
XLOC_014819	-	XLOC_014819	MAP7	TSS21972,TSS21973	chr6:136663372-136847848	MAP7	-0.268509	-0.0967078	0.0299453
XLOC_014826	-	XLOC_014826	KIAA1244	TSS21982	chr6:138483052-138665800	KIAA1244	0.868036	0.725945	0.00975813
XLOC_014828	-	XLOC_014828	REPS1	TSS21985,TSS21986	chr6:139225619-139309415	REPS1	0.270689	0.153857	0.149205
XLOC_014834	-	XLOC_014834	FBXO30	TSS21993	chr6:146119223-146135921	FBXO30	0.938957	-0.307353	0.0273455
XLOC_014856	-	XLOC_014856	EZR	TSS22026	chr6:159193542-159240456	EZR	-0.0913042	-0.463183	-0.11022
XLOC_014860	-	XLOC_014860	C6orf118	TSS22031	chr6:165694994-165723111	C6orf118	1.68095	0.67196	0.133731
XLOC_014864	-	XLOC_014864	RNASET2	TSS22038,TSS22039	chr6:167342870-167370077	RNASET2	0.412916	0.653455	0.245942
XLOC_014866	-	XLOC_014866	WDR27	TSS22041,TSS22042,TSS22043,TSS22044,TSS22045,TSS22046	chr6:169857302-170102159	WDR27	0.269691	0.677749	0.0610338
XLOC_014868	-	XLOC_014868	C6orf70	TSS22050	chr6:170151715-170181662	C6orf70	14	14	14
XLOC_015164	-	XLOC_015164	HEATR2	TSS22350,TSS22351,TSS22352,TSS22353,TSS22354	chr7:588833-826195	HEATR2	-0.183715	-0.364472	-0.0110693
XLOC_015175	-	XLOC_015175	TTYH3	TSS22375,TSS22376	chr7:2671602-2704501	TTYH3	-0.249368	0.157249	0.310648
XLOC_015183	-	XLOC_015183	FSCN1	TSS22388	chr7:5632452-5646286	FSCN1	0.742057	1.36508	0.628898
XLOC_015201	-	XLOC_015201	PHF14	TSS22421,TSS22422	chr7:11012979-11209410	PHF14	-0.0675054	-0.263472	-0.0507315
XLOC_015207	-	XLOC_015207	TSPAN13	TSS22428	chr7:16821389-16824301	TSPAN13	0.369885	0.399794	-0.0501464
XLOC_015209	-	XLOC_015209	HDAC9	TSS22430,TSS22431,TSS22432,TSS22433	chr7:18126571-19042101	HDAC9	0.0309807	-0.361037	-0.242975
XLOC_015212	-	XLOC_015212	ITGB8	TSS22436	chr7:20367978-20455382	ITGB8	0.758961	0.394828	-0.251521
XLOC_015225	-	XLOC_015225	HOTAIRM1	TSS22456,TSS22457	chr7:27135712-27139877	HOTAIRM1	1.11078	1.60535	0.777589
XLOC_015230	-	XLOC_015230	C7orf41	TSS22468,TSS22469	chr7:30174551-30202381	C7orf41	0.46916	0.30736	-0.206469
XLOC_015239	-	XLOC_015239	ANLN	TSS22486,TSS22487	chr7:36363742-36493400	ANLN	-0.256685	-0.528478	0.083835
XLOC_015249	-	XLOC_015249	FLJ35390	TSS22504	chr7:44078697-44082082	FLJ35390	0.519522	1.32748	-0.0644054
XLOC_015254	-	XLOC_015254	OGDH	TSS22512,TSS22513	chr7:44646120-44748669	OGDH	-0.258238	-0.248104	0.0748875
XLOC_015258	-	XLOC_015258	C7orf40	TSS22521	chr7:45022626-45026268	C7orf40	1.345	1.65025	1.06489
XLOC_015268	-	XLOC_015268	EGFR	TSS22532	chr7:55086724-55279342	EGFR	-0.278083	-0.482778	-0.198438
XLOC_015274	-	XLOC_015274	PSPH	TSS22542	chr7:56077722-56184090	PSPH	14	14	14
XLOC_015280	-	XLOC_015280	ZNF727,ZNF736	TSS22550,TSS22551	chr7:63505820-63816889	ZNF727	0.244752	-0.0467488	-0.179408
XLOC_015281	-	XLOC_015281	ZNF680	TSS22552	chr7:63961227-64023505	ZNF680	0.806124	0.413954	-0.124112
XLOC_015306	-	XLOC_015306	ELN	TSS22594	chr7:73442426-73484236	ELN	0.00693793	1.01487	0.22071
XLOC_015321	-	XLOC_015321	UPK3B	TSS22614	chr7:76139609-76157199	UPK3B	-0.418363	-0.830206	-0.390157
XLOC_015324	-	XLOC_015324	CCDC146	TSS22617,TSS22618,TSS22619	chr7:76827617-76924637	CCDC146	0.45032	0.303661	0.17283
XLOC_015329	-	XLOC_015329	GNAI1	TSS22626	chr7:79830587-79848735	GNAI1	0.763562	0.344536	-0.351802
XLOC_015336	-	XLOC_015336	STEAP2	TSS22637,TSS22638	chr7:89840999-89866992	STEAP2	0.538875	0.644094	0.138742
XLOC_015339	-	XLOC_015339	AKAP9	TSS22643,TSS22644,TSS22645,TSS22646,TSS22647	chr7:91570188-91741061	AKAP9	-0.183013	-0.392084	-0.159191
XLOC_015344	-	XLOC_015344	CCDC132	TSS22653,TSS22654,TSS22655,TSS22656	chr7:92861652-92988503	CCDC132	-0.118245	-0.316159	0.102642
XLOC_015346	-	XLOC_015346	CASD1	TSS22658,TSS22659	chr7:94139169-94186512	CASD1	0.339525	0.275659	-0.0159205
XLOC_015347	-	XLOC_015347	PEG10	TSS22660,TSS22661	chr7:94288367-94299049	PEG10	-0.105952	0.597008	0.760835
XLOC_015348	-	XLOC_015348	PPP1R9A	TSS22662	chr7:94536943-94925787	PPP1R9A	-0.286524	-0.390022	-0.19343
XLOC_015352	-	XLOC_015352	BHLHA15	TSS22668	chr7:97841564-97881468	BHLHA15	0.036148	1.50998	0.603162
XLOC_015355	-	XLOC_015355	TRRAP	TSS22673,TSS22674,TSS22675	chr7:98476112-98741743	TRRAP	-0.309515	-0.228887	-0.00735457
XLOC_015371	-	XLOC_015371	PILRB,STAG3	TSS22708,TSS22709,TSS22710,TSS22711,TSS22712	chr7:99775537-99965524	PILRB	0.356366	0.68126	0.167555
XLOC_015375	-	XLOC_015375	PCOLCE	TSS22716,TSS22717	chr7:100202043-100205798	PCOLCE	0.539594	0.667711	0.173645
XLOC_015387	-	XLOC_015387	ORAI2	TSS22737	chr7:102073995-102105321	ORAI2	0.17016	0.465945	0.142009
XLOC_015390	-	XLOC_015390	LRRC17	TSS22741	chr7:102389398-102715288	LRRC17	0.43818	-0.458279	-0.476015
XLOC_015398	-	XLOC_015398	PRKAR2B	TSS22750	chr7:106685177-106802256	PRKAR2B	0.537225	0.235809	-0.165145
XLOC_015401	-	XLOC_015401	BCAP29	TSS22755	chr7:107220421-107263762	BCAP29	0.299369	0.0842856	-0.279348
XLOC_015436	-	XLOC_015436	NUP205	TSS22807,TSS22808	chr7:135242587-135333502	NUP205	-0.245638	-0.46903	-0.0466554
XLOC_015438	-	XLOC_015438	ZC3HAV1	TSS22811	chr7:138728191-138763897	ZC3HAV1	-14	-0.0202449	0.508121
XLOC_015472	-	XLOC_015472	AGAP3	TSS22871,TSS22872,TSS22873	chr7:150783121-150841523	AGAP3	0.363922	0.456143	0.311053
XLOC_015486	-	XLOC_015486	PDGFA	TSS22893,TSS22894	chr7:536828-559481	PDGFA	0.417924	0.658379	-0.133358
XLOC_015502	-	XLOC_015502	TNRC18	TSS22920,TSS22921,TSS22922,TSS22923,TSS22924,TSS22925	chr7:5346422-5463474	TNRC18	-0.350603	-0.145962	0.38094
XLOC_015512	-	XLOC_015512	ZNF12	TSS22938	chr7:6727986-6746566	ZNF12	0.972042	0.672544	0.402093
XLOC_015517	-	XLOC_015517	ICA1	TSS22945,TSS22946	chr7:8152814-8302453	ICA1	0.0894705	0.44762	-0.0649767
XLOC_015520	-	XLOC_015520	ETV1	TSS22949	chr7:13930855-14026139	ETV1	-0.686217	-0.112796	-0.0204645
XLOC_015523	-	XLOC_015523	AGR2	TSS22953	chr7:16831434-16844738	AGR2	1.31446	1.185	-0.510633
XLOC_015535	-	XLOC_015535	IGF2BP3	TSS22973	chr7:23338939-23510179	IGF2BP3	0.605971	0.529038	0.0635527
XLOC_015570	-	XLOC_015570	VPS41	TSS23030,TSS23031	chr7:38762393-38948800	VPS41	0.310079	-0.101903	-0.0762402
XLOC_015578	-	XLOC_015578	PGAM2	TSS23045	chr7:44084225-44109138	PGAM2	1.73447	2.25293	-14
XLOC_015579	-	XLOC_015579	POLM	TSS23046	chr7:44111736-44122129	POLM	0.416283	0.616006	0.210439
XLOC_015581	-	XLOC_015581	CAMK2B	TSS23048	chr7:44256748-44365230	CAMK2B	0.742048	0.866083	-0.141814
XLOC_015586	-	XLOC_015586	ZMIZ2	TSS23056	chr7:44788141-44811387	ZMIZ2	1.60096	1.59279	1.04601
XLOC_015587	-	XLOC_015587	H2AFV	TSS23057	chr7:44866335-44887725	H2AFV	-0.100389	-0.478381	-0.0989126
XLOC_015589	-	XLOC_015589	TBRG4	TSS23060,TSS23061	chr7:45139567-45151317	TBRG4	-0.364204	0.0552394	0.296805
XLOC_015590	-	XLOC_015590	SEPT7P2	TSS23062,TSS23063	chr7:45765984-45808617	SEPT7P2	0.504345	0.611785	0.0969389
XLOC_015597	-	XLOC_015597	COBL	TSS23076,TSS23077	chr7:51083908-51384515	COBL	0.688912	0.703988	0.58124
XLOC_015604	-	XLOC_015604	ZNF680	TSS23088	chr7:63961227-64023505	ZNF680	-0.791263	-0.763401	-0.416528
XLOC_015622	-	XLOC_015622	MLXIPL	TSS23115	chr7:73007523-73038870	MLXIPL	0.534753	1.06746	0.00110069
XLOC_015623	-	XLOC_015623	ABHD11	TSS23116	chr7:73150342-73153191	ABHD11	0.216584	0.430144	0.134549
XLOC_015626	-	XLOC_015626	POM121C	TSS23119,TSS23120,TSS23121,TSS23122	chr7:75045550-75157502	POM121C	-0.254459	0.073735	0.178758
XLOC_015636	-	XLOC_015636	PION	TSS23141,TSS23142,TSS23143,TSS23144,TSS23145,TSS23146,TSS23147	chr7:76939967-77045717	PION	0.559196	0.381151	0.430728
XLOC_015642	-	XLOC_015642	SEMA3A	TSS23156,TSS23157,TSS23158	chr7:83584163-83936605	SEMA3A	0.349748	-0.0212362	-0.426808
XLOC_015663	-	XLOC_015663	COL1A2	TSS23188	chr7:94058497-94060543	COL1A2	-0.984385	-0.772592	0.154196
XLOC_015672	-	XLOC_015672	ASNS	TSS23200,TSS23201	chr7:97481428-97501854	ASNS	-0.307968	0.319813	0.127081
XLOC_015699	-	XLOC_015699	GIGYF1	TSS23239,TSS23240	chr7:100277124-100287181	GIGYF1	0.330443	0.576373	0.155139
XLOC_015709	-	XLOC_015709	NAPEPLD	TSS23254	chr7:102715327-102789569	NAPEPLD	0.426263	0.415105	-0.28863
XLOC_015710	-	XLOC_015710	DPY19L2P2	TSS23255	chr7:102910406-102920913	DPY19L2P2	0.912402	0.882591	0.202178
XLOC_015724	-	XLOC_015724	NRCAM	TSS23274,TSS23275	chr7:107788070-108096919	NRCAM	0.611255	0.772449	-0.221794
XLOC_015726	-	XLOC_015726	IMMP2L	TSS23278	chr7:110303083-111202347	IMMP2L	0.846721	0.560735	0.402437
XLOC_015731	-	XLOC_015731	TSPAN12	TSS23285,TSS23286	chr7:120427370-120498177	TSPAN12	0.412625	0.164068	-0.0139633
XLOC_015732	-	XLOC_015732	FAM3C	TSS23287	chr7:120988022-121036430	FAM3C	0.259789	0.440955	0.0462938
XLOC_015735	-	XLOC_015735	NDUFA5	TSS23290,TSS23291	chr7:123180978-123197958	NDUFA5	0.273537	0.0186954	-0.146267
XLOC_015761	-	XLOC_015761	KIAA1549	TSS23325,TSS23326	chr7:138516126-138666064	KIAA1549	-0.34097	-0.040015	0.0868111
XLOC_015763	-	XLOC_015763	ZC3HAV1	TSS23331	chr7:138728191-138763897	ZC3HAV1	-0.268364	-0.556205	-0.1604
XLOC_015793	-	XLOC_015793	RHEB	TSS23375	chr7:151163097-151217039	RHEB	0.289918	0.147319	0.0564817
XLOC_015798	-	XLOC_015798	ACTR3B	TSS23384	chr7:152456850-152552463	ACTR3B	0	14	14
XLOC_016080	-	XLOC_016080	SLC7A2	TSS23685,TSS23686	chr8:17358847-17428077	SLC7A2	0.587975	1.02893	0.507322
XLOC_016082	-	XLOC_016082	PCM1	TSS23688,TSS23689,TSS23690,TSS23691	chr8:17780329-17887457	PCM1	-0.0930097	-0.36093	-0.153027
XLOC_016099	-	XLOC_016099	SLC25A37	TSS23724	chr8:23386362-23432977	SLC25A37	0.386802	0.416118	0.199478
XLOC_016101	-	XLOC_016101	CDCA2	TSS23726	chr8:25316512-25368870	CDCA2	-0.3225	-0.602468	0.017504
XLOC_016107	-	XLOC_016107	ESCO2	TSS23737	chr8:27632022-27662560	ESCO2	-0.205299	-0.479196	-0.072873
XLOC_016130	-	XLOC_016130	EIF4EBP1	TSS23768	chr8:37888019-37917885	EIF4EBP1	-0.412242	0.548212	0.368207
XLOC_016142	-	XLOC_016142	AP3M2	TSS23784,TSS23785,TSS23786	chr8:42010463-42028721	AP3M2	0.388989	0.390388	0.094806
XLOC_016143	-	XLOC_016143	IKBKB	TSS23787,TSS23788	chr8:42128819-42190171	IKBKB	0.227829	0.447573	0.297602
XLOC_016147	-	XLOC_016147	HOOK3	TSS23794	chr8:42752032-42885698	HOOK3	-0.283687	-0.374303	0.0675778
XLOC_016149	-	XLOC_016149	SGK196	TSS23797	chr8:42948656-42987767	SGK196	-0.192572	-0.349647	-0.0124906
XLOC_016157	-	XLOC_016157	SOX17	TSS23809	chr8:55370417-55374880	SOX17	0.641978	1.11778	0.570911
XLOC_016164	-	XLOC_016164	CHD7	TSS23820,TSS23821,TSS23822	chr8:61591323-61780586	CHD7	-0.329618	-0.152623	-0.0706362
XLOC_016175	-	XLOC_016175	LOC100132891	TSS23843	chr8:72755357-72968547	LOC100132891	0.680662	0.729188	-0.349518
XLOC_016177	-	XLOC_016177	RDH10	TSS23848	chr8:74207981-74237686	RDH10	0.503774	0.294763	-0.0699953
XLOC_016179	-	XLOC_016179	CRISPLD1	TSS23851,TSS23852	chr8:75860891-75946793	CRISPLD1	0.426773	0.455658	-0.146524
XLOC_016199	-	XLOC_016199	OTUD6B	TSS23882,TSS23883	chr8:92082423-92099323	OTUD6B	0.357949	0.221111	0.51241
XLOC_016212	-	XLOC_016212	SDC2	TSS23900,TSS23901,TSS23902	chr8:97505881-97624037	SDC2	0.255011	0.100134	-0.316376
XLOC_016217	-	XLOC_016217	VPS13B	TSS23908,TSS23909,TSS23910,TSS23911	chr8:100025493-100907474	VPS13B	-0.422286	-0.454401	0.0612338
XLOC_016226	-	XLOC_016226	FZD6	TSS23924,TSS23925,TSS23926	chr8:104257690-104345097	FZD6	0.140709	-0.10372	-0.155923
XLOC_016228	-	XLOC_016228	RIMS2	TSS23928,TSS23929,TSS23930	chr8:104512975-105266656	RIMS2	0.614976	0.425698	0.109616
XLOC_016229	-	XLOC_016229	OXR1	TSS23931,TSS23932,TSS23933	chr8:107282405-107764921	OXR1	0.270785	0.120988	-0.0532672
XLOC_016240	-	XLOC_016240	DEPTOR	TSS23949	chr8:120885899-121068993	DEPTOR	0.427726	1.32581	0.74259
XLOC_016250	-	XLOC_016250	FAM84B	TSS23962	chr8:127564682-127601471	FAM84B	0.586725	0.523063	0.876983
XLOC_016251	-	XLOC_016251	MYC	TSS23963	chr8:128748284-128753853	MYC	0.227683	1.01828	0.982096
XLOC_016262	-	XLOC_016262	LY6E	TSS23986,TSS23987	chr8:144099901-144103827	LY6E	0.225976	0.922852	0.210069
XLOC_016264	-	XLOC_016264	GLI4	TSS23992,TSS23993,TSS23994,TSS23995	chr8:144349606-144359101	GLI4	0.324452	0.789272	0.260477
XLOC_016266	-	XLOC_016266	RHPN1	TSS23997,TSS23998,TSS23999,TSS24000	chr8:144450878-144466430	RHPN1	0.393502	0.89645	0.518195
XLOC_016268	-	XLOC_016268	TSTA3	TSS24002	chr8:144694786-144699627	TSTA3	14	14	14
XLOC_016271	-	XLOC_016271	MAPK15	TSS24009	chr8:144798506-144804633	MAPK15	1.06555	1.63688	0.381607
XLOC_016286	-	XLOC_016286	KIFC2	TSS24034	chr8:145691424-145701718	KIFC2	0.476713	0.819161	0.098179
XLOC_016292	-	XLOC_016292	COMMD5	TSS24048	chr8:146075550-146078448	COMMD5	-2.05821	-0.445657	0.140367
XLOC_016296	-	XLOC_016296	RPL23AP53	TSS24052	chr8:158301-182318	RPL23AP53	0.343191	0.241088	-0.0870785
XLOC_016309	-	XLOC_016309	ASAH1	TSS24074,TSS24075	chr8:17913839-17942507	ASAH1	0.294478	0.0535712	-0.0742955
XLOC_016322	-	XLOC_016322	PBK	TSS24089	chr8:27667137-27695366	PBK	-0.114539	-0.465945	0.009127
XLOC_016324	-	XLOC_016324	FBXO16	TSS24092	chr8:28285849-28347789	FBXO16	0.00697688	0.717683	-0.124883
XLOC_016326	-	XLOC_016326	KIF13B	TSS24095	chr8:28924794-29120610	KIF13B	-0.349949	-0.381492	-0.165067
XLOC_016338	-	XLOC_016338	FGFR1	TSS24113,TSS24114	chr8:38268655-38326352	FGFR1	0.137523	0.422189	0.0767696
XLOC_016342	-	XLOC_016342	AGPAT6	TSS24120	chr8:41435706-41482520	AGPAT6	-14	1.56307	1.66092
XLOC_016344	-	XLOC_016344	KAT6A	TSS24122	chr8:41786922-41909505	KAT6A	-0.13427	-0.376723	-0.102713
XLOC_016347	-	XLOC_016347	RNF170	TSS24129,TSS24130,TSS24131	chr8:42704779-42751866	RNF170	0.41207	0.214157	-0.061464
XLOC_016352	-	XLOC_016352	PCMTD1	TSS24139,TSS24140	chr8:52730133-52752040	PCMTD1	0.446915	0.38052	-0.182251
XLOC_016355	-	XLOC_016355	ATP6V1H	TSS24144	chr8:54628112-54755850	ATP6V1H	-0.309342	-0.446235	-0.127785
XLOC_016361	-	XLOC_016361	TMEM68	TSS24152	chr8:56651315-56739137	TMEM68	0.347627	0.21331	0.239321
XLOC_016370	-	XLOC_016370	PDE7A	TSS24166,TSS24167	chr8:66626568-66754204	PDE7A	-0.019478	-0.344648	-0.443654
XLOC_016375	-	XLOC_016375	ARFGEF1	TSS24173	chr8:68109827-68256045	ARFGEF1	-0.187885	-0.291119	-0.143841
XLOC_016378	-	XLOC_016378	NCOA2	TSS24176,TSS24177	chr8:71022004-71316020	NCOA2	-0.229361	-0.509595	-0.0301408
XLOC_016379	-	XLOC_016379	TRAM1	TSS24178,TSS24179	chr8:71463854-71520694	TRAM1	0.217219	0.292511	-0.139366
XLOC_016387	-	XLOC_016387	PEX2	TSS24190,TSS24191	chr8:77892493-77913280	PEX2	0.241402	-0.139346	-0.332662
XLOC_016402	-	XLOC_016402	TMEM64	TSS24221	chr8:91634192-91658332	TMEM64	0.672168	1.19633	0.915774
XLOC_016407	-	XLOC_016407	OTUD6B	TSS24226	chr8:92082423-92099323	OTUD6B	-14	-14	-14
XLOC_016409	-	XLOC_016409	C8orf83	TSS24228,TSS24229	chr8:93895757-93978372	C8orf83	0.236958	-0.0517262	-0.263129
XLOC_016415	-	XLOC_016415	CCNE2	TSS24242,TSS24243	chr8:95835519-95908712	CCNE2	0.445933	-0.0971139	-0.291428
XLOC_016425	-	XLOC_016425	COX6C	TSS24260,TSS24261,TSS24262,TSS24263	chr8:100025493-100907474	COX6C	0.381991	0.196049	-0.0436366
XLOC_016428	-	XLOC_016428	ANKRD46	TSS24268	chr8:101532999-101572012	ANKRD46	0.525726	0.385032	0.0915944
XLOC_016435	-	XLOC_016435	UBR5	TSS24286,TSS24287	chr8:103264021-103424968	UBR5	-0.182901	-0.26407	-0.0362631
XLOC_016436	-	XLOC_016436	AZIN1	TSS24288	chr8:103838385-103876444	AZIN1	0.196847	0.0821752	-0.0121118
XLOC_016449	-	XLOC_016449	RAD21	TSS24310,TSS24311	chr8:117858170-117886655	RAD21	-0.12671	-0.339987	-0.12784
XLOC_016457	-	XLOC_016457	ATAD2	TSS24326,TSS24327,TSS24328	chr8:124332090-124425281	ATAD2	-0.00954843	-0.298956	0.0225869
XLOC_016461	-	XLOC_016461	KIAA0196	TSS24334,TSS24335	chr8:126036426-126379406	KIAA0196	-0.125096	-0.338294	-0.100966
XLOC_016462	-	XLOC_016462	FAM84B	TSS24336,TSS24337	chr8:127564682-127601471	FAM84B	-0.556365	-0.755667	-0.0396034
XLOC_016471	-	XLOC_016471	SLC45A4	TSS24362,TSS24363	chr8:142220561-142264731	SLC45A4	0.0551594	0.731683	0.219766
XLOC_016476	-	XLOC_016476	RHPN1	TSS24370	chr8:144450878-144466430	RHPN1	14	14	0
XLOC_016478	-	XLOC_016478	NAPRT1	TSS24372,TSS24373	chr8:144656072-144660597	NAPRT1	0.324653	0.785761	0.532958
XLOC_016482	-	XLOC_016482	FAM83H	TSS24379,TSS24380,TSS24381	chr8:144805864-144828716	FAM83H	-0.237278	-0.0649413	0.235525
XLOC_016483	-	XLOC_016483	SCRIB	TSS24382	chr8:144873089-144897836	SCRIB	-0.316994	0.0245857	0.369804
XLOC_016485	-	XLOC_016485	NRBP2	TSS24386	chr8:144915754-144923146	NRBP2	0.737126	1.22884	0.103595
XLOC_016490	-	XLOC_016490	FBXL6	TSS24400	chr8:145578306-145585005	FBXL6	0.0937183	0.526236	0.390561
XLOC_016501	-	XLOC_016501	ZNF251	TSS24418	chr8:145946126-145980425	ZNF251	0.507522	0.748538	0.0823594
XLOC_016723	-	XLOC_016723	TYRP1	TSS24653,TSS24654	chr9:12340748-12710266	TYRP1	1.0711	0.789713	-0.015985
XLOC_016764	-	XLOC_016764	MELK	TSS24710,TSS24711,TSS24712	chr9:36572876-36681197	MELK	-0.218729	-0.516293	-0.0260786
XLOC_016765	-	XLOC_016765	LOC100506710	TSS24713	chr9:37079892-37358194	LOC100506710	0.140205	0.26232	-0.0726975
XLOC_016767	-	XLOC_016767	GRHPR	TSS24716	chr9:37422658-37437452	GRHPR	0.0454584	0.329284	0.104112
XLOC_016773	-	XLOC_016773	FAM201A	TSS24726	chr9:38620442-38623691	FAM201A	0.771928	0.523099	0.334108
XLOC_016779	-	XLOC_016779	TJP2	TSS24733,TSS24734,TSS24735,TSS24736,TSS24737	chr9:71736187-71870204	TJP2	-0.24895	-0.513444	0.008966
XLOC_016783	-	XLOC_016783	ANXA1	TSS24743	chr9:75764559-75785469	ANXA1	0.601899	0.476645	-0.015201
XLOC_016798	-	XLOC_016798	CKS2	TSS24768	chr9:91926065-91931620	CKS2	-0.369695	-0.216453	0.235001
XLOC_016809	-	XLOC_016809	MIRLET7D	TSS24787	chr9:96940910-96941826	MIRLET7D	0.795467	1.70162	1.14277
XLOC_016829	-	XLOC_016829	SMC2	TSS24825,TSS24826	chr9:106856158-106906187	SMC2	-0.23382	-0.508379	-0.0518298
XLOC_016843	-	XLOC_016843	KIAA1958	TSS24849,TSS24850	chr9:115249247-115427765	KIAA1958	-0.428399	-0.102181	0.06542
XLOC_016852	-	XLOC_016852	TRIM32	TSS24870,TSS24871,TSS24872	chr9:119187416-120177317	TRIM32	0.281823	0.14711	-0.00108166
XLOC_016853	-	XLOC_016853	LOC100288842	TSS24873	chr9:123519253-123578004	LOC100288842	-0.00545993	-0.588009	-0.436311
XLOC_016862	-	XLOC_016862	NEK6	TSS24894,TSS24895,TSS24896,TSS24897	chr9:127020195-127177777	NEK6	-0.231392	-0.256013	-0.0146504
XLOC_016883	-	XLOC_016883	DNM1	TSS24933,TSS24934	chr9:130928343-131017527	DNM1	0.78326	0.857087	0.366887
XLOC_016889	-	XLOC_016889	ODF2	TSS24944,TSS24945,TSS24946,TSS24947	chr9:131217433-131263574	ODF2	-0.267821	-0.105769	0.0117075
XLOC_016891	-	XLOC_016891	SPTAN1	TSS24949	chr9:131314836-131419129	SPTAN1	-0.280372	-0.362777	-0.138948
XLOC_016899	-	XLOC_016899	NUP188	TSS24962,TSS24963	chr9:131707801-131769634	NUP188	-0.212172	-0.22741	0.0635055
XLOC_016904	-	XLOC_016904	LOC100506190	TSS24972,TSS24973	chr9:132250898-132275965	LOC100506190	0.0918095	0.3493	0.240018
XLOC_016908	-	XLOC_016908	GPR107	TSS24978,TSS24979,TSS24980	chr9:132815662-132902448	GPR107	-0.0524383	-0.201657	-0.102213
XLOC_016909	-	XLOC_016909	NCS1	TSS24981,TSS24982	chr9:132934647-132999583	NCS1	-0.397721	-0.423283	0.0922001
XLOC_016913	-	XLOC_016913	ABL1	TSS24990,TSS24991,TSS24992	chr9:133588613-133763131	ABL1	-0.219968	-0.257282	0.0162469
XLOC_016915	-	XLOC_016915	NUP214	TSS24994	chr9:134000969-134110062	NUP214	-0.304439	-0.30134	-0.140642
XLOC_016930	-	XLOC_016930	OLFM1	TSS25029,TSS25030	chr9:137979811-138013030	OLFM1	2.09242	4.6163	2.13158
XLOC_016940	-	XLOC_016940	SEC16A	TSS25041	chr9:139334547-139380519	SEC16A	-0.600065	-0.182769	-0.202225
XLOC_016943	-	XLOC_016943	EGFL7	TSS25044,TSS25045	chr9:139560205-139567130	EGFL7	-0.103023	0.399567	-0.165018
XLOC_016944	-	XLOC_016944	FAM69B	TSS25046,TSS25047,TSS25048	chr9:139607023-139622636	FAM69B	0.247848	0.586859	0.324475
XLOC_016947	-	XLOC_016947	MAMDC4	TSS25054,TSS25055,TSS25056	chr9:139746818-139755318	MAMDC4	0.584815	1.35197	0.973095
XLOC_016962	-	XLOC_016962	NOXA1	TSS25077,TSS25078,TSS25079	chr9:140194097-140335901	NOXA1	0.597881	0.913699	0.498477
XLOC_016976	-	XLOC_016976	C9orf150	TSS25102,TSS25103	chr9:12774884-12824090	C9orf150	1.81973	-0.289115	1.15598
XLOC_016980	-	XLOC_016980	NFIB	TSS25109,TSS25110	chr9:14081814-14322013	NFIB	-0.154931	-0.354954	-0.278858
XLOC_016989	-	XLOC_016989	PTPLAD2	TSS25125,TSS25126	chr9:21003581-21031635	PTPLAD2	0.540937	-0.531334	-0.543326
XLOC_017010	-	XLOC_017010	SIGMAR1	TSS25163	chr9:34634718-34637790	SIGMAR1	0.0742884	0.37342	0.0488847
XLOC_017019	-	XLOC_017019	C9orf100	TSS25173	chr9:35658286-35665278	C9orf100	-0.0544742	-0.561959	-0.159432
XLOC_017020	-	XLOC_017020	TPM2	TSS25174	chr9:35681989-35690635	TPM2	0.744277	1.56041	0.714796
XLOC_017021	-	XLOC_017021	TLN1	TSS25175,TSS25176	chr9:35697302-35749225	TLN1	-0.483653	-0.46579	-0.00532809
XLOC_017038	-	XLOC_017038	LOC642236	TSS25198,TSS25199,TSS25200,TSS25201,TSS25202,TSS25203	chr9:68425226-68455348	LOC642236	0.291858	0.387684	-0.0175846
XLOC_017045	-	XLOC_017045	C9orf95	TSS25215,TSS25216	chr9:77675855-77703133	C9orf95	0.528246	0.4398	-0.205922
XLOC_017051	-	XLOC_017051	RASEF	TSS25222,TSS25223,TSS25224	chr9:85594506-85834095	RASEF	0.189546	-0.316782	-0.178531
XLOC_017067	-	XLOC_017067	ROR2	TSS25252	chr9:94484846-94546806	ROR2	0.486516	0.879567	-0.100494
XLOC_017069	-	XLOC_017069	IARS	TSS25256,TSS25257	chr9:94972486-95056038	IARS	-0.234138	0.0835286	0.0636434
XLOC_017085	-	XLOC_017085	ZNF782	TSS25281	chr9:99578779-99616471	ZNF782	0.470681	0.193289	0.143017
XLOC_017089	-	XLOC_017089	XPA	TSS25285	chr9:100263461-100459691	XPA	0.710337	0.149236	-0.00307598
XLOC_017094	-	XLOC_017094	ANKS6	TSS25293,TSS25294,TSS25295,TSS25296	chr9:101494131-101558794	ANKS6	0.0912707	0.455757	0.201906
XLOC_017096	-	XLOC_017096	STX17	TSS25298	chr9:102668914-102738057	STX17	-14	-0.424906	0.0299771
XLOC_017109	-	XLOC_017109	LPAR1	TSS25320,TSS25321,TSS25322,TSS25323,TSS25324,TSS25325	chr9:113635467-113801514	LPAR1	0.346576	0.44123	-0.062927
XLOC_017114	-	XLOC_017114	ROD1	TSS25335,TSS25336,TSS25337	chr9:114980577-115095945	ROD1	-0.203476	-0.2489	0.0620182
XLOC_017115	-	XLOC_017115	C9orf80	TSS25338,TSS25339	chr9:115446125-115480421	C9orf80	-0.1032	-0.275409	0.00948605
XLOC_017126	-	XLOC_017126	TNC	TSS25353,TSS25354,TSS25355	chr9:117781853-117880775	TNC	-0.83008	-1.00271	0.0432531
XLOC_017128	-	XLOC_017128	CDK5RAP2	TSS25359	chr9:123151115-123342437	CDK5RAP2	-0.403748	-0.343969	-0.081539
XLOC_017129	-	XLOC_017129	MEGF9	TSS25360,TSS25361	chr9:123363195-123476805	MEGF9	-0.263348	-0.196663	-0.1112
XLOC_017151	-	XLOC_017151	HSPA5	TSS25397	chr9:127997106-128003666	HSPA5	-0.0258028	0.55407	0.0349295
XLOC_017155	-	XLOC_017155	PTRH1	TSS25403	chr9:130457396-130477996	PTRH1	1.4039	1.99752	1.6591
XLOC_017159	-	XLOC_017159	ST6GALNAC6	TSS25408	chr9:130647541-130661871	ST6GALNAC6	0.376963	0.634248	-0.0913249
XLOC_017166	-	XLOC_017166	CIZ1	TSS25418,TSS25419,TSS25420	chr9:130928343-131017527	CIZ1	-0.411936	-0.224044	0.108853
XLOC_017167	-	XLOC_017167	GOLGA2	TSS25421	chr9:131018106-131038318	GOLGA2	-0.251151	0.139311	0.265536
XLOC_017175	-	XLOC_017175	SH3GLB2	TSS25431,TSS25432,TSS25433	chr9:131770058-131790579	SH3GLB2	0.0749912	0.519045	-0.0510249
XLOC_017190	-	XLOC_017190	SETX	TSS25454,TSS25455	chr9:135136729-135230372	SETX	-0.224063	-0.248066	-0.0965929
XLOC_017201	-	XLOC_017201	VAV2	TSS25473	chr9:136658585-136857474	VAV2	0.432053	0.883507	0.393391
XLOC_017205	-	XLOC_017205	CAMSAP1	TSS25478,TSS25479	chr9:138700330-138799094	CAMSAP1	-0.291072	-0.29842	-0.0905751
XLOC_017207	-	XLOC_017207	QSOX2	TSS25481	chr9:139098176-139137687	QSOX2	0.125382	0.789035	0.412569
XLOC_017210	-	XLOC_017210	SDCCAG3	TSS25485,TSS25486,TSS25487,TSS25488,TSS25489	chr9:139296373-139305054	SDCCAG3	0.0011621	0.466588	0.375266
XLOC_017212	-	XLOC_017212	SEC16A	TSS25491,TSS25492,TSS25493,TSS25494	chr9:139334547-139380519	SEC16A	-0.482827	-0.266096	0.284665
XLOC_017213	-	XLOC_017213	NOTCH1	TSS25495	chr9:139388894-139440428	NOTCH1	-0.632276	-0.788218	0.142195
XLOC_017220	-	XLOC_017220	ABCA2	TSS25504,TSS25505	chr9:139901685-139923374	ABCA2	0.135823	0.461019	0.00481736
XLOC_017221	-	XLOC_017221	NPDC1	TSS25506	chr9:139933908-139940129	NPDC1	0.205388	0.983705	0.217241
XLOC_017224	-	XLOC_017224	MAN1B1	TSS25509,TSS25510	chr9:139981335-140003772	MAN1B1	0.75025	0.683345	0.505542
XLOC_017225	-	XLOC_017225	DPP7	TSS25511	chr9:140004973-140009195	DPP7	0.313466	0.672258	-0.0150608
XLOC_017233	-	XLOC_017233	NELF	TSS25522,TSS25523	chr9:140342022-140353786	NELF	0.186336	0.317047	0.201807
XLOC_017237	-	XLOC_017237	C9orf37	TSS25532	chr9:140500095-140730606	C9orf37	0.688682	0.749724	0.296156
XLOC_017489	-	XLOC_017489	GPM6B	TSS25795	chrX:13788858-13956831	GPM6B	0.975498	1.153	0.200628
XLOC_017497	-	XLOC_017497	REPS2	TSS25808	chrX:16964813-17171403	REPS2	0.119856	0.721014	-0.0788822
XLOC_017516	-	XLOC_017516	ATP6AP2	TSS25838	chrX:40440180-40465904	ATP6AP2	0.166321	-0.0838961	-0.151028
XLOC_017517	-	XLOC_017517	USP9X	TSS25839,TSS25840,TSS25841	chrX:40944651-41095832	USP9X	-0.260534	-0.391938	-0.0461008
XLOC_017525	-	XLOC_017525	UBA1	TSS25852,TSS25853,TSS25854,TSS25855,TSS25856	chrX:47053200-47074556	UBA1	-0.281032	-0.216314	-0.0618802
XLOC_017536	-	XLOC_017536	WDR13	TSS25874,TSS25875	chrX:48455851-48463803	WDR13	0.410381	0.294198	-0.12497
XLOC_017549	-	XLOC_017549	FAM156A	TSS25892	chrX:52926321-52937585	FAM156A	0.219514	0.783863	0.170616
XLOC_017562	-	XLOC_017562	AR	TSS25909,TSS25910	chrX:66763873-66950464	AR	0.733897	1.11673	0.546256
XLOC_017566	-	XLOC_017566	KIF4A	TSS25914,TSS25915	chrX:69509878-69640850	KIF4A	-0.533214	-0.76437	-0.119146
XLOC_017568	-	XLOC_017568	MED12	TSS25920	chrX:70338387-70362373	MED12	-0.444836	-0.50351	-0.0547898
XLOC_017587	-	XLOC_017587	ZNF711	TSS25944,TSS25945,TSS25946	chrX:84498996-84528368	ZNF711	0.280234	0.209951	-0.260954
XLOC_017592	-	XLOC_017592	CENPI	TSS25951,TSS25952	chrX:100353188-100421188	CENPI	-0.295296	-0.569948	0.0640669
XLOC_017601	-	XLOC_017601	BEX4,NGFRAP1	TSS25965,TSS25966,TSS25967	chrX:102317576-102633070	BEX4	0.236521	0.163593	-0.199524
XLOC_017631	-	XLOC_017631	STAG2	TSS26011,TSS26012,TSS26013,TSS26014,TSS26015	chrX:123094417-123236505	STAG2	0.147652	-0.136455	-0.0990373
XLOC_017652	-	XLOC_017652	FHL1	TSS26051,TSS26052,TSS26053	chrX:135228860-135293619	FHL1	0.273103	0.563638	0.0142621
XLOC_017657	-	XLOC_017657	FMR1NB	TSS26059	chrX:147062846-147108187	FMR1NB	1.64114	1.83123	0.29807
XLOC_017669	-	XLOC_017669	ZNF185	TSS26078,TSS26079,TSS26080	chrX:152066679-152142025	ZNF185	0.353461	-0.0578942	-0.437745
XLOC_017683	-	XLOC_017683	PLXNA3	TSS26097	chrX:153686622-153702205	PLXNA3	-0.0191309	0.465049	-0.0399575
XLOC_017685	-	XLOC_017685	F8	TSS26099	chrX:154064074-154066017	F8	0.720307	0.430784	-0.198682
XLOC_017693	-	XLOC_017693	PRKX	TSS26110,TSS26111	chrX:3522383-3631675	PRKX	0.549826	0.634098	0.307353
XLOC_017699	-	XLOC_017699	TMSB4X	TSS26126	chrX:12993176-12995380	TMSB4X	0.706854	0.496901	0.577502
XLOC_017709	-	XLOC_017709	AP1S2	TSS26138,TSS26139	chrX:15848199-15873100	AP1S2	-0.492039	-0.414144	-0.478653
XLOC_017711	-	XLOC_017711	RBBP7	TSS26143,TSS26144	chrX:16804554-16888534	RBBP7	0.260284	0.624191	0.067717
XLOC_017732	-	XLOC_017732	BCOR	TSS26176,TSS26177,TSS26178	chrX:39910498-40036582	BCOR	-0.290111	-0.389759	-0.0938131
XLOC_017739	-	XLOC_017739	SLC9A7	TSS26188,TSS26189	chrX:46458608-46618472	SLC9A7	0.168435	0.348687	0.0885336
XLOC_017750	-	XLOC_017750	TFE3	TSS26204,TSS26205,TSS26206	chrX:48886235-48900990	TFE3	0.0840831	0.359959	0.14805
XLOC_017757	-	XLOC_017757	SMC1A	TSS26216,TSS26217	chrX:53401069-53449628	SMC1A	-0.256899	-0.43082	-0.0619408
XLOC_017759	-	XLOC_017759	HUWE1	TSS26219,TSS26220,TSS26221,TSS26222,TSS26223	chrX:53559062-53713673	HUWE1	-0.467559	-0.535491	-0.0705387
XLOC_017760	-	XLOC_017760	PHF8	TSS26224,TSS26225	chrX:53961475-54070877	PHF8	0.36638	0.151266	-0.223733
XLOC_017763	-	XLOC_017763	FGD1	TSS26228,TSS26229,TSS26230	chrX:54466822-54522599	FGD1	-0.496858	0.0585465	-0.0938822
XLOC_017774	-	XLOC_017774	AR	TSS26246	chrX:66763873-66950464	AR	-0.756123	-0.380931	0.00896976
XLOC_017780	-	XLOC_017780	ZMYM3	TSS26254	chrX:70459473-70475125	ZMYM3	-0.298516	-0.271778	-0.0744995
XLOC_017783	-	XLOC_017783	TAF1	TSS26257	chrX:70586113-70685858	TAF1	-0.359402	-14	-0.112331
XLOC_017819	-	XLOC_017819	BEX5	TSS26304	chrX:101408674-101410986	BEX5	0.571791	0.515853	0.0266998
XLOC_017822	-	XLOC_017822	MORC4	TSS26307	chrX:106183853-106243474	MORC4	0.234015	0.325201	-0.0518282
XLOC_017825	-	XLOC_017825	TSC22D3	TSS26311	chrX:106956448-107019121	TSC22D3	0.636476	0.415727	-0.0913855
XLOC_017839	-	XLOC_017839	LAMP2	TSS26331,TSS26332,TSS26333	chrX:119560002-119603204	LAMP2	0.277634	0.116996	-0.0771065
XLOC_017840	-	XLOC_017840	CUL4B	TSS26334,TSS26335	chrX:119658381-119695300	CUL4B	-0.0610264	-0.266313	-0.159264
XLOC_017845	-	XLOC_017845	ELF4	TSS26344	chrX:129198019-129244688	ELF4	0.449502	0.301903	0.154106
XLOC_017846	-	XLOC_017846	AIFM1	TSS26345,TSS26346	chrX:129263037-129299861	AIFM1	-0.295651	-0.198998	-0.030272
XLOC_017856	-	XLOC_017856	FAM122B	TSS26363,TSS26364	chrX:133903592-133988641	FAM122B	-0.104663	-0.42843	-0.0905899
XLOC_017872	-	XLOC_017872	MAGEA10	TSS26385	chrX:151301860-151307025	MAGEA10	0.953344	0.893002	0.138653
XLOC_017882	-	XLOC_017882	HCFC1	TSS26399	chrX:153213004-153237343	HCFC1	-0.465848	-0.412711	0.0612792
XLOC_017885	-	XLOC_017885	FLNA	TSS26403,TSS26404	chrX:153576873-153603006	FLNA	-0.452038	-0.300553	-0.0427638
