# Supplementary material for: Changes in the Transcriptome of the Human Endometrial Ishikawa Cancer Cell Line Induced by Estrogen, Progesterone, Tamoxifen, and Mifepristone (RU486) as Detected by RNA-Sequencing
Source: PLoS One. 2013 Jul 16;8(7):e68907. doi: 10.1371/journal.pone.0068907 (PMC3712916; doi:10.1371/journal.pone.0068907)
Supplement: Table S6 — (XLSX) [file pone.0068907.s010.xlsx]

## Sheet: Sheet1
Table S6. Gene expressions (lndiff) significantly changed after RU486 treatment in Ishikawa cells.
locus	gene_short_first	Ish_RU.12h	Ish_P4.3h	Ish_P4.12h
chr1:1384338-1470067	ATAD3A	0.382976	-0.0262163	0.315502
chr1:6484798-6580069	ESPN	0.777174	0.12407	1.54296
chr1:8921057-8939151	ENO1	14	14	14
chr1:14026734-14151574	PRDM2	-0.265025	-0.191653	-0.295168
chr1:25757387-25826698	TMEM57	-0.312983	-0.0907	-0.250761
chr1:28832454-28865966	RCC1	0.255129	-0.200041	-0.143925
chr1:38259773-38325292	C1orf122	0.680889	0.336445	0.686377
chr1:47469874-47516426	CYP4X1	-0.782579	0.161105	-0.0551049
chr1:52082545-52344609	OSBPL9	-0.399292	-0.0425311	-0.182794
chr1:91966403-91991321	CDC7	-0.305028	0.0370219	-0.149746
chr1:111889179-111895668	C1orf88	-0.643596	0.605144	0.32051
chr1:155006281-155036467	ADAM15	0.281852	0.0885398	0.430721
chr1:155102323-155107386	EFNA1	-0.621998	0.452715	0.351791
chr1:164528322-164821067	PBX1	-0.233606	-0.162865	-0.554382
chr1:213123886-213164961	VASH2	-0.414427	0.168926	-0.266819
chr1:225965514-225978280	SRP9	-0.242874	0.125511	-0.185505
chr1:229728859-229761794	TAF5L	0.621583	0.282048	0.369853
chr1:236305825-236373685	GPR137B	-0.517312	0.0314769	0.0698525
chr1:1167690-1171562	B3GALT6	0.423603	0.277395	0.422837
chr1:1227763-1243269	ACAP3	0.607726	0.656462	1.01958
chr1:2115898-2139172	C1orf86	0.521556	0.062181	0.399938
chr1:16888854-16959828	CROCCP2	0.251037	0.0615774	0.302806
chr1:17312452-17338428	ATP13A2	0.253078	-0.157624	0.210325
chr1:21922707-21995856	RAP1GAP	0.300693	-0.327217	-0.255606
chr1:26286207-26324648	PAFAH2	-0.571364	-0.543974	-0.32701
chr1:28879528-28908371	SNHG12	0.814004	0.68862	1.03183
chr1:33085212-33151812	SYNC	-0.300337	0.0913098	-0.102744
chr1:38259773-38325292	MTF1	-0.47169	-0.130862	-0.490074
chr1:41445006-41478302	CTPS	2.31073	1.60284	1.37043
chr1:68563986-68698780	LOC100289178	-0.254843	0.374672	-0.0863328
chr1:109792323-109818397	CELSR2	1.48887	1.23475	1.19414
chr1:147102745-147142634	ACP6	-0.513909	0.0365503	0.086119
chr1:151483861-151511168	CGN	-0.808673	-0.498372	-0.562921
chr1:169890404-170043879	KIFAP3	-0.403171	-0.00795917	-0.0881862
chr1:174968567-174992662	MRPS14	-0.278824	0.110462	0.0807444
chr1:202696455-202777616	KDM5B	-0.270129	-0.171983	-0.113901
chr1:206238871-206290372	C1orf186	0.295373	0.273711	0.456839
chr1:211649863-211656633	RD3	-0.565961	-0.100949	-0.339673
chr1:212113713-212278347	INTS7	-0.277289	-0.000935126	-0.268354
chr1:232533711-232709962	SIPA1L2	0.423108	0.473554	0.97743
chr1:235330202-235491532	ARID4B	-0.30271	0.0391717	0.0580791
chr1:236139131-236228484	NID1	-0.337993	0.0458669	-0.054117
chr10:23216953-23326514	ARMC3	-0.488697	0.45402	0.133986
chr10:63661012-63856707	ARID5B	-0.309263	-0.190517	-0.227245
chr10:75257210-75385730	USP54	-1.26225	-0.699885	-0.535318
chr10:104179570-104182893	FBXL15	0.903732	0.562074	0.854454
chr10:119000583-119134937	SLC18A2	-1.03199	0.277141	0.519085
chr10:126490353-126525349	FAM175B	-0.467917	-0.139473	-0.286831
chr10:13314282-13342130	PHYH	-0.462574	0.0622943	-0.253421
chr10:43084554-43134038	ZNF33B	-0.296248	0.23417	0.0200394
chr10:71962148-71993233	PPA1	0.557214	0.0194533	-0.127684
chr10:81106851-81115093	PPIF	0.47208	-1.67112	-0.464278
chr10:97422925-97453900	TCTN3	-0.263372	0.0467198	0.0821373
chr10:120440493-120514758	C10orf46	-0.18939	-0.194184	-0.416675
chr10:123237843-123357972	FGFR2	-0.489684	0.125335	-0.544751
chr10:126307818-126480802	FAM53B	0.538231	0.376314	0.47
chr10:133747959-133795474	BNIP3	0.381039	0.358069	0.757983
chr11:706119-727727	EPS8L2	0.297637	-0.0625618	0.119503
chr11:2421916-2425108	TSSC4	0.523189	0.181993	0.43381
chr11:12695968-12966284	TEAD1	-0.343228	0.18615	-0.314881
chr11:18417812-18429765	LDHA	0.334639	0.0114396	0.257475
chr11:34642587-34684834	EHF	-0.212404	0.310541	-0.26748
chr11:36317724-36486754	PRR5L	0.952038	0.295737	1.10501
chr11:36616052-36680856	C11orf74	-0.597907	0.226164	-0.0922519
chr11:57479994-57586722	CTNND1	-0.138893	-0.039275	-0.126724
chr11:62619309-62623360	SNHG1	0.998883	0.349705	1.13867
chr11:62623483-62656367	SLC3A2	0.3476	-0.107051	0.638214
chr11:65265232-65273981	MALAT1	0.639273	0.354976	0.730972
chr11:69924156-70035652	ANO1	0.404047	0.392459	1.32809
chr11:76156014-76263991	C11orf30	-0.254688	-0.441081	-0.231222
chr11:86748885-87039876	TMEM135	0.377421	0.120494	-0.0151168
chr11:94898704-94964276	SESN3	-0.404487	-0.170508	-0.0256491
chr11:117070009-117102811	TAGLN	0.499974	-0.438525	-0.560534
chr11:117103403-117186972	RNF214	-0.317771	-0.202838	-0.229346
chr11:117947726-117996081	TMPRSS4	-0.540913	0.209294	-0.230876
chr11:128761239-128791116	KCNJ5	0.738276	-0.937896	0.745076
chr11:130318553-130346542	ADAMTS15	0.282432	0.204583	0.66199
chr11:2965659-3013607	NAP1L4	0.17288	0.0333236	0.327573
chr11:6633996-6640692	TPP1	-0.307387	-0.222498	-0.339677
chr11:15987994-16629414	SOX6	-0.276749	0.0361435	-0.302689
chr11:26580578-26684836	MUC15	-0.983265	0.793576	-0.221889
chr11:60617678-60623444	GPR44	0.781835	0.0951713	-0.00601199
chr11:62201015-62314332	AHNAK	-0.233389	-0.0427862	0.0293488
chr11:65336690-65341669	SSSCA1	1.92071	1.35292	-5.05014
chr11:65365030-65381878	MAP3K11	0.473198	0.0728246	0.309401
chr11:68522087-68609399	CPT1A	0.292291	-0.425363	-0.533764
chr11:73685111-73720282	UCP2	-0.287299	-0.182551	-0.346706
chr11:95709682-96076425	MAML2	-0.336127	-0.181916	-0.440716
chr11:100900269-101000550	PGR	2.2796	1.66732	3.43872
chr11:111904301-111944895	PIH1D2	-0.679498	0.231665	-0.327282
chr11:118964560-118966241	H2AFX	0.33118	-0.158372	-0.0226671
chr11:119179233-119187853	MCAM	0.54436	0.667707	1.10911
chr11:126138934-126148027	FOXRED1	-14	-14	-0.207351
chr11:128761239-128791116	C11orf45	0.511798	-0.0608338	0.608764
chr12:14518610-14655940	ATF7IP	-0.197247	0.031715	-0.24283
chr12:20521775-20837100	PDE3A	-0.38819	0.266438	-0.306069
chr12:51442083-51454207	LETMD1	-0.26717	0.23385	0.267377
chr12:56473538-56497338	ERBB3	-0.27332	-0.0690834	-0.263681
chr12:56735237-56754037	STAT2	-14	0.638331	0.517342
chr12:57623355-57629495	SHMT2	0.191376	-0.317731	0.227371
chr12:71833590-71980074	LGR5	-0.97052	0.936586	0.266918
chr12:92534053-92539615	BTG1	-0.381981	0.203095	-0.0046562
chr12:106696580-106743101	TCP11L2	-0.489087	0.186448	0.119841
chr12:110562139-110656606	IFT81	-0.3398	0.183705	0.284779
chr12:133657022-133685540	ZNF140	-0.30741	0.244903	-0.208638
chr12:6666036-6677522	NOP2	0.27246	-0.0708018	0.167504
chr12:24962957-25055322	BCAT1	0.393056	-0.639704	-0.0608058
chr12:25261222-25348094	CASC1	-1.01097	0.113559	-0.12377
chr12:29653745-29937692	TMTC1	-0.228919	0.105263	0.0014685
chr12:31226778-31257859	DDX11	1.56171	0.843515	1.23255
chr12:48152776-48213763	HDAC7	0.420101	0.16748	0.389509
chr12:48366745-48398292	COL2A1	-0.235301	-0.097262	0.103772
chr12:50569562-50643497	LIMA1	-0.233129	0.159728	-0.176883
chr12:57106187-57119335	NACA	-0.171895	0.0139041	0.0503811
chr12:57881735-57914300	DDIT3	0.702711	0.51775	1.17877
chr12:59265936-59311884	LRIG3	-0.419973	0.250883	-0.160495
chr12:76419226-76425556	PHLDA1	-0.557565	0.956577	0.896125
chr12:77157853-77247625	ZDHHC17	-1.1813	-0.415699	-0.965503
chr12:81651883-82153109	PPFIA2	-0.5382	0.327844	-0.649346
chr12:86194565-86230367	RASSF9	-0.50293	0.264801	0.259874
chr12:102406536-102455899	CCDC53	-0.436817	-0.0649036	-0.0365643
chr12:105413561-105478341	ALDH1L2	0.244384	-0.243335	0.277594
chr12:112369075-112451023	TMEM116	-0.44722	0.196926	0.141117
chr12:113587554-113623299	DDX54	0.340065	-0.209579	0.0416779
chr12:114254462-114404176	RBM19	0.485255	-0.227033	0.0914801
chr12:120565013-120632515	GCN1L1	0.141586	-0.399809	-0.121683
chr12:124808956-125052010	NCOR2	0.221754	-0.776459	-0.318823
chr12:125261855-125351580	SCARB1	0.381257	-0.255113	0.190384
chr12:125431294-125473667	DHX37	0.395882	-0.244543	-0.0455387
chr12:133302135-133338451	ANKLE2	-0.193444	-0.160744	0.0670731
chr13:23450516-23478297	BASP1P1	1.48664	1.31933	1.84993
chr13:50556687-50699677	TRIM13	-0.314807	0.146439	-0.0264017
chr13:114523521-114567046	GAS6	14	0	0
chr13:21351467-21476913	XPO4	0.200851	-0.218055	-0.236009
chr13:51935700-52027275	INTS6	-0.293474	-0.00438491	-0.120151
chr13:75858808-76056250	TBC1D4	0.41889	0.00692803	0.633248
chr14:21989199-22005337	SALL2	-0.826392	-0.956696	-0.65361
chr14:54941085-54955744	GMFB	-0.82476	0.0108359	-0.10853
chr14:61201458-61435501	MNAT1	-0.541049	0.000630534	0.0676903
chr14:68086578-68141602	ARG2	-1.08436	0.232974	0.259054
chr14:68286495-69062755	RAD51B	-0.755291	-0.102473	-0.422498
chr14:75230031-75304013	YLPM1	-0.185554	-0.3695	-0.549804
chr14:102430854-102517360	DYNC1H1	-0.168663	-0.702151	-0.661868
chr14:105155942-105185975	INF2	0.308365	-0.175666	0.266438
chr14:105886185-105937138	MTA1	0.429777	0.0546907	0.364562
chr14:20779510-20801457	CCNB1IP1	-0.274502	-0.0478387	-0.113258
chr14:34985052-35008943	EAPP	-0.405963	0.0120493	-0.0625287
chr14:38058285-38064591	FOXA1	-0.412198	0.208747	0.00954669
chr14:45393481-45431179	KLHL28	-0.331181	-0.0659115	-0.100152
chr14:52897263-53019301	TXNDC16	-0.370789	0.161458	-0.0605096
chr14:74946605-75053007	NPC2	-0.296529	0.0570606	0.00797415
chr14:90864777-90874619	CALM1	0.348142	-0.134794	0.0295517
chr14:94184643-94254811	PRIMA1	0.243067	-0.994111	-1.321
chr15:25200069-25223785	SNRPN	-0.315399	-0.0603999	-0.138463
chr15:39873279-39890981	THBS1	0.922671	0.221366	2.1191
chr15:41952609-42063167	MGA	-0.169051	-0.294522	-0.50924
chr15:44580867-44707959	CASC4	-0.154841	0.300835	0.114277
chr15:48623340-48635570	DUT	0.281562	0.21873	0.0596364
chr15:59279864-59389253	RNF111	-0.337415	-0.064656	-0.28384
chr15:63796809-63893026	USP3	-0.333506	-0.0316081	-0.0394431
chr15:68570070-68588217	FEM1B	0.438525	-0.484673	-0.428391
chr15:71407992-72075722	THSD4	-0.781116	0.486099	0.207139
chr15:75541488-75748156	NEIL1	0.780057	0.862034	1.44924
chr15:80696691-80890279	ARNT2	-0.320955	0.0298959	-0.296644
chr15:90931468-91045475	IQGAP1	-0.160012	-0.214699	-0.398226
chr15:40380091-40401075	BMF	-0.437132	0.0112802	-0.759667
chr15:42502725-42565880	TMEM87A	-0.252121	-0.0501109	-0.16747
chr15:52043757-52108567	TMOD2	-0.913452	-0.438496	0.149528
chr15:75128458-75135552	ULK3	0.328215	0.215828	0.40648
chr15:89420518-89438857	HAPLN3	0.398573	-0.81713	-0.845288
chr16:577855-604636	SOLH	0.651459	-0.0616455	0.548906
chr16:718120-724372	RHOT2	0.378775	0.203777	0.544243
chr16:2089815-2185899	TSC2	0.214757	-0.394296	-0.111698
chr16:30418734-30425522	ZNF771	1.21413	-0.156972	0.472132
chr16:30935895-30960104	FBXL19	0.438868	-0.101837	0.309956
chr16:50099880-50140336	HEATR3	0.302534	-0.00492007	-0.016001
chr16:57653518-57699242	GPR56	0.215413	-0.403673	-0.152142
chr16:75032914-75150670	ZNRF1	0.392477	-0.0675624	0.302541
chr16:75505941-75529335	CHST6	-0.635057	-0.807016	-0.418337
chr16:77756410-77776158	NUDT7	-0.86718	-0.207845	-0.163543
chr16:87863624-87903105	SLC7A5	14	14	0
chr16:89773523-89883065	ZNF276	0.484709	0.1665	0.710466
chr16:1401899-1429684	UNKL	0.624214	-0.590349	0.682801
chr16:2047655-2059763	ZNF598	0.490441	-0.0240901	0.214884
chr16:2089815-2185899	PKD1	0.34154	0.138249	0.58233
chr16:30535321-30537914	ZNF768	0.777333	0.555922	0.70997
chr16:87863624-87903105	SLC7A5	0.508806	-0.354668	0.897789
chr16:88772890-88851618	FAM38A	0.423667	-0.278598	0.520688
chr17:2207247-2240717	SRR	-0.475609	0.187849	0.000521671
chr17:6915721-6920919	RNASEK-C17ORF49	0.312059	-0.0285588	-0.0045566
chr17:7123132-7137863	ACADVL	0.537964	0.32312	0.708978
chr17:7210855-7215782	EIF5A	0.351098	-0.178329	0.194868
chr17:8152554-8173893	PFAS	0.509625	-0.22575	0.228214
chr17:19140689-19240194	EPN2	0.354392	0.121607	0.411543
chr17:19437166-19482346	SLC47A1	0.526074	0.521742	0.850279
chr17:20896127-20946364	USP22	0.577043	0.165894	0.165925
chr17:33570067-33597258	SLFN5	-0.404482	0.259902	-0.0928021
chr17:34136390-34174341	TAF15	-0.16687	-0.144469	-0.271427
chr17:40714091-40718295	COASY	0.356526	-0.0344163	0.382483
chr17:41277599-41363709	NBR1	-0.229688	-0.100575	-0.120719
chr17:41476352-41485862	ARL4D	1.02448	0.298793	0.901416
chr17:48348766-48358846	TMEM92	-0.74996	-0.211741	-0.2399
chr17:48450580-48474914	EME1	-0.30481	-0.0995791	-0.146199
chr17:52978051-53241774	COX11	-0.22174	0.0311108	-0.106474
chr17:57642885-57685872	DHX40	-0.206637	0.141289	-0.0153204
chr17:63005406-63052920	GNA13	-0.303733	0.0474748	-0.297206
chr17:73512608-73571290	LLGL2	0.407169	0.168047	0.434507
chr17:75084724-75213187	SEC14L1	-0.250714	0.0133534	-0.0117544
chr17:79633760-79640962	CCDC137	0.308058	0.0117022	0.0939793
chr17:80193005-80197436	SLC16A3	0.612592	0.177982	0.964476
chr17:80415188-80448410	NARF	0.506097	0.199886	0.545304
chr17:647453-655504	GEMIN4	1.13655	0.279	-0.38255
chr17:2207247-2240717	TSR1	0.314186	0.0331574	0.0687499
chr17:2592679-2615031	KIAA0664	0.669727	0.0965483	0.486456
chr17:7218950-7232638	NEURL4	0.336535	0.0457134	0.282073
chr17:7835438-7853237	CNTROB	-14	0.440892	-0.175059
chr17:8102481-8113915	AURKB	0.619862	0.539285	0.166221
chr17:19581235-19620043	SLC47A2	0.817849	0.144895	0.391391
chr17:19641197-19651822	ALDH3A1	0.896897	-0.0927357	0.662441
chr17:27206355-27507407	PHF12	-0.271921	-0.0460013	-0.0645479
chr17:27206355-27507407	MYO18A	0.315313	-0.296317	0.348152
chr17:39078951-39093836	KRT23	-0.69427	-0.389145	-1.14555
chr17:39910687-39943048	JUP	-0.175406	-0.551387	-0.546739
chr17:40265043-40273382	KAT2A	0.286742	-0.163811	0.350567
chr17:41476352-41485862	ARL4D	0.68375	0.308274	0.791215
chr17:41717356-41739317	MEOX1	-0.331325	0.0459663	-0.220496
chr17:59756546-59940920	BRIP1	-0.3373	-0.126707	-0.71332
chr17:63005406-63052920	GNA13	0.579639	-0.304283	-0.318157
chr17:70399462-70588943	LOC100499467	0.911424	0.577962	0.511064
chr17:75955327-76128488	TMC6	0.463325	0.141996	0.493488
chr17:76183397-76203786	AFMID	14	0	14
chr17:79845113-79849483	THOC4	0.252838	-0.0584502	0.023429
chr17:79890158-79895181	PYCR1	0.346494	-0.131184	0.662315
chr17:80351045-80408707	C17orf62	0.471102	0.174293	0.646884
chr18:2916991-3013119	LPIN2	1.59699	-0.522794	0.673469
chr18:11981426-12032108	IMPA2	0.539079	-0.418006	0.00309129
chr18:13218159-13652753	C18orf1	1.05441	0.469921	0.3732
chr18:20714527-20840434	CABLES1	0.838281	0.190131	1.21457
chr18:33207399-33292008	GALNT1	-0.146423	0.143534	-0.0154712
chr18:42792946-43227747	SLC14A2	-0.397087	-1.19546	-1.44393
chr18:52495665-52562748	RAB27B	-0.285839	0.640521	-0.0104578
chr18:77794345-77810652	RBFA	0.499968	0.468485	0.504898
chr18:3247495-3278445	MYL12A	-0.416055	0.0265029	-0.224788
chr18:25529560-25757769	CDH2	-0.475487	0.821968	0.645864
chr18:28645907-28682447	DSC2	-0.254405	0.0661449	-0.201458
chr18:31431063-31802434	NOL4	-0.676986	0.278719	-0.00585246
chr18:32946660-32957301	ZNF396	-0.679167	-0.119311	-0.102618
chr18:52889561-53303188	TCF4	-0.267697	0.527941	0.0982859
chr18:59711330-59854289	PIGN	-0.238374	-0.0490613	-0.0667735
chr19:797391-812327	PTBP1	0.213018	-0.0793561	-0.0295881
chr19:1354975-1378430	MUM1	0.345597	0.278101	0.42276
chr19:1407583-1435688	DAZAP1	0.369138	-0.11758	0.0774447
chr19:1941160-1981441	CSNK1G2	0.421419	0.0225388	0.314804
chr19:2269460-2273489	OAZ1	0.291456	-0.00577146	0.210861
chr19:3708348-3751091	TJP3	0.252024	-0.232261	-0.0472678
chr19:4402654-4443394	CHAF1A	0.509233	-0.0590371	-0.0914601
chr19:4969123-5153608	KDM4B	0.320336	-0.215553	0.453105
chr19:5904851-5978320	CAPS	0.506294	0.860234	1.58205
chr19:8274216-8331336	CERS4	-0.493387	0.214578	-0.288193
chr19:10216898-10230599	PPAN	0.633155	0.168106	0.0787709
chr19:10812111-10824043	QTRT1	0.599452	0.313491	0.804125
chr19:10982252-11039357	CARM1	0.361032	-0.267245	-0.0147558
chr19:11546268-11561871	PRKCSH	-0.203864	-0.127561	0.0990204
chr19:11708234-12444534	ZNF439	-0.177999	0.134657	-0.11445
chr19:11708234-12444534	ZNF20	-0.77353	0.0612204	-0.104615
chr19:13228804-13251963	NACC1	0.223577	-0.13062	0.162322
chr19:18451407-18480763	PGPEP1	0.268324	0.281403	0.857661
chr19:23921996-23941693	ZNF681	0.786778	0.589229	-0.576213
chr19:33685598-33699773	LRP3	0.411433	-0.00812358	0.384306
chr19:36936020-36980463	ZNF566	-0.644065	-0.149616	-1.2112
chr19:39923784-39926628	RPS16	1.09433	1.11144	1.52457
chr19:40534166-40596845	ZNF780A	0.625037	0.421622	0.610575
chr19:41768390-41813811	HNRNPUL1	-0.119654	-0.243581	-0.240298
chr19:42772720-42799950	CIC	-0.263579	-0.37145	-0.217231
chr19:44455396-44681838	ZNF155	-0.194758	0.363111	0.222394
chr19:45147097-45169730	PVR	0.26696	0.0104874	0.215316
chr19:53115450-53696619	ZNF83	0.749505	1.15602	1.31629
chr19:54606131-54635150	NDUFA3	1.24096	1.59673	0.977969
chr19:56879467-56891251	ZNF542	-0.283147	-0.0488452	-0.181404
chr19:1000436-1021220	C19orf6	0.298575	-0.130596	0.40388
chr19:3203998-3204729	NCLN	0.864335	-0.452006	0.906126
chr19:3506294-3557571	C19orf28	0.388315	0.101319	0.434601
chr19:5678355-5680112	C19orf70	0.672314	0.0810825	0.322351
chr19:7991580-8008708	TIMM44	0.465293	-0.00277753	0.232328
chr19:10501714-10514271	CDC37	0.419106	0.119653	0.254764
chr19:11708234-12444534	ZNF823	-0.563855	0.0686301	-0.0949367
chr19:12500481-12551926	ZNF443	-0.848743	-0.00786863	0.0779869
chr19:12873795-12886434	HOOK2	0.65761	0.330943	0.652055
chr19:21906766-22018970	ZNF100	-1.11699	-1.60135	0.118812
chr19:23921996-23941693	ZNF681	-0.766359	-0.167565	-0.173876
chr19:23945766-24047876	RPSAP58	-14	-1.45943	-14
chr19:40534166-40596845	ZNF780A	-0.651195	0.167754	-0.137927
chr19:49588410-49611925	SNRNP70	0.667743	0.960876	1.37331
chr19:52359055-52674896	ZNF350	-0.196014	0.0813505	-0.097997
chr19:53115450-53696619	ZNF415	-0.629004	0.378166	0.222827
chr19:53837001-53999496	ZNF845	14	14	14
chr19:56598625-56617844	ZNF787	0.717829	0.202015	0.470205
chr19:59070552-59097791	MZF1	0.745533	0.411705	0.69521
chr2:9346893-9563988	ASAP2	-0.409629	-0.141632	-0.123775
chr2:11674241-11783029	GREB1	0.388433	0.280323	1.24694
chr2:25015994-25142663	CENPO	0.32315	-0.0929562	-0.179051
chr2:26624783-26679579	CCDC164	-0.713586	0.500385	0.166845
chr2:39103276-39109850	MORN2	-0.622504	0.276726	-0.105514
chr2:47596286-47614167	EPCAM	-0.193712	0.15242	0.0637339
chr2:62051982-62073943	FAM161A	-1.31862	-0.0860892	-1.34107
chr2:128458680-128615729	POLR2D	-0.43052	-0.217034	-0.504866
chr2:165540973-165697928	COBLL1	-0.99945	-0.132618	-0.803206
chr2:189839023-189877472	COL3A1	-0.514569	0.0730099	-0.0606795
chr2:191513653-191557586	NAB1	-0.318995	0.233216	0.0916033
chr2:191745546-191830274	GLS	0.23222	-0.0871131	0.161162
chr2:232826292-233352532	ALPP	1.17662	0.355505	2.68706
chr2:17935413-17966632	GEN1	-14	-0.861662	-0.135067
chr2:27422454-27434828	SLC5A6	0.40324	0.00708786	0.256802
chr2:56087502-56151298	EFEMP1	-0.835031	0.727379	0.396349
chr2:64319785-64370509	PELI1	-0.535844	0.310651	-0.0776446
chr2:70674332-70781105	TGFA	0.628526	0.227376	1.90728
chr2:105977061-106015681	FHL2	0.535958	0.646327	1.40459
chr2:113971572-114036572	PAX8	0.290808	0.132257	0.286534
chr2:188206669-188313050	CALCRL	-0.34539	-0.1247	-0.254959
chr2:190425154-190445537	SLC40A1	-0.558141	0.720516	0.363644
chr2:201717731-201729467	CLK1	-0.649838	0.0457183	0.0446957
chr2:216225178-216300854	FN1	-0.303768	-0.493394	-0.841421
chr2:220071507-220083712	ABCB6	0.43187	0.0279067	0.780071
chr2:220403624-220436268	CHPF	0.274572	-0.0435779	0.460458
chr2:239146753-239148775	HES6	0.330119	0.00921425	0.459587
chr2:239969863-240322643	HDAC4	0.427195	-0.429181	-0.0720759
chr20:34129695-34145448	ERGIC3	-0.276954	-0.013604	0.0369905
chr20:61448413-61493115	COL9A3	1.31409	1.08569	1.62349
chr20:62371210-62436856	SLC2A4RG	0.381677	0.104637	0.264493
chr20:62887047-62907660	PCMTD2	-0.216438	0.27755	0.0750842
chr20:3208011-3219887	SLC4A11	0.484784	0.109034	0.384816
chr20:3734155-3749726	C20orf27	0.458559	0.0206902	0.326122
chr20:17594322-17662928	RRBP1	0.20589	-0.490571	0.0410046
chr20:32144449-32262264	NECAB3	0.446787	0.039218	0.451444
chr20:60711772-60718491	PSMA7	0.229773	0.0145262	0.126503
chr21:10897987-11099049	BAGE3	1.10179	1.33655	1.00636
chr21:34915264-34961014	SON	-0.154761	-0.241569	-0.350351
chr21:40556098-40693511	BRWD1	-0.320941	-0.143928	-0.205536
chr21:42836253-42880085	TMPRSS2	-0.262793	-0.0785071	-0.11632
chr21:44263114-44299816	WDR4	0.839042	0.0982345	0.653421
chr22:29702996-29708774	GAS2L1	0.4366	-0.172204	-0.0117683
chr22:38342253-38368270	POLR2F	0.469026	0.0819838	0.248566
chr22:39257465-39268315	CBX6	-14	0.457041	-8.76568
chr22:18900091-18924066	PRODH	-0.525297	0.0339995	-0.671686
chr22:21982312-21984372	YDJC	0.554762	-0.169947	0.20483
chr22:39257465-39268315	CBX6	0.515303	0.25273	0.417305
chr22:50769272-50924868	ADM2	0.230104	-0.140978	0.405499
chr3:14444095-14583588	SLC6A6	0.356864	-0.102494	0.450602
chr3:20081523-20196031	KAT2B	-0.433145	0.445417	0.159295
chr3:23987611-24004628	NR1D2	-0.27191	0.191597	-0.314992
chr3:29322431-30051886	RBMS3	-0.410854	-0.0980025	-0.353285
chr3:46963111-47051193	NBEAL2	0.423638	0.321075	0.733367
chr3:47892092-48130769	MAP4	14	0	14
chr3:56591183-56717301	CCDC66	0.482513	0.362213	0.500151
chr3:89156673-89531292	EPHA3	-0.366833	-0.0940041	-0.139266
chr3:100211421-100296295	TMEM45A	-0.593691	-0.14543	0.0580889
chr3:108260341-108413693	DZIP3	-0.315536	-0.0467099	-0.232199
chr3:174577103-175527260	NAALADL2	-0.741085	0.0586726	-1.07343
chr3:183353410-183402304	KLHL24	-0.395671	-0.11245	-0.310146
chr3:11314009-11762220	VGLL4	-0.418287	-0.255056	-0.0743051
chr3:33038061-33138694	GLB1	-0.204019	-0.0865016	-0.163173
chr3:48894355-48936426	SLC25A20	0.482717	0.139515	0.194866
chr3:105374325-105587887	CBLB	-0.320945	-0.327672	-0.0780115
chr3:120112382-120169943	FSTL1	-0.254126	0.255141	0.0121666
chr3:134074187-134093422	AMOTL2	0.335126	-0.184425	0.373029
chr3:139236275-139258671	RBP1	-0.376915	0.269485	0.016728
chr3:159974771-160117320	IFT80	-0.220857	0.310129	0.193574
chr3:168801285-169381583	MECOM	-0.156797	-0.170267	-0.477703
chr3:176737230-176915052	TBL1XR1	-0.128952	0.0276793	-0.229179
chr3:187868361-188608460	LPP	-0.464053	-0.376167	-0.713496
chr4:1283671-1333927	MAEA	0.261996	0.00606112	0.255525
chr4:3465032-3496296	DOK7	1.04739	-0.431974	1.40888
chr4:6784393-6885899	KIAA0232	-0.19316	0.303739	0.0343096
chr4:8271488-8297444	HTRA3	0.826926	0.655675	1.87378
chr4:41992522-42089689	SLC30A9	-0.186617	0.130259	-0.0242638
chr4:78078356-78091215	CCNG2	-0.299699	-0.00272144	-0.442644
chr4:78978148-79465589	FRAS1	-0.238321	-0.831363	-0.964204
chr4:106816596-106892831	NPNT	-0.259218	0.678079	0.525712
chr4:110354970-110461615	SEC24B	-0.265939	-0.108011	-0.332758
chr4:130014828-130033843	C4orf33	-0.480282	0.335665	-0.0872212
chr4:141445299-141474937	ELMOD2	-0.18406	0.176204	-0.0833508
chr4:150999425-151178608	DCLK2	-0.612269	0.21343	-0.162516
chr4:169418216-169849608	PALLD	-0.294593	0.0983346	-0.104145
chr4:184425926-184434207	ING2	-0.350902	0.00441154	0.0267357
chr4:53045-387353	ZNF141	1.10693	-6.62389	1.69171
chr4:418568-491519	ABCA11P	-0.24939	0.189918	-0.00631112
chr4:4237267-4249948	TMEM128	-0.33874	0.198733	-0.00612813
chr4:17487855-17513857	QDPR	0.394066	0.260683	0.642367
chr4:17802255-17812381	DCAF16	-0.187078	-0.0258706	-0.100891
chr4:74437299-74486340	RASSF6	-0.596237	1.03712	0.634079
chr4:77079878-77205037	SCARB2	-0.211483	0.202501	0.0129943
chr4:106290233-106395247	PPA2	-0.297065	0.160675	0.0613008
chr4:114372187-114683083	CAMK2D	-0.432697	0.435005	0.218836
chr4:114821422-114901132	ARSJ	-0.495502	0.328124	0.0806089
chr4:142944311-143767604	INPP4B	-0.471967	-0.179582	-0.467835
chr4:148999798-149365703	NR3C2	-0.370807	0.0292915	-0.41975
chr4:184108049-184241929	CLDN22	14	0	0
chr4:185676685-185747215	ACSL1	0.218851	-0.0464698	-0.423585
chr5:1801495-1816167	NDUFS6	0.620755	0.0482184	0.29091
chr5:36876860-37065993	NIPBL	-0.234931	-0.281544	-0.45083
chr5:67511583-67597649	PIK3R1	-0.359786	0.314601	-0.0947814
chr5:68575621-68628626	CCDC125	1.56881	-14	1.09783
chr5:72794205-72801491	BTF3	-0.1554	0.119683	0.0445419
chr5:95997740-96149848	CAST	-0.190654	-0.0989286	-0.325569
chr5:122110722-122168495	SNX2	-0.357304	0.0832659	-0.172481
chr5:137273641-137368802	PKD2L2	1.59859	1.50769	1.44271
chr5:149737201-149779871	TCOF1	0.274238	-0.302989	-0.201417
chr5:162887516-162918953	HMMR	-0.258337	-0.140786	-0.577345
chr5:172483354-172566291	C5orf41	-0.664218	0.196608	0.109132
chr5:32354453-32444853	ZFR	0.181038	-0.147287	-0.122138
chr5:43289492-43313595	HMGCS1	-0.384506	0.0493142	-0.194281
chr5:56215168-56247954	MIER3	-0.256701	0.0781759	-0.248211
chr5:76986994-77072185	TBCA	0.340352	0.0443474	0.309512
chr5:110831751-110848301	STARD4	-0.188023	0.112811	-0.114782
chr5:114460458-114505568	TRIM36	-0.371217	-0.00739644	-0.0930867
chr5:123972609-124084544	ZNF608	-0.627226	0.212317	-0.362304
chr5:127593467-127873918	FBN2	-0.256463	-0.428593	-0.648797
chr5:137492572-137524942	BRD8	-0.200602	-0.125911	-0.113716
chr5:172746101-172756506	STC2	0.636347	-0.211731	0.996877
chr6:3000066-3025005	NQO2	0.455056	0.500758	0.348796
chr6:5261583-5771816	FARS2	-0.57877	0.133765	0.211938
chr6:10695069-10710087	PAK1IP1	0.316507	0.205074	0.102381
chr6:18387580-18469105	RNF144B	-0.193183	-0.304049	-0.497625
chr6:25279655-25620760	LRRC16A	-0.343038	-0.333489	-0.0593985
chr6:28193028-28201270	ZNF193	-0.585042	-0.116275	-0.155519
chr6:41040628-41108573	LOC221442	-0.26998	-0.117974	-0.206779
chr6:43968097-43975540	C6orf223	-0.319804	-0.254235	-0.0644137
chr6:89790428-89794879	PNRC1	-0.436458	-0.0908341	-0.244475
chr6:149915176-150039392	LATS1	0.712894	0.690786	0.369632
chr6:151815174-151942347	C6orf97	-0.726031	0.981139	0.504303
chr6:5108489-5261279	LYRM4	0.500997	0.279204	0.247964
chr6:30667583-30685458	MDC1	-0.195993	-0.289927	-0.331275
chr6:31606714-31620477	BAG6	-0.20173	-0.250068	-0.194522
chr6:41748499-41760984	TOMM6	-14	-0.117606	-1.37309
chr6:46188468-46424712	RCAN2	-0.56456	0.108725	-0.308899
chr6:46967068-47010119	GPR110	-0.603761	-0.00417306	-0.985426
chr6:49398071-49431041	MUT	-0.258403	0.0826671	-0.177249
chr6:87992696-88001764	GJB7	-2.58539	0.71915	-0.23478
chr6:88408180-88411075	AKIRIN2-AS1	-0.468997	-0.0944088	0.165115
chr6:109814058-110012415	AKD1	-0.584937	0.187408	0.0808868
chr6:119280995-119470358	FAM184A	-0.427354	0.100538	0.0108529
chr6:121436799-121655644	C6orf170	-0.5324	0.0138058	-0.117321
chr6:134273822-134384702	SLC2A12	-0.376519	0.392582	-0.185899
chr6:160182981-160210735	TCP1	0.359994	-0.25474	0.1423
chr6:170151715-170181662	C6orf70	14	14	14
chr7:192751-197173	FAM20C	0.458438	0.155599	0.496391
chr7:2671602-2704501	TTYH3	0.310648	-0.249368	0.157249
chr7:5566776-5603370	ACTB	-1.35549	0.330571	-0.285771
chr7:6727986-6746566	ZNF12	-0.360639	0.0679233	-0.0156567
chr7:18126571-19042101	HDAC9	-0.242975	0.0309807	-0.361037
chr7:20174278-20257022	MACC1	-14	0.816611	0.0792432
chr7:27779713-28220437	TAX1BP1	-0.187093	0.0728348	-0.0141346
chr7:43915484-43995814	UBE2D4	-0.334493	-0.239862	-0.200923
chr7:64126507-64295304	ZNF138	-0.849789	-0.163542	-0.575619
chr7:102389398-102715288	LRRC17	-0.476015	0.43818	-0.458279
chr7:107383210-107402258	CBLL1	-0.274085	-0.0064162	-0.0774888
chr7:155089485-155102324	INSIG1	-0.242789	0.124888	-0.18831
chr7:1036567-1177893	C7orf50	0.400369	0.0520178	0.144407
chr7:1473958-1544018	INTS1	0.410787	-0.200898	0.0756601
chr7:1576766-1596066	TMEM184A	0.378877	0.0787083	0.169142
chr7:2577432-2595392	BRAT1	0.409846	0.00267056	0.409208
chr7:5346422-5463474	TNRC18	0.38094	-0.350603	-0.145962
chr7:16831434-16844738	AGR2	-0.510633	1.31446	1.185
chr7:51083908-51384515	COBL	0.58124	0.688912	0.703988
chr7:63961227-64023505	ZNF680	-0.416528	-0.791263	-0.763401
chr7:76939967-77045717	PION	0.430728	0.559196	0.381151
chr7:83584163-83936605	SEMA3A	-0.426808	0.349748	-0.0212362
chr7:86506222-86669550	KIAA1324L	-0.399309	0.105305	0.0700339
chr7:95212808-95225925	PDK4	0.564706	0.304414	-0.192578
chr7:123092235-123174718	IQUB	-0.864763	0.515977	-0.121276
chr7:128032330-128050036	IMPDH1	0.376861	-0.0414742	0.487228
chr7:129804534-129845338	TMEM209	-0.339994	0.174279	-0.0548843
chr8:17358847-17428077	SLC7A2	0.507322	0.587975	1.02893
chr8:17780329-17887457	PCM1	-0.153027	-0.0930097	-0.36093
chr8:38758752-38831435	PLEKHA2	0.224169	0.00486949	0.246392
chr8:42273992-42409747	C8orf40	-0.527197	0.161357	-0.24306
chr8:48173488-48649318	KIAA0146	-0.550892	0.112368	0.0705054
chr8:55370417-55374880	SOX17	0.570911	0.641978	1.11778
chr8:59465727-59495446	SDCBP	-0.233561	0.0832771	-0.0334475
chr8:92082423-92099323	OTUD6B	0.51241	0.357949	0.221111
chr8:94767071-94831460	TMEM67	-0.585761	0.15367	0.202355
chr8:97505881-97624037	SDC2	-0.316376	0.255011	0.100134
chr8:97657498-98120793	PGCP	-0.667047	0.150865	0.211437
chr8:101714883-101734315	PABPC1	-0.480996	-0.28177	-0.302709
chr8:104257690-104345097	FZD6	-0.155923	0.140709	-0.10372
chr8:120885899-121068993	DEPTOR	0.74259	0.427726	1.32581
chr8:126010719-126034527	SQLE	-0.28591	0.0351968	-0.0629682
chr8:127564682-127601471	FAM84B	0.876983	0.586725	0.523063
chr8:128748284-128753853	MYC	0.982096	0.227683	1.01828
chr8:144450878-144466430	RHPN1	0.518195	0.393502	0.89645
chr8:145149959-145152542	CYC1	0.338192	-0.0808311	0.142014
chr8:41435706-41482520	AGPAT6	1.66092	-14	1.56307
chr8:66626568-66754204	PDE7A	-0.443654	-0.019478	-0.344648
chr8:77892493-77913280	PEX2	-0.332662	0.241402	-0.139346
chr8:91634192-91658332	TMEM64	0.915774	0.672168	1.19633
chr8:92082423-92099323	OTUD6B	-14	-14	-14
chr8:104410740-104455865	SLC25A32	0.569907	0.322311	0.222631
chr8:144391524-144416313	TOP1MT	0.442776	0.164054	0.524888
chr8:144805864-144828716	FAM83H	0.235525	-0.237278	-0.0649413
chr8:144873089-144897836	SCRIB	0.369804	-0.316994	0.0245857
chr8:144954561-145047697	PLEC	0.35768	-0.0921773	0.175311
chr8:145654157-145669812	TONSL	0.467373	-0.0979508	0.249444
chr9:26903357-27062012	IFT74	-0.511844	0.200756	-0.0158407
chr9:85594506-85834095	RASEF	-0.584082	-0.0187065	-0.490904
chr9:87283465-87430621	NTRK2	0.606726	-0.287871	-0.405641
chr9:95947211-96108696	WNK2	-0.278268	-0.12068	0.0505379
chr9:123519253-123578004	LOC100288842	-0.436311	-0.00545993	-0.588009
chr9:130186652-130213711	RPL12	0.338663	-0.229018	0.234393
chr9:131102838-131123749	SLC27A4	0.404559	-0.157124	0.225336
chr9:137979811-138013030	OLFM1	2.13158	2.09242	4.6163
chr9:14081814-14322013	NFIB	-0.278858	-0.154931	-0.354954
chr9:21967511-22118976	CDKN2A	0.359534	0.151864	0.426922
chr9:86890764-86983413	SLC28A3	-0.726343	0.137295	-0.677102
chr9:96205502-96328403	FAM120AOS	-0.240838	0.147704	0.05333
chr9:99656447-99681106	LOC441454	0.699843	0.533896	0.564239
chr9:100818958-100881488	TRIM14	0.960762	-0.194152	0.744772
chr9:111704850-111775821	CTNNAL1	-0.236306	0.0104573	-0.195989
chr9:123714612-123837143	C5	-0.472542	0.372333	0.196388
chr9:127615754-127624257	RPL35	0.365701	-0.0787158	0.223336
chr9:131018106-131038318	GOLGA2	0.265536	-0.251151	0.139311
chr9:139098176-139137687	QSOX2	0.412569	0.125382	0.789035
chr9:139270028-139294610	SNAPC4	0.517926	0.014269	0.429781
chr9:139296373-139305054	SDCCAG3	0.375266	0.0011621	0.466588
chr9:139334547-139380519	SEC16A	0.284665	-0.482827	-0.266096
chr9:139956574-139960116	C9orf140	0.382594	-0.24357	-0.0325633
chrX:15337572-15346512	PIGA	-0.756625	-0.26746	-0.455524
chrX:66763873-66950464	AR	0.546256	0.733897	1.11673
chrX:84498996-84528368	ZNF711	-0.260954	0.280234	0.209951
chrX:101768607-101770116	TMSB15A	-0.431944	0.112453	-0.283016
chrX:102317576-102633070	BEX4	-0.199524	0.236521	0.163593
chrX:114345197-114347192	LRCH2	0.895856	0.378519	0.241161
chrX:134480815-134497338	ZNF449	-0.527455	0.175633	0.0520633
chrX:144899346-144907360	SLITRK2	0.821112	0.0827289	0.752643
chrX:150863726-150874386	PRRG3	-0.472023	0.155731	0.0949036
chrX:152066679-152142025	ZNF185	-0.437745	0.353461	-0.0578942
chrX:153287027-153363188	MECP2	-0.823772	0.464155	-0.64777
chrX:2821945-2882494	ARSD	-0.648335	-0.0254758	-0.442487
chrX:3522383-3631675	PRKX	0.307353	0.549826	0.634098
chrX:12993176-12995380	TMSB4X	0.577502	0.706854	0.496901
chrX:15848199-15873100	AP1S2	-0.478653	-0.492039	-0.414144
chrX:44007127-44202923	EFHC2	-0.847128	0.420708	-0.0212146
chrX:62619710-62780944	LOC92249	0.499653	0.327469	0.391358
chrX:112018013-112084189	AMOT	-0.25848	0.10958	-0.259925
chrX:119058854-119077758	NKAP	-0.415711	0.0916572	-0.120299
chrX:119658381-119695300	CUL4B	-0.159264	-0.0610264	-0.266313
chrX:153733326-153744566	FAM3A	0.651879	-0.0305492	0.22204
